# Supplementary material for: Crystal structure of a bis-4-aza­tetra­cyclo[5.3.2.02,6.08,10]dodec-11-ene-3,5-dione compound
Source: Acta Crystallogr E Crystallogr Commun. 2025 Apr 24;81(Pt 5):425–8. doi: 10.1107/S2056989025003500 (PMC12054768; doi:10.1107/S2056989025003500)
Supplement: Supplementary file 1 [file e-81-00425-sup1.cif]

##############################################################################
#                                                                            #
# This CIF contains the data in a paper accepted for publication in          #
# Acta Crystallographica Section E. It conforms to the requirements of       #
# Notes for Authors for Acta Crystallographica Section E, and has been       #
# peer reviewed under the auspices of the IUCr Commission on Journals.       #
#                                                                            #
# Full details of the Crystallographic Information File format               #
# are given in the paper "The Crystallographic Information File (CIF):       #
# a New Standard Archive File for Crystallography" by S. R. Hall, F. H.      #
# Allen and I. D. Brown [Acta Cryst. (1991), A47, 655-685].                  #
#                                                                            #
# The current version of the core CIF dictionary is obtainable from          #
# ftp://ftp.iucr.org/pub/cif_core.dic.                                       #
#                                                                            #
# Software is freely available for graphical display of the structure(s)     #
# in this CIF. For information consult the CIF software page                 #
# http://www.iucr.org/resources/cif/software.                                #
#                                                                            #
# This file may be used for bona fide research purposes within the           #
# scientific community so long as proper attribution is given to the journal # 
# article from which it was obtained.                                        #
#                                                                            #
##############################################################################
data_I
_audit_creation_method
;
Olex2 1.5
(compiled 2024.01.12 svn.r2f8d729c for OlexSys, GUI svn.r6928)
;
_journal_date_recd_electronic     2025-04-14
_journal_date_accepted     2025-04-17
_journal_name_full     'Acta Crystallographica, Section E'
_journal_year     2025
_journal_volume     81
_journal_issue      1
_journal_page_first     0
_journal_page_last     0
_journal_paper_category     GO
_journal_paper_doi     10.1107/S2056989025003500
_journal_coeditor_code     NY2012
_publ_contact_author_name     'Shannon M. Biros'
_publ_contact_author_address
;
Department of Chemistry
Grand Valley State University
Allendale, MI 49401
USA
;
_publ_contact_author_email     'biross@gvsu.edu'
_publ_contact_author_fax     '616-331-3230'
_publ_contact_author_phone     '616-331-8955'
_publ_section_title
;
Crystal structure of a
bis-4-azatetracyclo[5.3.2.0^2,6^.0^8,10^]dodec-11-ene-3,5-dione compound
;
loop_
    _publ_author_name
    _publ_author_footnote
    _publ_author_address
    'Jiang, Christina Yu' .
;
Department of Chemistry
Grand Valley State University
Allendale, MI 49401
USA
;
    'Staples, Richard J.' .
;
Center for Crystallographic Research
Department of Chemistry and Chemical Biology
Michigan State University
East Lansing, MI 48824
USA
;
    'Biros, Shannon M.' .
;
Department of Chemistry
Grand Valley State University
Allendale, MI 49401
USA
;
_publ_section_synopsis
;
The crystal structure of the title compound features C\\dbO...\p interactions
along with C---H...O hydrogen bonds.
;
_chemical_name_systematic
;\
4-({3-[(3,5-Dioxo-4-azatetracyclo[5.3.2.0^2,6^.0^8,10^]dodec-11-en-4-yl)\
methyl]phenyl}methyl)-4-azatetracyclo[5.3.2.0^2,6^.0^8,10^]dodec-11-ene-3,5-\
dione
;
_chemical_name_common     ?
_chemical_formula_moiety     'C30 H28 N2 O4'
_chemical_formula_sum     'C30 H28 N2 O4'
_chemical_formula_iupac     'C30 H28 N2 O4'
_chemical_formula_weight     480.54
_chemical_melting_point     ?
_space_group_crystal_system     orthorhombic
_space_group_name_H-M_alt     'P b c a'
_space_group_name_Hall     '-P 2ac 2ab'
loop_
    _space_group_symop_operation_xyz
    'x, y, z'
    '-x+1/2, -y, z+1/2'
    '-x, y+1/2, -z+1/2'
    'x+1/2, -y+1/2, -z'
    '-x, -y, -z'
    'x-1/2, y, -z-1/2'
    'x, -y-1/2, z-1/2'
    '-x-1/2, y-1/2, z'
_cell_length_a     11.26039(13)
_cell_length_b     12.26667(15)
_cell_length_c     33.0963(3)
_cell_angle_alpha     90
_cell_angle_beta     90
_cell_angle_gamma     90
_cell_volume     4571.51(9)
_cell_formula_units_Z     8
_cell_measurement_reflns_used     15558
_cell_measurement_theta_min     2.6620
_cell_measurement_theta_max     79.2210
_cell_measurement_temperature     99.99(10)
_exptl_crystal_description     needle
_exptl_crystal_colour     colourless
_exptl_crystal_size_max     0.219
_exptl_crystal_size_mid     0.103
_exptl_crystal_size_min     0.037
_exptl_crystal_density_diffrn     1.396
_exptl_crystal_density_meas     ?
_exptl_crystal_density_method     ?
_exptl_crystal_F_000     2032
loop_
    _exptl_crystal_face_index_h
    _exptl_crystal_face_index_k
    _exptl_crystal_face_index_l
    _exptl_crystal_face_perp_dist
    -1 0 0 0.1175
    1 0 0 0.1001
    6 0 -12 0.0890
    5 -1 16 0.0675
    0 8 0 0.0346
    0 -8 0 0.0019
    0 0 21 0.0503
    0 0 -21 0.0524
    -6 0 -12 0.1003
    -5 -1 14 0.0934
_exptl_absorpt_coefficient_mu     0.749
_exptl_absorpt_correction_type     gaussian
_exptl_absorpt_process_details
;
(CrysAlisPro; Rigaku OD, 2024)
;
_exptl_absorpt_correction_T_min     0.824
_exptl_absorpt_correction_T_max     1.000
_diffrn_ambient_temperature     99.99(10)
_diffrn_source     'micro-focus sealed X-ray tube'
_diffrn_radiation_type     'Cu K\a'
_diffrn_radiation_wavelength     1.54184
_diffrn_radiation_monochromator     mirror
_diffrn_measurement_device_type     'XtaLAB Synergy, Dualflex, HyPix'
_diffrn_measurement_device     'four-circle diffractometer'
_diffrn_measurement_method     '\w scans'
_diffrn_detector     'Hybrid Pixel Array Detector'
_diffrn_detector_area_resol_mean     10.0000
_diffrn_reflns_number     32235
_diffrn_reflns_av_R_equivalents     0.0447
_diffrn_reflns_av_unetI/netI     0.0371
_diffrn_reflns_theta_min     2.670
_diffrn_reflns_theta_max     80.028
_diffrn_reflns_theta_full     67.684
_diffrn_measured_fraction_theta_max     0.990
_diffrn_measured_fraction_theta_full     0.999
_diffrn_reflns_limit_h_min     -14
_diffrn_reflns_limit_h_max     14
_diffrn_reflns_limit_k_min     -15
_diffrn_reflns_limit_k_max     15
_diffrn_reflns_limit_l_min     -27
_diffrn_reflns_limit_l_max     42
_diffrn_radiation_probe     x-ray
_refine_special_details     ?
_reflns_number_total     4946
_reflns_number_gt     4324
_reflns_threshold_expression     'I > 2\s(I)'
_refine_ls_structure_factor_coef     Fsqd
_refine_ls_matrix_type     full
_refine_ls_R_factor_all     0.0467
_refine_ls_R_factor_gt     0.0412
_refine_ls_wR_factor_gt     0.1124
_refine_ls_wR_factor_ref     0.1171
_refine_ls_goodness_of_fit_ref     1.070
_refine_ls_restrained_S_all     1.070
_refine_ls_number_reflns     4946
_refine_ls_number_parameters     325
_refine_ls_number_restraints     0
_refine_ls_hydrogen_treatment     constr
_refine_ls_weighting_scheme     calc
_refine_ls_weighting_details
              'w=1/[\s^2^(Fo^2^)+(0.0560P)^2^+1.9036P] where P=(Fo^2^+2Fc^2^)/3'
_atom_sites_solution_hydrogens     geom
_atom_sites_solution_primary     ?
_atom_sites_solution_secondary     ?
_refine_ls_shift/su_max     0.000
_refine_ls_shift/su_mean     0.000
_refine_diff_density_max     0.298
_refine_diff_density_min     -0.206
_refine_ls_extinction_method     none
_refine_ls_extinction_coef     .
loop_
    _atom_type_symbol
    _atom_type_description
    _atom_type_scat_dispersion_real
    _atom_type_scat_dispersion_imag
    _atom_type_scat_source
    'C' 'C' 0.0181 0.0091
                         'International Tables Vol C Tables 4.2.6.8 and 6.1.1.4'
    'H' 'H' 0.0000 0.0000
                         'International Tables Vol C Tables 4.2.6.8 and 6.1.1.4'
    'N' 'N' 0.0311 0.0180
                         'International Tables Vol C Tables 4.2.6.8 and 6.1.1.4'
    'O' 'O' 0.0492 0.0322
                         'International Tables Vol C Tables 4.2.6.8 and 6.1.1.4'
_computing_data_collection
;
CrysAlisPro 1.171.43.104a (Rigaku OD, 2024)
;
_computing_cell_refinement
;
CrysAlisPro 1.171.43.104a (Rigaku OD, 2024)
;
_computing_data_reduction
;
CrysAlisPro 1.171.43.104a (Rigaku OD, 2024)
;
_computing_structure_solution
;
<i>SHELXT</i>  (Sheldrick, 2015a)
;
_computing_structure_refinement
;
<i>SHELXL2019/2</i> (Sheldrick, 2015b)
;
_computing_molecular_graphics
;
CrystalMaker (Palmer, 2007)
;
_computing_publication_material
;
Olex2 1.5 (Dolomanov <i>et al.</i>,  2009; Bourhis <i>et al.</i>,
2015)
;
loop_
    _atom_site_type_symbol
    _atom_site_label
    _atom_site_fract_x
    _atom_site_fract_y
    _atom_site_fract_z
    _atom_site_U_iso_or_equiv
    _atom_site_adp_type
    _atom_site_calc_flag
    _atom_site_occupancy
    _atom_site_disorder_assembly
    _atom_site_disorder_group
    O O1 0.65542(9) 0.22161(9) 0.35506(3) 0.0280(2) Uani d 1 . .
    O O2 0.64114(9) 0.24129(8) 0.49249(3) 0.0270(2) Uani d 1 . .
    N N1 0.66306(10) 0.25121(9) 0.42358(3) 0.0214(2) Uani d 1 . .
    C C1 0.62872(12) 0.19453(11) 0.38916(4) 0.0214(3) Uani d 1 . .
    C C2 0.62238(12) 0.20430(11) 0.45908(4) 0.0213(3) Uani d 1 . .
    C C3 0.55555(12) 0.09689(11) 0.40195(4) 0.0209(3) Uani d 1 . .
    H H3 0.595702 0.028144 0.393166 0.025 Uiso calc 1 . .
    C C4 0.55262(12) 0.10284(10) 0.44859(4) 0.0203(3) Uani d 1 . .
    H H4 0.592615 0.037261 0.460293 0.024 Uiso calc 1 . .
    C C5 0.42197(12) 0.10868(11) 0.46364(4) 0.0219(3) Uani d 1 . .
    H H5 0.417830 0.115687 0.493710 0.026 Uiso calc 1 . .
    C C6 0.36415(12) 0.20413(11) 0.44290(4) 0.0239(3) Uani d 1 . .
    H H6 0.328886 0.262805 0.457289 0.029 Uiso calc 1 . .
    C C7 0.36653(12) 0.19948(11) 0.40267(4) 0.0248(3) Uani d 1 . .
    H H7 0.333527 0.254937 0.386074 0.030 Uiso calc 1 . .
    C C8 0.42562(12) 0.09943(11) 0.38556(4) 0.0228(3) Uani d 1 . .
    H H8 0.423454 0.098893 0.355357 0.027 Uiso calc 1 . .
    C C9 0.36814(12) -0.00344(11) 0.40349(4) 0.0243(3) Uani d 1 . .
    H H9 0.390834 -0.074758 0.391057 0.029 Uiso calc 1 . .
    C C10 0.36600(12) 0.00170(11) 0.44909(4) 0.0236(3) Uani d 1 . .
    H H10 0.387699 -0.066222 0.464081 0.028 Uiso calc 1 . .
    C C11 0.25107(13) 0.00056(12) 0.42566(4) 0.0274(3) Uani d 1 . .
    H H11A 0.204812 0.069108 0.424354 0.033 Uiso calc 1 . .
    H H11B 0.202722 -0.066814 0.426447 0.033 Uiso calc 1 . .
    C C12 0.73641(12) 0.34996(11) 0.42292(4) 0.0240(3) Uani d 1 . .
    H H12A 0.785149 0.350056 0.398026 0.029 Uiso calc 1 . .
    H H12B 0.791177 0.348634 0.446316 0.029 Uiso calc 1 . .
    C C13 0.66361(12) 0.45373(11) 0.42439(4) 0.0223(3) Uani d 1 . .
    C C14 0.61529(12) 0.49699(11) 0.38902(4) 0.0226(3) Uani d 1 . .
    H H14 0.628213 0.460844 0.364018 0.027 Uiso calc 1 . .
    C C15 0.54809(12) 0.59283(11) 0.38990(4) 0.0227(3) Uani d 1 . .
    C C16 0.53009(13) 0.64554(12) 0.42667(4) 0.0263(3) Uani d 1 . .
    H H16 0.485926 0.711479 0.427569 0.032 Uiso calc 1 . .
    C C17 0.57654(14) 0.60192(12) 0.46204(4) 0.0294(3) Uani d 1 . .
    H H17 0.562699 0.637477 0.487103 0.035 Uiso calc 1 . .
    C C18 0.64301(13) 0.50677(12) 0.46097(4) 0.0263(3) Uani d 1 . .
    H H18 0.674638 0.477605 0.485287 0.032 Uiso calc 1 . .
    C C19 0.49046(12) 0.63590(11) 0.35169(4) 0.0243(3) Uani d 1 . .
    H H19A 0.451709 0.574514 0.337436 0.029 Uiso calc 1 . .
    H H19B 0.427710 0.688583 0.359291 0.029 Uiso calc 1 . .
    O O1A 0.54311(10) 0.86502(8) 0.34502(3) 0.0302(2) Uani d 1 . .
    O O2A 0.63097(10) 0.53584(8) 0.28983(3) 0.0315(2) Uani d 1 . .
    N N1A 0.57312(10) 0.68934(9) 0.32389(3) 0.0214(2) Uani d 1 . .
    C C1A 0.58996(12) 0.80106(11) 0.32221(4) 0.0219(3) Uani d 1 . .
    C C2A 0.63556(12) 0.63386(11) 0.29434(4) 0.0229(3) Uani d 1 . .
    C C3A 0.67160(12) 0.82669(11) 0.28732(4) 0.0214(3) Uani d 1 . .
    H H3A 0.744287 0.865214 0.297186 0.026 Uiso calc 1 . .
    C C4A 0.70497(12) 0.71488(11) 0.26934(4) 0.0215(3) Uani d 1 . .
    H H4A 0.792121 0.701612 0.272446 0.026 Uiso calc 1 . .
    C C5A 0.66956(13) 0.71028(11) 0.22382(4) 0.0238(3) Uani d 1 . .
    H H5A 0.689249 0.638089 0.211481 0.029 Uiso calc 1 . .
    C C6A 0.53899(13) 0.73366(12) 0.22192(4) 0.0258(3) Uani d 1 . .
    H H6A 0.483456 0.684407 0.210359 0.031 Uiso calc 1 . .
    C C7A 0.50724(13) 0.82896(12) 0.23773(4) 0.0260(3) Uani d 1 . .
    H H7A 0.427000 0.852806 0.238485 0.031 Uiso calc 1 . .
    C C8A 0.60774(13) 0.89626(11) 0.25435(4) 0.0239(3) Uani d 1 . .
    H H8A 0.579303 0.967581 0.265335 0.029 Uiso calc 1 . .
    C C9A 0.70274(13) 0.91170(12) 0.22165(4) 0.0265(3) Uani d 1 . .
    H H9A 0.767960 0.964581 0.227680 0.032 Uiso calc 1 . .
    C C10A 0.73880(13) 0.80335(12) 0.20376(4) 0.0262(3) Uani d 1 . .
    H H10A 0.825524 0.791281 0.199034 0.031 Uiso calc 1 . .
    C C11A 0.67816(15) 0.88829(12) 0.17785(4) 0.0301(3) Uani d 1 . .
    H H11C 0.726822 0.926744 0.157413 0.036 Uiso calc 1 . .
    H H11D 0.594763 0.874818 0.169802 0.036 Uiso calc 1 . .
loop_
    _atom_site_aniso_label
    _atom_site_aniso_U_11
    _atom_site_aniso_U_22
    _atom_site_aniso_U_33
    _atom_site_aniso_U_12
    _atom_site_aniso_U_13
    _atom_site_aniso_U_23
    O1 0.0300(5) 0.0369(6) 0.0171(4) -0.0039(4) 0.0019(4) 0.0026(4)
    O2 0.0357(5) 0.0285(5) 0.0168(4) -0.0029(4) -0.0039(4) -0.0007(4)
    N1 0.0236(5) 0.0237(5) 0.0169(5) -0.0009(4) -0.0013(4) 0.0019(4)
    C1 0.0208(6) 0.0259(6) 0.0174(6) 0.0022(5) -0.0004(5) 0.0004(5)
    C2 0.0234(6) 0.0227(6) 0.0178(6) 0.0024(5) -0.0014(5) 0.0023(5)
    C3 0.0242(6) 0.0227(6) 0.0159(6) 0.0011(5) 0.0009(5) -0.0004(4)
    C4 0.0252(6) 0.0207(6) 0.0151(5) 0.0014(5) -0.0009(5) 0.0017(4)
    C5 0.0271(6) 0.0224(6) 0.0161(5) 0.0002(5) 0.0024(5) 0.0006(5)
    C6 0.0245(6) 0.0217(6) 0.0256(7) 0.0019(5) 0.0029(5) -0.0011(5)
    C7 0.0240(6) 0.0249(6) 0.0255(6) 0.0018(5) -0.0015(5) 0.0059(5)
    C8 0.0258(6) 0.0278(7) 0.0149(5) -0.0008(5) -0.0005(5) 0.0005(5)
    C9 0.0270(7) 0.0252(6) 0.0208(6) -0.0026(5) -0.0003(5) -0.0028(5)
    C10 0.0268(7) 0.0241(6) 0.0197(6) -0.0016(5) 0.0011(5) 0.0024(5)
    C11 0.0265(7) 0.0298(7) 0.0257(6) -0.0043(5) 0.0007(5) 0.0008(5)
    C12 0.0240(6) 0.0249(7) 0.0230(6) -0.0027(5) -0.0015(5) 0.0025(5)
    C13 0.0220(6) 0.0227(6) 0.0221(6) -0.0051(5) 0.0011(5) 0.0019(5)
    C14 0.0256(6) 0.0243(6) 0.0179(6) -0.0035(5) 0.0021(5) 0.0003(5)
    C15 0.0228(6) 0.0245(6) 0.0209(6) -0.0046(5) 0.0025(5) 0.0026(5)
    C16 0.0272(7) 0.0242(7) 0.0275(7) -0.0023(5) 0.0035(5) -0.0022(5)
    C17 0.0350(7) 0.0323(7) 0.0208(6) -0.0054(6) 0.0040(5) -0.0063(5)
    C18 0.0300(7) 0.0296(7) 0.0192(6) -0.0061(6) -0.0006(5) 0.0013(5)
    C19 0.0233(6) 0.0263(6) 0.0234(6) -0.0015(5) 0.0012(5) 0.0042(5)
    O1A 0.0408(6) 0.0263(5) 0.0234(5) 0.0027(4) 0.0073(4) -0.0045(4)
    O2A 0.0453(6) 0.0211(5) 0.0281(5) 0.0023(4) 0.0044(4) -0.0010(4)
    N1A 0.0245(5) 0.0213(5) 0.0182(5) 0.0002(4) 0.0012(4) 0.0006(4)
    C1A 0.0265(6) 0.0218(6) 0.0173(6) -0.0001(5) -0.0032(5) -0.0007(5)
    C2A 0.0265(6) 0.0238(6) 0.0185(6) 0.0031(5) -0.0024(5) -0.0005(5)
    C3A 0.0255(6) 0.0216(6) 0.0172(6) -0.0013(5) -0.0006(5) -0.0015(5)
    C4A 0.0227(6) 0.0235(6) 0.0182(6) 0.0021(5) -0.0001(5) 0.0001(5)
    C5A 0.0302(7) 0.0237(6) 0.0174(6) 0.0018(5) -0.0004(5) -0.0019(5)
    C6A 0.0285(7) 0.0303(7) 0.0186(6) -0.0033(5) -0.0040(5) 0.0007(5)
    C7A 0.0255(7) 0.0325(7) 0.0200(6) 0.0040(6) -0.0016(5) 0.0037(5)
    C8A 0.0303(7) 0.0215(6) 0.0199(6) 0.0025(5) -0.0001(5) 0.0012(5)
    C9A 0.0331(7) 0.0271(7) 0.0193(6) -0.0029(6) 0.0003(5) 0.0024(5)
    C10A 0.0289(7) 0.0310(7) 0.0185(6) -0.0001(6) 0.0013(5) 0.0004(5)
    C11A 0.0397(8) 0.0312(7) 0.0195(6) -0.0004(6) 0.0022(6) 0.0035(5)
_geom_special_details
;
 All esds (except the esd in the dihedral angle between two l.s. planes)
 are estimated using the full covariance matrix.  The cell esds are taken
 into account individually in the estimation of esds in distances, angles
 and torsion angles; correlations between esds in cell parameters are only
 used when they are defined by crystal symmetry.  An approximate (isotropic)
 treatment of cell esds is used for estimating esds involving l.s. planes.
;
loop_
    _geom_bond_atom_site_label_1
    _geom_bond_atom_site_label_2
    _geom_bond_site_symmetry_2
    _geom_bond_distance
    _geom_bond_publ_flag
    O1 C1 . 1.2142(16) ?
    O2 C2 . 1.2137(16) ?
    N1 C1 . 1.3895(17) ?
    N1 C2 . 1.3861(16) ?
    N1 C12 . 1.4662(17) ?
    C1 C3 . 1.5141(18) ?
    C2 C4 . 1.5122(18) ?
    C3 H3 . 1.0000 ?
    C3 C4 . 1.5458(17) ?
    C3 C8 . 1.5605(18) ?
    C4 H4 . 1.0000 ?
    C4 C5 . 1.5548(18) ?
    C5 H5 . 1.0000 ?
    C5 C6 . 1.5052(18) ?
    C5 C10 . 1.5334(18) ?
    C6 H6 . 0.9500 ?
    C6 C7 . 1.333(2) ?
    C7 H7 . 0.9500 ?
    C7 C8 . 1.5065(19) ?
    C8 H8 . 1.0000 ?
    C8 C9 . 1.5373(19) ?
    C9 H9 . 1.0000 ?
    C9 C10 . 1.5108(18) ?
    C9 C11 . 1.5095(19) ?
    C10 H10 . 1.0000 ?
    C10 C11 . 1.509(2) ?
    C11 H11A . 0.9900 ?
    C11 H11B . 0.9900 ?
    C12 H12A . 0.9900 ?
    C12 H12B . 0.9900 ?
    C12 C13 . 1.5149(19) ?
    C13 C14 . 1.3958(18) ?
    C13 C18 . 1.3938(19) ?
    C14 H14 . 0.9500 ?
    C14 C15 . 1.3984(19) ?
    C15 C16 . 1.3930(19) ?
    C15 C19 . 1.5162(18) ?
    C16 H16 . 0.9500 ?
    C16 C17 . 1.389(2) ?
    C17 H17 . 0.9500 ?
    C17 C18 . 1.387(2) ?
    C18 H18 . 0.9500 ?
    C19 H19A . 0.9900 ?
    C19 H19B . 0.9900 ?
    C19 N1A . 1.4640(17) ?
    O1A C1A . 1.2098(17) ?
    O2A C2A . 1.2127(17) ?
    N1A C1A . 1.3845(17) ?
    N1A C2A . 1.3834(17) ?
    C1A C3A . 1.5093(18) ?
    C2A C4A . 1.5110(19) ?
    C3A H3A . 1.0000 ?
    C3A C4A . 1.5415(18) ?
    C3A C8A . 1.5606(18) ?
    C4A H4A . 1.0000 ?
    C4A C5A . 1.5596(17) ?
    C5A H5A . 1.0000 ?
    C5A C6A . 1.499(2) ?
    C5A C10A . 1.5336(19) ?
    C6A H6A . 0.9500 ?
    C6A C7A . 1.330(2) ?
    C7A H7A . 0.9500 ?
    C7A C8A . 1.505(2) ?
    C8A H8A . 1.0000 ?
    C8A C9A . 1.5335(19) ?
    C9A H9A . 1.0000 ?
    C9A C10A . 1.511(2) ?
    C9A C11A . 1.5035(18) ?
    C10A H10A . 1.0000 ?
    C10A C11A . 1.512(2) ?
    C11A H11C . 0.9900 ?
    C11A H11D . 0.9900 ?
loop_
    _geom_angle_atom_site_label_1
    _geom_angle_atom_site_label_2
    _geom_angle_atom_site_label_3
    _geom_angle_site_symmetry_1
    _geom_angle_site_symmetry_3
    _geom_angle
    _geom_angle_publ_flag
    C1 N1 C12 . . 123.91(11) ?
    C2 N1 C1 . . 113.28(11) ?
    C2 N1 C12 . . 122.80(11) ?
    O1 C1 N1 . . 123.80(13) ?
    O1 C1 C3 . . 127.65(12) ?
    N1 C1 C3 . . 108.55(10) ?
    O2 C2 N1 . . 124.02(12) ?
    O2 C2 C4 . . 127.39(12) ?
    N1 C2 C4 . . 108.59(11) ?
    C1 C3 H3 . . 109.9 ?
    C1 C3 C4 . . 104.68(10) ?
    C1 C3 C8 . . 113.41(10) ?
    C4 C3 H3 . . 109.9 ?
    C4 C3 C8 . . 109.03(10) ?
    C8 C3 H3 . . 109.9 ?
    C2 C4 C3 . . 104.89(10) ?
    C2 C4 H4 . . 109.8 ?
    C2 C4 C5 . . 112.34(10) ?
    C3 C4 H4 . . 109.8 ?
    C3 C4 C5 . . 110.02(10) ?
    C5 C4 H4 . . 109.8 ?
    C4 C5 H5 . . 111.5 ?
    C6 C5 C4 . . 107.40(10) ?
    C6 C5 H5 . . 111.5 ?
    C6 C5 C10 . . 110.16(11) ?
    C10 C5 C4 . . 104.41(10) ?
    C10 C5 H5 . . 111.5 ?
    C5 C6 H6 . . 122.8 ?
    C7 C6 C5 . . 114.43(12) ?
    C7 C6 H6 . . 122.8 ?
    C6 C7 H7 . . 122.6 ?
    C6 C7 C8 . . 114.78(12) ?
    C8 C7 H7 . . 122.6 ?
    C3 C8 H8 . . 111.7 ?
    C7 C8 C3 . . 107.44(11) ?
    C7 C8 H8 . . 111.7 ?
    C7 C8 C9 . . 109.73(11) ?
    C9 C8 C3 . . 104.14(10) ?
    C9 C8 H8 . . 111.7 ?
    C8 C9 H9 . . 116.8 ?
    C10 C9 C8 . . 110.98(11) ?
    C10 C9 H9 . . 116.8 ?
    C11 C9 C8 . . 121.91(12) ?
    C11 C9 H9 . . 116.8 ?
    C11 C9 C10 . . 59.94(9) ?
    C5 C10 H10 . . 117.2 ?
    C9 C10 C5 . . 110.05(11) ?
    C9 C10 H10 . . 117.2 ?
    C11 C10 C5 . . 121.46(12) ?
    C11 C10 C9 . . 59.99(9) ?
    C11 C10 H10 . . 117.2 ?
    C9 C11 H11A . . 117.8 ?
    C9 C11 H11B . . 117.8 ?
    C10 C11 C9 . . 60.07(9) ?
    C10 C11 H11A . . 117.8 ?
    C10 C11 H11B . . 117.8 ?
    H11A C11 H11B . . 114.9 ?
    N1 C12 H12A . . 109.0 ?
    N1 C12 H12B . . 109.0 ?
    N1 C12 C13 . . 112.89(11) ?
    H12A C12 H12B . . 107.8 ?
    C13 C12 H12A . . 109.0 ?
    C13 C12 H12B . . 109.0 ?
    C14 C13 C12 . . 120.23(12) ?
    C18 C13 C12 . . 120.68(12) ?
    C18 C13 C14 . . 119.09(13) ?
    C13 C14 H14 . . 119.6 ?
    C13 C14 C15 . . 120.87(12) ?
    C15 C14 H14 . . 119.6 ?
    C14 C15 C19 . . 120.48(12) ?
    C16 C15 C14 . . 119.15(12) ?
    C16 C15 C19 . . 120.31(13) ?
    C15 C16 H16 . . 119.9 ?
    C17 C16 C15 . . 120.18(14) ?
    C17 C16 H16 . . 119.9 ?
    C16 C17 H17 . . 119.8 ?
    C18 C17 C16 . . 120.38(13) ?
    C18 C17 H17 . . 119.8 ?
    C13 C18 H18 . . 119.8 ?
    C17 C18 C13 . . 120.32(13) ?
    C17 C18 H18 . . 119.8 ?
    C15 C19 H19A . . 108.7 ?
    C15 C19 H19B . . 108.7 ?
    H19A C19 H19B . . 107.6 ?
    N1A C19 C15 . . 114.09(11) ?
    N1A C19 H19A . . 108.7 ?
    N1A C19 H19B . . 108.7 ?
    C1A N1A C19 . . 123.74(11) ?
    C2A N1A C19 . . 123.18(11) ?
    C2A N1A C1A . . 112.90(11) ?
    O1A C1A N1A . . 123.87(13) ?
    O1A C1A C3A . . 127.44(12) ?
    N1A C1A C3A . . 108.67(11) ?
    O2A C2A N1A . . 123.57(13) ?
    O2A C2A C4A . . 127.37(12) ?
    N1A C2A C4A . . 109.05(11) ?
    C1A C3A H3A . . 110.3 ?
    C1A C3A C4A . . 104.98(10) ?
    C1A C3A C8A . . 111.61(11) ?
    C4A C3A H3A . . 110.3 ?
    C4A C3A C8A . . 109.21(10) ?
    C8A C3A H3A . . 110.3 ?
    C2A C4A C3A . . 104.35(10) ?
    C2A C4A H4A . . 110.1 ?
    C2A C4A C5A . . 111.89(11) ?
    C3A C4A H4A . . 110.1 ?
    C3A C4A C5A . . 110.04(10) ?
    C5A C4A H4A . . 110.1 ?
    C4A C5A H5A . . 111.7 ?
    C6A C5A C4A . . 106.52(11) ?
    C6A C5A H5A . . 111.7 ?
    C6A C5A C10A . . 109.76(11) ?
    C10A C5A C4A . . 105.14(11) ?
    C10A C5A H5A . . 111.7 ?
    C5A C6A H6A . . 122.7 ?
    C7A C6A C5A . . 114.54(13) ?
    C7A C6A H6A . . 122.7 ?
    C6A C7A H7A . . 122.5 ?
    C6A C7A C8A . . 115.08(13) ?
    C8A C7A H7A . . 122.5 ?
    C3A C8A H8A . . 111.8 ?
    C7A C8A C3A . . 107.58(11) ?
    C7A C8A H8A . . 111.8 ?
    C7A C8A C9A . . 109.53(11) ?
    C9A C8A C3A . . 103.86(11) ?
    C9A C8A H8A . . 111.8 ?
    C8A C9A H9A . . 116.8 ?
    C10A C9A C8A . . 110.82(11) ?
    C10A C9A H9A . . 116.8 ?
    C11A C9A C8A . . 121.91(13) ?
    C11A C9A H9A . . 116.8 ?
    C11A C9A C10A . . 60.24(9) ?
    C5A C10A H10A . . 117.0 ?
    C9A C10A C5A . . 110.41(11) ?
    C9A C10A H10A . . 117.0 ?
    C9A C10A C11A . . 59.65(9) ?
    C11A C10A C5A . . 121.92(13) ?
    C11A C10A H10A . . 117.0 ?
    C9A C11A C10A . . 60.11(9) ?
    C9A C11A H11C . . 117.8 ?
    C9A C11A H11D . . 117.8 ?
    C10A C11A H11C . . 117.8 ?
    C10A C11A H11D . . 117.8 ?
    H11C C11A H11D . . 114.9 ?
loop_
    _geom_torsion_atom_site_label_1
    _geom_torsion_atom_site_label_2
    _geom_torsion_atom_site_label_3
    _geom_torsion_atom_site_label_4
    _geom_torsion_site_symmetry_1
    _geom_torsion_site_symmetry_2
    _geom_torsion_site_symmetry_3
    _geom_torsion_site_symmetry_4
    _geom_torsion
    _geom_torsion_publ_flag
    O1 C1 C3 C4 . . . . 179.09(13) ?
    O1 C1 C3 C8 . . . . -62.18(18) ?
    O2 C2 C4 C3 . . . . 178.79(13) ?
    O2 C2 C4 C5 . . . . 59.30(17) ?
    N1 C1 C3 C4 . . . . -0.66(14) ?
    N1 C1 C3 C8 . . . . 118.07(11) ?
    N1 C2 C4 C3 . . . . -0.93(14) ?
    N1 C2 C4 C5 . . . . -120.42(11) ?
    N1 C12 C13 C14 . . . . -83.59(15) ?
    N1 C12 C13 C18 . . . . 95.83(15) ?
    C1 N1 C2 O2 . . . . -179.17(13) ?
    C1 N1 C2 C4 . . . . 0.56(15) ?
    C1 N1 C12 C13 . . . . 95.96(15) ?
    C1 C3 C4 C2 . . . . 0.94(13) ?
    C1 C3 C4 C5 . . . . 121.97(11) ?
    C1 C3 C8 C7 . . . . -61.47(13) ?
    C1 C3 C8 C9 . . . . -177.84(10) ?
    C2 N1 C1 O1 . . . . -179.68(13) ?
    C2 N1 C1 C3 . . . . 0.08(15) ?
    C2 N1 C12 C13 . . . . -84.97(15) ?
    C2 C4 C5 C6 . . . . 61.26(13) ?
    C2 C4 C5 C10 . . . . 178.23(10) ?
    C3 C4 C5 C6 . . . . -55.19(13) ?
    C3 C4 C5 C10 . . . . 61.77(12) ?
    C3 C8 C9 C10 . . . . 62.45(13) ?
    C3 C8 C9 C11 . . . . 129.29(12) ?
    C4 C3 C8 C7 . . . . 54.72(13) ?
    C4 C3 C8 C9 . . . . -61.65(12) ?
    C4 C5 C6 C7 . . . . 57.67(15) ?
    C4 C5 C10 C9 . . . . -62.34(13) ?
    C4 C5 C10 C11 . . . . -128.70(12) ?
    C5 C6 C7 C8 . . . . 0.46(18) ?
    C5 C10 C11 C9 . . . . 96.36(13) ?
    C6 C5 C10 C9 . . . . 52.70(14) ?
    C6 C5 C10 C11 . . . . -13.66(16) ?
    C6 C7 C8 C3 . . . . -58.46(15) ?
    C6 C7 C8 C9 . . . . 54.16(16) ?
    C7 C8 C9 C10 . . . . -52.31(14) ?
    C7 C8 C9 C11 . . . . 14.54(17) ?
    C8 C3 C4 C2 . . . . -120.71(11) ?
    C8 C3 C4 C5 . . . . 0.32(14) ?
    C8 C9 C10 C5 . . . . 0.10(15) ?
    C8 C9 C10 C11 . . . . 115.61(13) ?
    C8 C9 C11 C10 . . . . -97.29(13) ?
    C10 C5 C6 C7 . . . . -55.47(16) ?
    C11 C9 C10 C5 . . . . -115.51(13) ?
    C12 N1 C1 O1 . . . . -0.5(2) ?
    C12 N1 C1 C3 . . . . 179.24(12) ?
    C12 N1 C2 O2 . . . . 1.7(2) ?
    C12 N1 C2 C4 . . . . -178.61(11) ?
    C12 C13 C14 C15 . . . . -179.88(12) ?
    C12 C13 C18 C17 . . . . 179.82(13) ?
    C13 C14 C15 C16 . . . . 0.3(2) ?
    C13 C14 C15 C19 . . . . -176.71(12) ?
    C14 C13 C18 C17 . . . . -0.8(2) ?
    C14 C15 C16 C17 . . . . -1.2(2) ?
    C14 C15 C19 N1A . . . . -76.21(16) ?
    C15 C16 C17 C18 . . . . 1.2(2) ?
    C15 C19 N1A C1A . . . . -97.03(15) ?
    C15 C19 N1A C2A . . . . 88.29(15) ?
    C16 C15 C19 N1A . . . . 106.82(14) ?
    C16 C17 C18 C13 . . . . -0.2(2) ?
    C18 C13 C14 C15 . . . . 0.7(2) ?
    C19 C15 C16 C17 . . . . 175.77(13) ?
    C19 N1A C1A O1A . . . . 4.3(2) ?
    C19 N1A C1A C3A . . . . -174.23(11) ?
    C19 N1A C2A O2A . . . . -2.9(2) ?
    C19 N1A C2A C4A . . . . 175.83(11) ?
    O1A C1A C3A C4A . . . . 179.52(13) ?
    O1A C1A C3A C8A . . . . -62.29(18) ?
    O2A C2A C4A C3A . . . . 176.86(14) ?
    O2A C2A C4A C5A . . . . 57.92(19) ?
    N1A C1A C3A C4A . . . . -2.04(14) ?
    N1A C1A C3A C8A . . . . 116.15(12) ?
    N1A C2A C4A C3A . . . . -1.85(14) ?
    N1A C2A C4A C5A . . . . -120.80(12) ?
    C1A N1A C2A O2A . . . . -178.14(13) ?
    C1A N1A C2A C4A . . . . 0.63(15) ?
    C1A C3A C4A C2A . . . . 2.29(13) ?
    C1A C3A C4A C5A . . . . 122.48(11) ?
    C1A C3A C8A C7A . . . . -62.90(14) ?
    C1A C3A C8A C9A . . . . -178.96(11) ?
    C2A N1A C1A O1A . . . . 179.45(13) ?
    C2A N1A C1A C3A . . . . 0.93(15) ?
    C2A C4A C5A C6A . . . . 58.52(14) ?
    C2A C4A C5A C10A . . . . 174.98(11) ?
    C3A C4A C5A C6A . . . . -57.00(14) ?
    C3A C4A C5A C10A . . . . 59.46(14) ?
    C3A C8A C9A C10A . . . . 62.70(14) ?
    C3A C8A C9A C11A . . . . 129.81(13) ?
    C4A C3A C8A C7A . . . . 52.73(14) ?
    C4A C3A C8A C9A . . . . -63.33(13) ?
    C4A C5A C6A C7A . . . . 58.06(15) ?
    C4A C5A C10A C9A . . . . -61.42(14) ?
    C4A C5A C10A C11A . . . . -127.63(13) ?
    C5A C6A C7A C8A . . . . 0.41(17) ?
    C5A C10A C11A C9A . . . . 96.39(14) ?
    C6A C5A C10A C9A . . . . 52.79(14) ?
    C6A C5A C10A C11A . . . . -13.42(17) ?
    C6A C7A C8A C3A . . . . -58.00(15) ?
    C6A C7A C8A C9A . . . . 54.27(15) ?
    C7A C8A C9A C10A . . . . -51.98(15) ?
    C7A C8A C9A C11A . . . . 15.13(18) ?
    C8A C3A C4A C2A . . . . -117.51(11) ?
    C8A C3A C4A C5A . . . . 2.69(15) ?
    C8A C9A C10A C5A . . . . -0.12(16) ?
    C8A C9A C10A C11A . . . . 115.72(14) ?
    C8A C9A C11A C10A . . . . -97.25(15) ?
    C10A C5A C6A C7A . . . . -55.27(15) ?
    C11A C9A C10A C5A . . . . -115.84(13) ?
loop_
    _geom_hbond_atom_site_label_d
    _geom_hbond_atom_site_label_h
    _geom_hbond_atom_site_label_a
    _geom_hbond_site_symmetry_d
    _geom_hbond_site_symmetry_h
    _geom_hbond_site_symmetry_a
    _geom_hbond_distance_dh
    _geom_hbond_distance_ha
    _geom_hbond_distance_da
    _geom_hbond_angle_dha
    _geom_hbond_publ_flag
    C3A H3A O2A ? ? 8_765 1.00 2.53 3.3958(17) 144 yes
    C9A H9A O2A . . 8_765 1.00 2.51 3.3041(17) 136 yes
    C9 H9 O1A . . 1_545 1.00 2.41 3.1985(17) 135 yes
    C7A H7A O2A . . 3_655 0.95 2.52 3.1135(18) 121 yes
_shelx_space_group_comment
;
The symmetry employed for this shelxl refinement is uniquely defined
by the following loop, which should always be used as a source of
symmetry information in preference to the above space-group names.
They are only intended as comments.
;
_shelx_estimated_absorpt_T_min     ?
_shelx_estimated_absorpt_T_max     ?
_shelx_hkl_file
;
   0   0   2 2537.75 141.505  29
   0   0   3 46.6985 17.7876  29
   0   0   4 484.270 42.8643  29
   0   0   4 440.104 33.9157  10
   0   0   5 34.9007 27.4317  29
   0   0   5 41.6887 17.7110  10
   0   0   6 355688. 18843.2  29
   0   0   6 351797. 18830.1  10
   0   0   6 382847. 18847.2   8
   0   0   7 17.9147 45.5043   8
   0   0   7 11.0509 21.5613  10
   0   0   7 32.8211 38.5943  29
   0   0   8 87935.2 4708.32   8
   0   0   8 88914.4 4686.67  10
   0   0   8 91159.2 4705.36  29
   0   0   9 7.90163 51.8871   8
   0   0   9 3.56941 25.0381  10
   0   0  10 211.858 38.1982  10
   0   0  10 276.899 62.7385   8
   0   0  11-40.0481 56.6927   8
   0   0  11 8.88462 28.4130  10
   0   0  12 11193.6 624.510  10
   0   0  12 12014.5 662.730   8
   0   0  13-36.9502 57.9506   8
   0   0  14 8365.89 510.077   8
   0   0  15 44.5886 66.3459   8
   0   0  16 82261.4 4392.31   8
   0   0  17 88.9233 81.6460   8
   0   0  18 64644.0 3487.03   8
   0   0  19 20.9570 73.0938   8
   0   0  20 6358.67 446.088   8
   0   0  21-48.7141 81.0300   8
   0   0  22 418.096 112.062   8
   0   0  23 27.8291 77.4338   8
   0   0  24 1633.00 118.614   9
   0   0  24 1532.68 203.626   8
   0   0  24 1532.72 113.463  18
   0   0  24 1553.72 114.676   1
   0   0  24 1390.28 116.247   6
   0   0  24 1588.66 114.990  13
   0   0  24 1478.95 117.951  12
   0   0  25-7.09952 38.7909   9
   0   0  25-31.0064 89.2875   8
   0   0  25 25.1933 38.6175  18
   0   0  25-35.8907 35.9654  22
   0   0  25 6.46593 37.5492   1
   0   0  25 7.01758 38.3433  12
   0   0  25-6.97291 42.7534   6
   0   0  26 22265.1 1158.46   9
   0   0  26 21174.4 1151.33  18
   0   0  26 21000.1 1144.68  22
   0   0  26 20787.7 1151.38   1
   0   0  26 20810.0 1155.54   6
   0   0  26 21870.8 1152.27   7
   0   0  26 21502.5 1156.97  12
   0   0  27 27.6252 39.4269  22
   0   0  27 31.1352 46.3202   9
   0   0  27 27.5581 44.6787  18
   0   0  27 100.587 56.0903   6
   0   0  27-22.9358 43.6850  12
   0   0  27 34.1192 44.8310   7
   0   0  28 98584.3 5143.92  18
   0   0  28 95725.6 5135.02  15
   0   0  28 95619.8 5147.94   6
   0   0  28 99536.2 5143.62   7
   0   0  28 99860.6 5148.72  12
   0   0  28 96477.8 5148.48   9
   0   0  29 189.800 61.0174   9
   0   0  29 131.130 50.3578  18
   0   0  29 207.473 67.8398   6
   0   0  29 93.9504 55.7058   7
   0   0  29 96.8354 56.5982  12
   0   0  29 256.864 51.6857  15
   0   0  30 7191.11 431.167   6
   0   0  30 7686.59 426.729   7
   0   0  30 7216.44 415.823  15
   0   0  30 7243.43 430.138   9
   0   0  30 7278.35 423.775  18
   0   0  31 22.0402 44.3772  18
   0   0  31-51.0831 63.3022   6
   0   0  31 65.7670 54.0600   7
   0   0  31 8.34725 53.0270   9
   0   0  31-16.8925 37.6798  15
   0   0  32 27632.6 1458.25   7
   0   0  32 28372.2 1466.44   6
   0   0  32 28241.4 1465.92   9
   0   0  32 25410.9 1445.43  15
   0   0  33 16.5560 57.7626   6
   0   0  33-6.97519 49.2299   7
   0   0  33 72.1945 53.7050   9
   0   0  33 44.7533 31.4182  15
   0   0  34 103.617 60.9065   6
   0   0  34 73.0117 49.3262   7
   0   0  34 96.3139 55.0093  11
   0   0  34 92.1555 54.6705   9
   0   0  35-15.0947 57.7751   6
   0   0  35 24.7188 45.0192   7
   0   0  35-43.4135 48.7164   9
   0   0  35 6.98708 44.6896  11
   0   0  36 10254.1 529.178  11
   0   0  36 8596.74 519.473   7
   0   0  36 8955.44 529.094   6
   0   0  36 9959.92 530.487   9
   0   0  37-5.83499 41.4033  11
   0   0  37-25.5885 48.9845   6
   0   0  37-34.6976 37.6037   7
   0   0  38 51.4365 41.2309  11
   0   0  38 170.891 53.5741   6
   0   0  38 63.1318 36.6059   7
   0   0  39-8.76788 34.8144  11
   0   0  39-29.6261 40.8916   6
   0   0  40 8923.50 477.528  11
   0   0  40 8526.75 480.140   6
   0   0  41 15.8732 23.1101  11
   0   0  41-6.42855 28.8794   6
   0   0  42 2744.73 156.353   6
   0  -1   0 1.87753 14.5077  26
   0  -1  -1 3.76241 14.6043  26
   0  -1  -2-1.89355 15.2289  26
   0  -1   3-1.91532 17.7307  26
   0  -1  -3-5.74461 17.3217  26
   0  -1  -4-1.90991 16.7467  26
   0  -1   4 20.7086 18.4680  26
   0   1   4 4.57428 30.9875  29
   0  -1   5-5.50367 16.8175  26
   0  -1  -5-5.56664 17.6146  26
   0   1   5 15.8999 36.9667  29
   0  -1   5 5.40804 38.9850   8
   0  -1   6-24.8805 18.9196  26
   0  -1  -6 26.9676 18.1820  26
   0   1   6 12.1016 43.6186  29
   0  -1   6-12.2192 44.7397   8
   0  -1  -7 15.3964 18.0884  26
   0  -1   7 5.13353 17.0335  26
   0  -1   7-20.6628 49.3895   8
   0   1   7 74.3269 45.7745  29
   0  -1   8 54.0351 53.5374   8
   0  -1   8 3.50041 25.5078  10
   0   1   8 7.47945 46.8627  29
   0  -1   9 68.8564 53.9256   8
   0  -1   9-34.7559 28.2837  10
   0   1   9 24.8120 46.8352  29
   0  -1  10-8.47227 28.3469  10
   0  -1  10 9.56882 54.6483   8
   0   1  10 27.2406 50.0690  29
   0  -1  11-13.8217 29.4683  10
   0  -1  11 21.1715 58.3709   8
   0   1  11 29.8370 53.8351  29
   0  -1  12-4.97532 28.6551  10
   0  -1  12 11.6595 56.1820   8
   0   1  12 32.6931 56.1371  29
   0  -1  13 38.4727 54.7767   8
   0  -1  13-10.7109 32.1065  10
   0   1  13-47.4015 57.1036  29
   0   1  14-57.4087 72.3750   8
   0   1  14 25.7903 54.2366  29
   0  -1  14 22.8995 29.7959  10
   0  -1  14-42.0627 69.9317   8
   0   1  15-14.0258 60.8125  29
   0   1  15-15.6534 65.8419   8
   0  -1  15 30.6577 63.4620   8
   0  -1  15 24.5712 29.2547  10
   0   1  16 34.0421 66.9664   8
   0  -1  16-6.58946 28.1449  10
   0  -1  16 16.6566 65.5327   8
   0  -1  17-36.2029 71.2175   8
   0   1  17-18.5351 70.2711   8
   0  -1  17 7.01991 29.5267  10
   0   1  18-20.0207 77.3606   8
   0  -1  18 78.4574 72.9307   8
   0  -1  19 63.5058 83.3098   8
   0   1  19 21.6505 72.0202   8
   0   1  20 23.2552 71.3144   8
   0  -1  20 45.4942 69.7570   8
   0  -1  21 48.6711 76.7692   8
   0   1  21-50.0204 74.3854   8
   0   1  22 26.7305 81.9569   8
   0   1  23-25.4574 37.8708   9
   0   1  23 28.5882 90.1871   8
   0   1  24-67.3857 42.5158   9
   0   1  24-60.5036 81.1000   8
   0   1  24 42.2189 33.5610  18
   0  -1  24-17.9989 35.1277  18
   0   1  24 5.31320 32.5796  22
   0  -1  24-6.20901 37.5075   1
   0   1  24-6.52340 39.1068  12
   0  -1  24 6.17368 33.7344  13
   0  -1  24-6.95954 40.4171  12
   0  -1  24-13.1102 42.7701   6
   0   1  24-13.1088 45.1957   6
   0  -1  25-51.1944 43.8402  12
   0  -1  25-6.50149 37.7546  13
   0   1  25 34.3256 40.8347  12
   0   1  25 31.9101 88.7735   8
   0   1  25-14.1917 38.0451   9
   0   1  25 6.36423 36.0372  18
   0  -1  25 18.9655 40.9770  18
   0   1  25 5.57881 37.1003  22
   0  -1  25-12.9952 37.1083   1
   0  -1  25 17.6886 36.1509   7
   0  -1  25 6.96268 43.9273   6
   0   1  25 13.9298 43.3265   6
   0  -1  26 6.80086 36.8127  13
   0  -1  26 7.60041 41.5268  12
   0   1  26 33.2696 82.0418   8
   0   1  26-14.8637 44.5499   9
   0  -1  26-19.8702 39.0883  18
   0   1  26 26.6963 38.1165  18
   0   1  26-5.81611 40.7965  22
   0  -1  26 6.74128 38.5002   1
   0   1  26 13.6985 43.5109   7
   0  -1  26-6.18410 39.0155   7
   0   1  26 7.35774 45.7707   6
   0  -1  27-21.1970 37.8885  13
   0  -1  27 23.7029 45.5083  12
   0   1  27-23.1796 45.9629   9
   0   1  27 34.4780 88.8047   8
   0  -1  27-15.7776 45.0581   9
   0  -1  27-20.6741 44.9662  18
   0   1  27-6.94898 41.9792  18
   0   1  27-12.0512 43.2097  22
   0  -1  27 27.8318 40.4103   1
   0   1  27-57.1704 49.8482   7
   0  -1  27-12.8756 46.4123   7
   0   1  27-30.8658 55.3324   6
   0  -1  28 16.2949 47.3216  12
   0   1  28-6.18542 44.1215  22
   0   1  28-63.7537 62.4333   9
   0  -1  28-57.1434 58.8541   9
   0   1  28-176.224 86.9176   8
   0   1  28-35.8627 47.1081  18
   0  -1  28-21.3055 44.5025  18
   0  -1  28 42.6707 41.9803   1
   0   1  28 32.0956 55.9729   6
   0  -1  28 19.9096 45.5021   7
   0   1  28 7.39522 53.8818   7
   0  -1  29-25.0644 51.6008   9
   0   1  29 8.14202 49.9209   9
   0  -1  29 21.7483 47.6045  18
   0   1  29-36.6505 46.2458  18
   0   1  29 41.3165 58.2868   6
   0   1  29 53.0270 56.3241   7
   0  -1  29-13.5401 48.2815   7
   0  -1  29 33.1691 48.1543  12
   0   1  29-6.50694 47.8946  15
   0  -1  30-50.7912 59.0433   9
   0   1  30-8.23439 54.7606   9
   0  -1  30-21.9291 44.1534  18
   0   1  30-8.40966 57.6474   6
   0   1  30 46.0314 53.5101   7
   0  -1  30 27.2979 46.5051   7
   0  -1  30 8.37966 48.2608  12
   0   1  30 6.49388 43.1859  15
   0  -1  31-8.47075 52.3243   9
   0   1  31 32.9491 51.6146   9
   0  -1  31 7.27295 44.2723  18
   0   1  31-59.1630 61.2567   6
   0   1  31-15.3397 57.0342   7
   0  -1  31-61.0799 47.3444   7
   0  -1  31 25.1049 52.0647  12
   0   1  31-31.9211 46.0309  15
   0  -1  32-14.2469 44.9561  18
   0   1  32-25.1418 59.7779   6
   0   1  32-60.4959 59.2476   7
   0  -1  32-46.5021 49.1588   7
   0   1  32-40.6291 57.6456   9
   0  -1  32-16.6730 50.7485   9
   0   1  32 43.0519 45.5136  15
   0  -1  33-6.86380 43.6076  18
   0   1  33 32.7731 56.1676   6
   0   1  33 51.4507 50.3881   7
   0  -1  33 6.38679 46.0445   7
   0   1  33 7.89756 52.1950   9
   0  -1  33-16.1951 53.1769   9
   0   1  33 17.4389 40.7789  15
   0   1  34 7.87586 57.9739   6
   0  -1  34-18.0221 43.5404   7
   0   1  34-14.0340 52.1770   7
   0  -1  34-15.4378 46.9818   9
   0   1  34-16.0453 38.5612  15
   0   1  35 7.44667 55.3723   6
   0  -1  35 40.5776 46.9073  11
   0  -1  35 29.0282 50.3338   9
   0  -1  35 11.0321 39.3453   7
   0   1  35-13.1428 51.0164   7
   0   1  36-6.91337 52.4225   6
   0  -1  36 12.4457 43.4061  11
   0  -1  36-46.8512 50.0145   9
   0   1  36-24.0690 48.1884   7
   0  -1  36 4.91055 35.5898   7
   0  -1  37-24.1783 47.1392   9
   0   1  37 21.4991 41.5337   7
   0   1  37-12.5616 49.4245   6
   0  -1  37 39.1035 40.6990  11
   0   1  37 29.4488 45.3015  11
   0   1  38-46.5540 38.5550   7
   0   1  38-5.57481 46.1654   6
   0  -1  38-34.1738 35.9450  11
   0   1  38 36.3973 42.1830  11
   0   1  39-30.8567 34.1802   7
   0   1  39-24.0499 40.3083   6
   0   1  39 8.89804 35.3251  11
   0  -1  39-4.10786 32.1854  11
   0   1  40-23.6050 27.5886   7
   0  -1  40-13.0333 26.5515  11
   0   1  40 7.27997 30.5108  11
   0   1  40-35.8396 35.5395   6
   0   1  41 21.9549 23.2664  11
   0  -1  41-13.7271 20.6958  11
   0   1  41-21.3953 30.0639   6
   0   1  42-37.0696 18.9104   6
   0  -1  42-15.5330 18.7087   6
   0  -2   0 126338. 6631.11  26
   0  -2  -1 6686.76 372.338  26
   0  -2  -2 131113. 6880.83  26
   0  -2  -3 446087. 22561.7  26
   0  -2   3 416375. 22560.5  26
   0  -2  -4 39958.4 2084.60  26
   0  -2   4 38916.8 2083.70  26
   0  -2   5 16014.2 849.029  26
   0  -2  -5 15619.7 849.120  26
   0  -2  -6 57826.2 3081.85  26
   0  -2   6 59198.5 3082.20  26
   0  -2  -7 2595.24 156.090  26
   0  -2   7 2459.58 154.727  26
   0   2   7 2675.53 184.734  29
   0  -2   8 5693.40 315.178  26
   0  -2  -8 5437.63 314.338  26
   0   2   8 5920.24 348.553  29
   0  -2   9 11864.4 647.679  26
   0  -2  -9 11956.7 647.592  26
   0   2   9 12480.0 686.273  29
   0   2  10 22.3809 60.0100  29
   0   2  11 132587. 7002.38  29
   0  -2  12 31482.6 1683.08  10
   0   2  12 31728.4 1722.99  29
   0  -2  13 15680.4 855.115  10
   0   2  13 15721.9 896.778  29
   0  -2  14 62024.1 3318.95  10
   0   2  14 64573.7 3366.41  29
   0  -2  15 11857.7 663.320  10
   0   2  15 12317.8 713.867  29
   0  -2  16 1103.78 97.1800  10
   0   2  16 1461.22 152.706  29
   0  -2  17 53153.1 2949.84  10
   0   2  17 55868.2 3011.05  29
   0   2  18 1780.13 187.575   8
   0   2  18 1327.77 163.227  29
   0  -2  18 1615.78 122.635  10
   0  -2  19 5064.18 310.345  10
   0   2  19 5406.47 388.164   8
   0   2  20 5081.96 386.781   8
   0   2  21 1943.74 213.579   8
   0   2  22 16860.0 1029.70   8
   0   2  23 5393.78 319.951  18
   0   2  23 5300.76 317.630  22
   0  -2  23 5683.97 323.613   6
   0   2  23 5478.89 322.737   6
   0  -2  23 5703.97 322.957  13
   0  -2  23 5259.24 325.460  12
   0   2  23 6435.02 447.522   8
   0   2  23 5576.17 324.418   9
   0   2  24 7265.76 418.705   9
   0   2  24 7139.96 532.382   8
   0   2  24 7510.38 417.078  18
   0   2  24 6780.24 412.142  22
   0  -2  24 7130.42 415.804   1
   0  -2  24 7899.63 420.783   6
   0  -2  24 7667.89 412.154   7
   0   2  24 7147.65 418.414   6
   0  -2  24 7108.33 416.621  13
   0  -2  24 7199.57 421.722  12
   0   2  25 2467.14 170.805   9
   0   2  25 2215.39 258.059   8
   0  -2  25 2458.04 166.361  18
   0   2  25 2508.04 167.997  18
   0   2  25 2308.11 162.941  22
   0  -2  25 2457.29 166.763   1
   0   2  25 2782.62 175.333   6
   0  -2  25 2471.51 161.330   7
   0  -2  25 2421.68 169.933   6
   0  -2  25 2519.01 169.319  13
   0  -2  25 2761.28 176.470  12
   0  -2  26 271.031 56.9020  12
   0  -2  26 217.646 50.4429  13
   0   2  26 291.423 56.8618   9
   0   2  26 241.724 106.551   8
   0  -2  26 288.248 52.4869  18
   0   2  26 243.452 53.2844  22
   0  -2  26 212.967 46.7073   1
   0  -2  26 183.855 45.2147   7
   0   2  26 314.293 62.1911   6
   0  -2  26 116.849 54.0190   6
   0  -2  27 74.1983 49.9884  12
   0  -2  27 79.8228 47.2374  13
   0   2  27 71.4725 99.5132   8
   0   2  27 23.2246 50.6957   9
   0  -2  27 104.009 44.2635  18
   0   2  27 96.8957 45.7721  22
   0  -2  27 14.0578 40.0386   1
   0  -2  27 148.629 41.6945   7
   0   2  27 84.0412 53.4660   6
   0  -2  27 160.182 58.2769   6
   0  -2  28 89.3656 45.0279  13
   0  -2  28 126.145 58.2834  12
   0   2  28 72.8681 46.5773  22
   0   2  28 255.289 118.342   8
   0   2  28 151.069 54.1792   9
   0  -2  28 184.791 50.7531  18
   0  -2  28 92.7138 46.2981   1
   0  -2  28 115.683 46.7595   7
   0   2  28 114.799 54.6007   7
   0  -2  28 102.619 54.7460   6
   0   2  28 63.3034 56.7379   6
   0   2  29 1350.59 114.877   9
   0   2  29 1103.54 192.818   8
   0  -2  29 1240.62 108.368  18
   0  -2  29 1240.70 115.289  12
   0   2  29 1428.17 117.331   6
   0   2  29 1345.09 114.706   7
   0  -2  29 1319.01 103.606   7
   0  -2  29 1277.99 115.045   6
   0  -2  29 1090.25 102.303   1
   0  -2  29 1094.78 104.325  13
   0   2  30-32.8871 56.3593   6
   0  -2  30-24.5663 53.4262   6
   0   2  30 218.664 104.945   8
   0  -2  30 34.1644 49.5987   9
   0   2  30 40.2125 50.7398  11
   0   2  30 48.8569 52.4320   9
   0  -2  30 14.4504 43.6428  18
   0  -2  30 25.8315 53.1795  12
   0   2  30-15.7936 56.6218   7
   0  -2  30-55.4635 46.0486   7
   0  -2  30 7.11480 40.2873   1
   0   2  30-49.2189 51.2225  15
   0  -2  31 7561.41 432.916  18
   0   2  31 7380.31 431.263  15
   0   2  31 7879.55 440.884   7
   0  -2  31 7859.38 441.104   6
   0  -2  31 7282.94 426.453   7
   0   2  31 7848.03 441.712   6
   0   2  31 6635.99 433.262  11
   0  -2  31 7793.49 442.884  12
   0  -2  31 7361.25 440.286   9
   0   2  31 7906.29 440.577   9
   0  -2  32 935.360 98.9408   9
   0  -2  32 1021.51 91.3848  18
   0   2  32 738.990 92.8575   6
   0  -2  32 987.920 85.2112   7
   0   2  32 945.726 98.8251   7
   0  -2  32 1065.93 99.9759   6
   0  -2  32 968.202 102.342  12
   0   2  32 884.145 88.7765  15
   0  -2  33 685.375 86.2247   9
   0  -2  33 478.192 68.3497  18
   0   2  33 512.949 79.5979   6
   0  -2  33 752.742 83.9589   6
   0   2  33 752.111 83.6691   7
   0  -2  33 529.527 63.7179   7
   0  -2  33 638.087 79.8432  12
   0   2  33 565.929 71.4169  15
   0  -2  34 4249.01 265.410   7
   0   2  34 4926.42 285.395   6
   0  -2  34 4651.42 281.492   6
   0   2  34 4761.83 281.915   7
   0   2  34 4524.37 272.378  15
   0  -2  34 4281.60 279.753   9
   0  -2  34 4734.86 274.200  18
   0   2  35 1338.00 106.161  15
   0  -2  35 1616.51 120.886   9
   0   2  35 1425.53 118.267   6
   0  -2  35 1315.74 115.114   6
   0   2  35 1456.80 115.992   7
   0   2  36 9.36706 34.6484  15
   0   2  36 6.15756 45.5531   7
   0  -2  36-13.0915 46.1712   9
   0  -2  36-11.5941 40.2029  11
   0  -2  36-25.9146 47.6858   6
   0   2  36 26.1402 48.8316   6
   0  -2  37 4903.40 287.226   9
   0  -2  37 5025.46 283.535  11
   0  -2  37 4960.02 287.979   6
   0   2  37 4753.61 284.968   7
   0   2  37 4541.72 285.965   6
   0  -2  38 1627.41 117.724   9
   0   2  38 1740.60 120.235   6
   0  -2  38 1483.14 116.914   6
   0   2  38 1747.74 118.061   7
   0  -2  38 1661.93 112.858  11
   0   2  39 200.919 40.7694   7
   0   2  39 232.444 47.0021   6
   0  -2  39 191.010 44.4941   6
   0  -2  39 263.248 40.8284  11
   0  -2  40 1766.05 108.573  11
   0   2  40 1791.66 115.088   6
   0   2  40 1732.67 111.045   7
   0  -2  40 1763.01 114.904   6
   0   2  41 659.735 51.4439   7
   0   2  41 751.418 55.5408   6
   0  -2  41 804.595 55.6762   6
   0  -3   0-11.8730 48.9565  26
   0  -3  -1 35.6890 45.9986  26
   0  -3  -2 23.8902 48.6615  26
   0  -3  -3-5.95380 41.9971  26
   0  -3   4 23.6380 46.2918  26
   0  -3  -4-17.8411 42.6416  26
   0  -3  -5-17.8564 39.0939  26
   0  -3   5 47.2696 37.8010  26
   0  -3  -6 5.96503 36.8423  26
   0  -3   6-17.7565 39.8519  26
   0  -3   7 5.90613 39.2771  26
   0  -3  -7-5.98400 38.5313  26
   0  -3   8 17.6949 34.6005  26
   0  -3  -8 77.5424 38.9777  26
   0   3   8 36.1624 65.8966  29
   0  -3   9 11.8128 33.4455  26
   0  -3  -9 5.94575 38.5400  26
   0   3   9-25.7322 69.6432  29
   0  -3 -10 47.3513 37.0957  26
   0  -3  10 11.8257 33.4965  26
   0   3  10-27.4916 64.6464  29
   0  -3 -11-11.7196 32.9041  26
   0   3  11-29.2493 60.5479  29
   0   3  12-46.5797 66.3615  29
   0   3  13-32.7306 67.7696  29
   0   3  14-17.2774 65.5085  29
   0   3  15 18.2424 77.9380  29
   0  -3  15 39.8796 34.6270  10
   0   3  16 57.7268 77.0522  29
   0  -3  16-32.8378 32.3150  10
   0   3  17-20.3171 74.0232  29
   0  -3  17 41.9439 31.8470  10
   0   3  18 21.4777 76.5865  29
   0  -3  18 8.49147 30.2834  10
   0   3  19 45.5369 73.7907  29
   0  -3  19-8.54345 29.1096  10
   0   3  20-81.9935 78.7057   8
   0  -3  20-8.55499 33.0563  10
   0   3  20 23.9993 77.7817  29
   0   3  21 28.9100 85.9919   8
   0   3  21 25.4059 75.5720  29
   0   3  22 11.0004 36.3526  22
   0  -3  22 12.4275 35.1899  13
   0   3  22-91.4122 98.7548   8
   0   3  22-19.2637 37.8992   9
   0   3  23 6.73565 37.4839   9
   0   3  23-32.1157 86.0986   8
   0   3  23 11.6079 38.3622  22
   0  -3  23 39.2176 36.0487  13
   0  -3  23-25.8257 37.8058   1
   0  -3  23-61.4357 42.1197   6
   0   3  23-36.7454 41.9872   6
   0   3  24 33.6203 96.8160   8
   0   3  24 35.2765 42.9425   9
   0  -3  24-47.7508 38.9630  13
   0   3  24 18.2997 42.0637  22
   0  -3  24 6.68188 41.5704   1
   0  -3  24-26.0559 42.7788   6
   0   3  24-39.0005 45.8531   6
   0  -3  25-13.7606 39.6317   1
   0   3  25 69.9481 90.0826   8
   0   3  25-36.7168 45.6864   9
   0  -3  25 7.10227 38.8112  13
   0   3  25-14.0611 44.6680   7
   0   3  25-25.5073 39.9569  22
   0  -3  25-21.6164 28.2154  28
   0   3  25-6.85769 45.8947   6
   0  -3  25 6.86530 41.1596   6
   0  -3  26-21.9760 43.9205  13
   0   3  26-36.1514 89.1527   8
   0   3  26-22.0912 43.1202  11
   0   3  26-7.60715 46.3055   9
   0   3  26 46.3698 46.2117  22
   0  -3  26-28.2376 44.2362   1
   0   3  26-7.34174 46.0047   7
   0  -3  26-64.6405 50.1031   6
   0   3  26 7.18174 47.1680   6
   0  -3  27 7.49161 42.7853  13
   0   3  27-36.9527 91.1244   8
   0   3  27 30.5120 48.1250  11
   0  -3  27-6.99636 45.0501  18
   0   3  27-13.6568 48.1651  22
   0  -3  27 7.15750 37.6305   1
   0   3  27 15.2197 50.6074   7
   0  -3  27-44.7148 54.5731   6
   0   3  27-7.45967 48.6696   6
   0  -3  28-7.62551 44.2834  13
   0   3  28-23.4898 45.0962  11
   0   3  28-37.5762 92.6625   8
   0  -3  28 14.2154 45.7684  18
   0   3  28 55.7975 52.1180  22
   0  -3  28 7.18371 42.0585   1
   0   3  28-54.7052 57.8161   7
   0  -3  28-61.2747 59.7293   6
   0   3  28 46.0486 56.7784   6
   0  -3  29-31.1472 58.7728   6
   0   3  29-54.6745 53.2414   6
   0   3  29-37.7386 97.2092   8
   0  -3  29-21.4199 48.9612  18
   0  -3  29-53.6997 49.0835  13
   0   3  29-39.7569 52.5633  11
   0  -3  29 28.5402 41.4544   1
   0   3  29-7.94336 54.1455   7
   0  -3  30 7.82306 50.7082   6
   0   3  30 39.2762 55.7153   6
   0  -3  30 14.1706 46.5265  18
   0   3  30-37.2453 91.8459   8
   0  -3  30-7.62851 46.4272  13
   0   3  30 7.98743 53.1186  11
   0  -3  30-13.9807 41.9037   1
   0   3  30-44.4533 53.6919  15
   0   3  31-7.80083 54.4206   6
   0  -3  31 54.3255 56.2526   6
   0  -3  31 20.7862 47.2285  18
   0  -3  31 8.46379 53.0371   9
   0   3  31 7.92635 51.3893  11
   0  -3  31 59.8829 50.1017  13
   0  -3  31 67.5103 45.4671   1
   0   3  31-50.9126 50.7415  15
   0  -3  32-82.4589 55.5214   9
   0   3  32-7.62708 56.1419   6
   0  -3  32-7.58007 55.7960   6
   0  -3  32 6.66495 44.3275  18
   0   3  32 23.2780 50.6280  11
   0  -3  32 16.6936 54.1059  12
   0   3  32 7.02094 49.2508  15
   0  -3  33-7.91476 48.8829   9
   0   3  33-22.0231 50.0255   6
   0  -3  33-7.28838 47.5522   6
   0  -3  33 6.29364 39.4300  18
   0  -3  33-8.00336 50.8426  12
   0   3  33 44.8855 51.2813  11
   0   3  33-26.6389 47.7520  15
   0  -3  34-22.3940 51.1771   9
   0  -3  34-34.4688 53.5204   6
   0   3  34 6.95046 50.9044   6
   0  -3  34-11.6349 38.9383  18
   0  -3  34-15.1068 50.8634  12
   0   3  34-35.4910 49.5164  11
   0   3  34-6.19991 46.3357  15
   0  -3  35 20.7156 52.3584   9
   0   3  35-19.3556 46.7564   6
   0  -3  35 31.9359 46.5306   6
   0  -3  35 31.4571 38.3926  18
   0   3  35-59.5452 54.9986  11
   0   3  35 16.9035 42.3106  15
   0  -3  36-43.8166 45.3722   9
   0  -3  36-5.16497 37.0462  11
   0   3  36 40.9691 44.3880   6
   0  -3  36-52.1508 47.9850   6
   0   3  36-12.0971 45.6515  11
   0   3  36-29.8564 38.9913  15
   0  -3  37 4.47668 34.4304  11
   0  -3  37 38.8712 41.4938   9
   0   3  37 4.22000 33.3538  15
   0   3  37 16.2396 43.7209  11
   0  -3  37-30.7483 44.5988   6
   0   3  37-15.5397 44.0809   6
   0  -3  38-9.61516 38.1747   9
   0   3  38 9.44206 38.1394  11
   0  -3  38-40.7178 30.9050  11
   0  -3  38 8.77753 36.1995   6
   0   3  38-31.0672 39.6072   6
   0   3  38-4.66309 40.4416   7
   0  -3  39 40.1373 34.0633   9
   0   3  39-50.5564 37.0636   7
   0   3  39-64.8664 35.0740   6
   0  -3  39-42.7615 33.8640   6
   0   3  39-3.97062 32.3793  11
   0   3  40 15.1560 27.9763   7
   0  -3  40-20.9503 26.4205   6
   0   3  40-23.8114 24.4207   6
   0   3  41 8.08867 18.1720   7
   0  -4   0 2589.37 181.245  26
   0  -4   1 13072.5 770.248  26
   0  -4  -1 14844.3 774.806  26
   0  -4  -2 45174.7 2407.66  26
   0  -4  -3 6739.55 397.535  26
   0  -4   4 12837.0 691.748  26
   0  -4  -4 11839.5 688.849  26
   0  -4  -5 1777.90 135.135  26
   0  -4   5 1624.23 131.644  26
   0  -4   6 21967.2 1218.54  26
   0  -4  -6 22983.5 1222.28  26
   0  -4   7 7130.87 420.648  26
   0  -4  -7 7240.94 421.274  26
   0  -4   8 131.980 48.5207  26
   0  -4  -8 49.9003 47.3275  26
   0  -4   9 6952.94 419.073  26
   0  -4  -9 7367.96 421.424  26
   0  -4  10 26417.1 1414.63  26
   0  -4 -10 26407.3 1414.81  26
   0   4  10 25171.4 1455.70  29
   0  -4 -11 46405.4 2469.89  26
   0  -4  11 46958.1 2470.18  26
   0   4  11 44861.6 2517.95  29
   0   4  12 278.438 87.4131  29
   0   4  13 1345.79 160.553  29
   0   4  14 31675.8 1767.31  29
   0   4  15 3664.81 295.312  29
   0   4  16 913.214 143.217  29
   0  -4  16 1091.51 101.792  10
   0   4  17 698.741 123.923  29
   0  -4  17 442.201 65.5132  10
   0   4  18 4203.91 321.009  29
   0  -4  18 3594.40 244.246  10
   0   4  19 11923.4 700.070  29
   0  -4  19 10116.9 600.682  10
   0   4  20 5150.46 398.042  29
   0   4  21 8750.00 493.085  11
   0  -4  21 8644.61 500.287  12
   0   4  21 9241.19 607.067  29
   0   4  21 8847.35 491.400  22
   0   4  22 20197.6 1152.63   8
   0   4  22 18321.8 999.402  11
   0  -4  22 18283.7 1006.73  12
   0   4  22 18924.3 996.501   6
   0  -4  22 18456.9 995.497   6
   0   4  22 18264.7 990.419  23
   0  -4  22 17729.5 999.199   1
   0   4  22 19764.9 1125.64  29
   0   4  23 27854.4 1460.73   8
   0  -4  23 22909.2 1295.80  12
   0   4  23 24354.3 1289.93  11
   0  -4  23 24372.0 1286.72   6
   0   4  23 24164.7 1289.39   7
   0   4  23 24316.6 1286.07   6
   0   4  23 23645.5 1279.48  23
   0  -4  23 22926.9 1289.02   1
   0   4  23 24556.5 1416.08  29
   0   4  24 1334.45 210.815   8
   0  -4  24 1492.54 119.944  12
   0   4  24 1370.23 111.979  11
   0  -4  24 1204.39 107.775  13
   0   4  24 1424.53 101.047  23
   0  -4  24 1295.15 107.210   1
   0   4  24 1255.12 109.627   7
   0   4  24 1307.68 106.028   6
   0  -4  24 1370.18 108.667   6
   0   4  25 5207.79 454.926   8
   0  -4  25 5808.01 341.986  12
   0   4  25 5911.97 333.023  11
   0  -4  25 5507.50 332.180  13
   0   4  25 5742.76 332.434   7
   0  -4  25 5825.56 330.788   6
   0   4  25 5549.82 327.980   6
   0   4  25 5461.32 319.169  23
   0  -4  25 5378.13 318.197  28
   0  -4  25 5167.74 328.281   1
   0  -4  26 28.9828 42.4519   1
   0   4  26-76.0903 93.8327   8
   0  -4  26 38.2673 44.8374  13
   0   4  26 67.6191 44.0170  11
   0  -4  26 78.9800 53.4332  12
   0   4  26 97.2035 51.8813   7
   0   4  26 20.2327 34.3029  23
   0  -4  26 24.7996 31.5519  28
   0   4  26-6.90377 47.6309   6
   0  -4  26 20.7475 48.5383   6
   0  -4  27 100.844 49.0115  13
   0   4  27 7.70501 44.8218  11
   0  -4  27 151.918 63.0894  12
   0   4  27 38.5633 99.3597   8
   0   4  27 56.8419 47.3256   6
   0  -4  27 113.758 51.0481   6
   0   4  27 46.1572 53.7217   7
   0  -4  27 87.0730 43.9094   1
   0  -4  27 4.83703 30.6314  28
   0  -4  28 65.1194 48.1724   6
   0   4  28 43.4322 52.5085   6
   0  -4  28-7.05092 48.6711  18
   0   4  28-77.4969 128.863   8
   0  -4  28 140.012 53.0555  13
   0   4  28 15.6636 49.8055  11
   0  -4  28 98.4083 56.8782  12
   0  -4  28 50.3330 42.4964   1
   0   4  28 31.3583 56.8591   7
   0  -4  29 378.718 66.5106   6
   0   4  29 357.343 65.0265   6
   0   4  29 231.099 119.907   8
   0  -4  29 426.360 62.1742  18
   0  -4  29 432.684 68.5060  13
   0   4  29 464.767 70.6981  11
   0  -4  29 316.526 58.2209   1
   0   4  29 529.504 72.5925   7
   0   4  30 813.680 88.0904  15
   0   4  30 622.099 87.1020   7
   0  -4  30 642.706 77.5587  18
   0  -4  30 843.637 85.1015  13
   0   4  30 963.234 94.3984  11
   0  -4  30 760.220 78.7814   1
   0   4  30 790.065 86.2017   6
   0  -4  30 802.450 86.0249   6
   0   4  31 111.225 53.1953  15
   0   4  31 31.0067 56.4968   7
   0  -4  31 26.3591 40.1420  18
   0  -4  31 110.537 48.4204  13
   0   4  31-30.7501 51.1527  11
   0  -4  31 6.43642 39.5006   1
   0  -4  31 21.2248 50.2100   6
   0   4  31 28.4048 51.7606   6
   0  -4  32 2191.32 158.477   9
   0  -4  32 2469.96 149.611  18
   0   4  32 2291.10 156.889  11
   0  -4  32 1936.41 147.709   6
   0   4  32 2103.23 150.371   6
   0   4  32 2219.35 156.704   7
   0  -4  32 1658.25 138.549   1
   0   4  32 2147.98 153.523  15
   0  -4  32 2213.82 152.011  13
   0  -4  33 1609.00 115.491  18
   0   4  33 1348.41 118.213  15
   0  -4  33 1414.24 118.836   6
   0   4  33 1603.78 126.136   7
   0   4  33 1649.76 122.295   6
   0   4  33 1694.90 127.091  11
   0  -4  33 1570.61 127.168   9
   0  -4  34 1599.39 120.226  18
   0   4  34 1920.86 131.348  15
   0   4  34 1642.27 133.041   7
   0  -4  34 1760.06 127.722   6
   0   4  34 1790.89 127.637   6
   0   4  34 1868.84 132.363  11
   0  -4  34 1536.87 129.330   9
   0  -4  35 3497.60 217.052  18
   0   4  35 3812.36 225.867  15
   0  -4  35 3760.91 230.657   9
   0   4  35 3679.56 227.410  11
   0  -4  35 3465.61 221.756   6
   0   4  35 3754.70 224.519   6
   0   4  35 3801.12 230.441   7
   0   4  36 1221.98 99.6392  15
   0  -4  36 1312.41 106.151   9
   0   4  36 1441.48 105.452  11
   0  -4  36 1278.81 95.2515  11
   0   4  36 1358.30 106.450   7
   0  -4  36 1376.48 101.764   6
   0   4  36 1320.18 101.456   6
   0   4  37 5678.79 327.267  15
   0  -4  37 6000.17 333.374   9
   0   4  37 6006.99 332.273  11
   0  -4  37 5864.67 327.181   6
   0   4  37 5594.40 326.418   6
   0   4  37 5743.44 332.246   7
   0  -4  38 557.749 56.7346   9
   0   4  38 422.823 49.8708   6
   0   4  38 603.973 60.2963   7
   0   4  38 500.146 49.9200  15
   0  -4  39 8567.46 416.062   9
   0   4  39 6981.61 405.522   6
   0  -5   0 73.4394 65.3767  26
   0  -5  -1-10.5100 56.3510  26
   0  -5   1 20.9900 56.2703  26
   0  -5  -2-63.3057 61.8589  26
   0  -5  -3-94.9823 52.2864  26
   0  -5   4 10.5769 56.1639  26
   0  -5  -4 10.6359 54.7910  26
   0  -5   5 21.2082 52.3106  26
   0  -5  -5 21.3522 55.0064  26
   0  -5  -6-43.1670 57.8616  26
   0  -5   6 42.6136 53.1365  26
   0  -5   7-10.7323 55.8618  26
   0  -5  -7 43.4537 53.5820  26
   0  -5  -8-10.9569 54.0739  26
   0  -5   8-54.1278 48.9989  26
   0  -5  -9 11.0536 47.2241  26
   0  -5   9 32.7928 55.1324  26
   0  -5  10-11.0204 47.0712  26
   0  -5 -10-11.1259 49.6347  26
   0   5  10 40.3211 82.1026  29
   0  -5 -11 22.4106 47.1434  26
   0   5  11 21.0855 84.4337  29
   0   5  12 44.1335 76.9904  29
   0   5  13-46.1471 78.6539  29
   0   5  14-24.0996 84.0546  29
   0   5  15-75.2909 91.4999  29
   0   5  16-25.9512 84.1167  29
   0   5  17-53.7483 87.1424  29
   0  -5  18-11.4202 40.7219  10
   0   5  18 222.563 115.169  29
   0   5  19-15.9599 35.3884  22
   0  -5  19 7.34813 38.6413  12
   0   5  19-86.2461 106.879  29
   0   5  20-74.4993 42.1857   7
   0   5  20 30.2119 35.5233  23
   0   5  20-16.8519 36.4163  22
   0   5  20 12.3442 36.4305  11
   0  -5  20 23.1240 44.0257  12
   0   5  20-118.814 96.2685  29
   0  -5  21 15.6507 33.8154   6
   0  -5  21 32.1159 48.1293  12
   0   5  21 19.3784 39.6044  11
   0   5  21-36.4118 41.6001   7
   0   5  21-31.2767 34.8824  23
   0   5  21 41.4033 41.4883  22
   0   5  21-30.8016 94.4257  29
   0  -5  21-20.8673 41.6961   1
   0  -5  22 44.0906 35.7254   6
   0  -5  22 91.9561 48.1468  12
   0   5  22-6.73959 41.6261  11
   0   5  22 6.39779 41.1973   7
   0   5  22 5.37083 35.4951  23
   0   5  22 24.8486 39.7344  22
   0   5  22-126.857 100.043  29
   0  -5  22-7.13457 41.0914   1
   0  -5  23-34.7261 41.0560   6
   0  -5  23-25.7795 49.9056  12
   0   5  23 28.0231 43.5863  11
   0   5  23-60.4260 45.7573   7
   0   5  23-37.7110 104.914   8
   0   5  23-16.4970 34.6996  23
   0   5  23-12.9764 46.5268  22
   0   5  23 65.0392 90.4717  29
   0  -5  23 50.9489 43.9695   1
   0  -5  24-22.1139 46.1881   1
   0   5  24-77.2280 99.4582   8
   0   5  24-7.24692 44.7649  11
   0  -5  24-35.1146 56.9073  12
   0   5  24-42.0320 51.5685   7
   0   5  24-11.1749 35.7462  23
   0   5  24 20.2207 45.1104  22
   0  -5  24-5.58677 35.9823  28
   0   5  24-33.3949 111.045  29
   0   5  24 12.0159 36.2988   6
   0  -5  24-30.1889 39.1440   6
   0  -5  25 29.6236 44.3956   1
   0   5  25-78.8613 105.706   8
   0  -5  25-26.9368 54.2372  12
   0   5  25-7.45171 42.9179  11
   0  -5  25-15.6292 45.3811  13
   0   5  25-21.7724 54.4986   7
   0   5  25 6.95633 47.1219  22
   0   5  25-5.63028 37.9095  23
   0  -5  25 11.1752 35.2537  28
   0  -5  25-25.0085 44.1016   6
   0   5  25-6.22400 40.8719   6
   0  -5  26 36.8796 42.4802   1
   0   5  26 39.8680 93.7381   8
   0  -5  26 15.8313 45.5885  13
   0  -5  26 9.04399 52.0870  12
   0   5  26-7.60813 49.6384  11
   0   5  26-52.2150 56.2872   7
   0   5  26-5.60551 39.0978  23
   0  -5  26-16.5748 32.6057  28
   0  -5  26 19.2415 43.7071   6
   0   5  26-19.1774 45.0905   6
   0   5  27 7.69823 49.5693  11
   0  -5  27-23.7533 49.2543  13
   0  -5  27 9.10543 51.5592  12
   0  -5  27 19.5265 44.0894   6
   0   5  27-32.4799 46.0742   6
   0   5  27-7.59718 52.6870   7
   0   5  27 39.7539 93.4697   8
   0  -5  27-14.5481 42.2408   1
   0  -5  27 26.8131 33.3593  28
   0   5  28 23.1505 49.0316  11
   0  -5  28 39.2097 51.8327  13
   0  -5  28-18.0127 60.2753  12
   0   5  28-157.358 105.465   8
   0  -5  28 14.1713 42.4852   1
   0   5  28-38.3143 56.6972   7
   0  -5  28 15.2543 30.7290  28
   0   5  28-78.2448 54.6430   6
   0  -5  28-32.6471 48.3136   6
   0  -5  29-20.4213 41.4278   1
   0   5  29-30.6302 50.9245  11
   0  -5  29 44.4020 57.1814  12
   0  -5  29 23.0069 45.9711  13
   0   5  29 15.2832 56.5318   7
   0  -5  29 6.69521 42.2398  18
   0  -5  29 25.8683 46.6190   6
   0   5  29-25.8548 45.8451   6
   0  -5  30-6.42975 37.9470   1
   0  -5  30-32.1545 41.1336  18
   0  -5  30 7.41512 46.4572  13
   0  -5  30 42.9857 54.9885  12
   0   5  30-7.50586 50.5372  11
   0   5  30 30.1339 51.6425   7
   0   5  30-18.9406 44.2869   6
   0  -5  30-31.5577 44.0235   6
   0  -5  31-71.3349 42.6354   1
   0  -5  31-24.3059 40.4221  18
   0  -5  31 28.3162 45.8959  13
   0  -5  31-57.5978 58.3689  12
   0   5  31-36.3150 48.9106  11
   0   5  31-36.6534 57.4329   7
   0   5  31 65.7550 53.2339  15
   0   5  31 24.2516 41.8159   6
   0  -5  31 6.05035 42.2117   6
   0  -5  32-5.37748 34.4018   1
   0  -5  32 78.8501 39.2899  18
   0  -5  32 17.0825 42.1310   6
   0   5  32-51.3435 42.8446   6
   0   5  32 7.02661 53.0269   7
   0  -5  32 6.66126 42.8983  13
   0  -5  32 15.6407 53.6124  12
   0   5  32 69.3224 49.1736  11
   0   5  32 20.8031 53.0874  15
   0  -5  33-56.6289 56.2071   9
   0  -5  33-45.8749 35.1663  18
   0  -5  33-5.24345 38.2172   6
   0   5  33-15.7706 42.1137   6
   0   5  33-46.4020 53.7789   7
   0  -5  33-29.1683 52.0179  12
   0   5  33 26.0692 48.4722  11
   0  -5  33-12.2873 41.1288  13
   0   5  33-6.48664 48.2443  15
   0  -5  34 19.5241 49.8271   9
   0  -5  34-13.4240 32.7796  18
   0   5  34-59.5734 48.3273  15
   0   5  34-9.43371 35.6043   6
   0   5  34-24.0999 43.4414  11
   0  -5  34 6.69363 49.0245  12
   0   5  34-30.7079 48.9772   7
   0   5  35 32.0949 42.0906  15
   0   5  35-5.58804 43.5760   7
   0   5  35-8.16349 34.0662   6
   0  -5  35-5.86438 46.7587   9
   0   5  36-9.35305 38.8761  15
   0   5  36 19.8692 39.9501   7
   0   5  36 3.32389 27.7428   6
   0  -5  36 15.4797 40.0552   9
   0  -5  37 8.78813 35.8044   9
   0   5  37-23.5882 34.1045  15
   0   5  38-3.55757 31.6355   7
   0  -5  38-17.9950 30.2793   9
   0   5  38-9.27019 26.7988  15
   0   5  39 8.20498 23.8094   7
   0  -5  39-27.4236 22.8047   9
   0   5  40-8.69060 15.7814   7
   0  -6   0 1889.47 165.924  26
   0  -6   1 44375.1 2541.11  26
   0  -6  -1 50502.2 2550.04  26
   0  -6  -2 6256.04 398.158  26
   0  -6  -3 15948.0 908.672  26
   0  -6   4 7979.71 484.592  26
   0  -6  -4 7723.77 482.848  26
   0  -6  -5 94.7026 62.9364  26
   0  -6   5 53.8005 60.9518  26
   0  -6  -6 3311.17 239.203  26
   0  -6   6 3166.66 236.253  26
   0  -6   7 1445.90 144.390  26
   0  -6  -7 1447.29 148.703  26
   0  -6   8 37513.7 2125.64  26
   0  -6  -8 41131.8 2132.44  26
   0  -6   9 10820.4 650.181  26
   0  -6  -9 11218.9 652.871  26
   0  -6 -10 56.7766 58.8343  26
   0  -6  10 56.2414 60.1270  26
   0   6  11 10449.8 673.668  29
   0   6  12 313.209 107.549  29
   0   6  13 325.257 107.988  29
   0   6  14 28.1207 83.6458  29
   0   6  15 1512.07 191.420  29
   0   6  16 358.530 112.645  29
   0   6  17 13910.9 891.144  29
   0   6  17 14009.2 760.421  23
   0   6  18 1312.81 98.9462   7
   0   6  18 1356.06 99.5056  22
   0   6  18 1377.77 103.522  11
   0  -6  18 1149.66 108.544  12
   0   6  18 1263.44 192.310  29
   0   6  18 1167.47 96.5384  23
   0   6  19 4163.27 243.197   7
   0   6  19 4054.61 244.167  22
   0   6  19 4092.11 246.754  11
   0  -6  19 3710.64 252.584  12
   0   6  19 4101.86 241.837  23
   0   6  19 3685.76 352.327  29
   0   6  20 1154.98 182.632  29
   0   6  20 883.089 84.7031   7
   0   6  20 1022.19 88.2485  22
   0   6  20 1021.51 90.2766  11
   0  -6  20 1077.39 101.226  12
   0  -6  20 821.924 86.9777   1
   0   6  20 1110.14 88.2973  23
   0   6  21 284.421 54.1574   7
   0   6  21 373.003 57.4778  22
   0   6  21 318.789 51.6571  23
   0  -6  21 369.062 68.7755  12
   0   6  21 274.498 55.9367  11
   0  -6  21 313.628 55.6449   1
   0   6  21 134.537 91.7667  29
   0  -6  21 443.328 56.4674  28
   0  -6  22 4414.20 253.757  28
   0   6  22 4380.40 378.988  29
   0   6  22 3973.93 254.288   7
   0   6  22 4115.54 256.151  22
   0   6  22 4456.30 260.086  11
   0  -6  22 3725.71 263.653  12
   0  -6  22 4181.20 260.781   1
   0   6  22 4286.61 253.749  23
   0  -6  23 13269.0 704.514  28
   0   6  23 12909.8 845.309  29
   0   6  23 13009.6 708.147   7
   0   6  23 12766.4 708.316  22
   0  -6  23 12257.2 718.637  12
   0   6  23 13341.2 711.933  11
   0  -6  23 12191.9 709.888   1
   0   6  23 12657.8 703.645  23
   0   6  24 327.413 128.360   8
   0   6  24 568.355 70.4102   7
   0   6  24 419.426 61.9655  23
   0  -6  24 491.752 80.9761  12
   0   6  24 562.565 74.9105  11
   0  -6  24 545.800 69.9745   1
   0   6  24 770.894 158.653  29
   0  -6  24 555.364 65.0782  28
   0   6  25-41.0461 96.5080   8
   0   6  25 28.4034 55.1207   7
   0   6  25-48.5588 48.1861  23
   0   6  25 105.842 90.8693  29
   0  -6  25 6.04389 36.2297  28
   0   6  25 7.50219 47.0012  11
   0  -6  25 9.19407 52.5080  12
   0  -6  25 7.48859 42.4039   1
   0  -6  26 2153.86 152.297   1
   0   6  26 2089.71 267.115   8
   0  -6  26 1927.55 140.619   6
   0   6  26 2105.42 151.610   7
   0   6  26 2078.64 144.004  23
   0  -6  26 1974.31 160.926  12
   0   6  26 2308.16 154.500  11
   0  -6  26 2114.84 154.611  13
   0  -6  26 2116.67 143.820  28
   0  -6  27 71.0867 53.3737  13
   0  -6  27 45.0016 58.8970  12
   0   6  27 97.7389 52.6362  11
   0   6  27 161.700 104.219   8
   0   6  27 116.099 51.1003   7
   0  -6  27 85.3305 39.7129  28
   0   6  27 84.9758 55.8730  15
   0  -6  27 104.447 38.6110   6
   0  -6  27 63.7404 42.6972   1
   0  -6  28 81.0826 43.9170   1
   0  -6  28 21.3804 35.9145  28
   0   6  28 53.5817 55.5665  15
   0   6  28 57.7854 49.3288   7
   0  -6  28 64.6350 37.7079   6
   0  -6  28 107.713 49.3159  13
   0   6  28 51.9220 49.4342  11
   0  -6  28 106.097 57.7757  12
   0  -6  29 285.331 52.2487   1
   0  -6  29 318.730 44.9163  28
   0  -6  29 303.424 55.1343  18
   0  -6  29 392.448 64.8325  13
   0  -6  29 272.653 64.7759  12
   0   6  29 325.641 60.8920  11
   0   6  29 284.174 63.6987   7
   0  -6  29 249.114 44.6108   6
   0   6  29 471.991 70.3440  15
   0  -6  30 308.000 51.6242  18
   0  -6  30 319.580 51.2552   1
   0   6  30 331.066 63.9424   7
   0  -6  30 309.129 57.9551  13
   0  -6  30 318.837 65.0292  12
   0   6  30 272.103 55.4442  11
   0   6  30 390.848 66.8931  15
   0  -6  31 3369.74 211.235  18
   0  -6  31 3474.95 211.176   1
   0   6  31 3307.03 219.078   7
   0  -6  31 3601.08 227.241  12
   0   6  31 3701.82 221.851  11
   0  -6  31 3425.03 218.326  13
   0   6  32 3853.40 237.385   7
   0  -6  32 3825.66 227.684  18
   0  -6  32 3765.37 242.103  12
   0  -6  32 3864.97 235.272  13
   0  -6  33 1240.77 104.404  12
   0   6  33 1376.69 103.301   7
   0  -6  33 1092.90 94.8943  13
   0   6  34 2131.32 140.987   7
   0  -6  34 2058.67 143.333   9
   0  -6  34 2030.30 142.630  12
   0   6  35 306.999 51.6365   7
   0  -6  35 353.887 52.9972   9
   0  -6  35 351.269 54.1810  12
   0   6  35 364.396 55.3811  15
   0   6  36 9394.25 527.614   7
   0  -6  36 9753.97 530.330   9
   0   6  36 9866.21 529.177  15
   0   6  37 1906.23 118.911   7
   0  -6  37 1824.03 119.784   9
   0   6  37 1909.59 119.363  15
   0   6  38 5049.20 272.284   7
   0   6  38 4753.21 272.127  15
   0  -6  38 4995.31 273.523   9
   0  -7   0-7.29394 28.0525  28
   0  -7   0-16.4379 68.0501  26
   0  -7   1 11.1784 29.7118  28
   0  -7  -1-17.7561 27.0582  28
   0  -7  -1-16.4606 69.2338  26
   0  -7   1 16.4460 74.3803  26
   0  -7   2 26.6549 30.7656  28
   0  -7  -2-41.4721 28.0432  28
   0  -7  -2 16.5141 68.3689  26
   0  -7   3 3.89213 30.7627  28
   0  -7  -3-3.36074 26.0885  28
   0  -7  -3-33.1065 63.9527  26
   0  -7   4-3.98286 28.7158  28
   0  -7  -4 49.9952 70.0947  26
   0  -7   4-66.4164 66.4842  26
   0  -7   5 40.8480 30.9743  28
   0  -7   5-50.0789 62.0583  26
   0  -7  -5-50.4094 66.1097  26
   0  -7   6 29.3498 32.4010  28
   0  -7  -6-16.9313 71.2140  26
   0  -7   6-16.8364 71.9129  26
   0  -7   7 118.738 67.9962  26
   0  -7  -7 17.0742 60.9705  26
   0  -7   8-17.1205 63.6741  26
   0  -7  -8-51.7938 69.1519  26
   0   7  12-30.6369 99.3046  29
   0   7  13-31.5622 84.6277  29
   0  -7  14-15.9522 50.3441  19
   0  -7  14-66.4437 48.5028  20
   0   7  14-32.4657 105.230  29
   0   7  14-10.1755 32.1351  23
   0  -7  15 98.2099 45.2887  20
   0  -7  15-16.3301 44.6146  19
   0   7  15-66.6598 108.021  29
   0   7  15-4.90194 33.4083  22
   0  -7  16 30.9329 41.8743  20
   0   7  16-68.1612 101.364  29
   0   7  16 30.9534 33.8951  22
   0  -7  17 31.6546 46.3392  20
   0   7  17 16.2539 36.7114  22
   0   7  17-34.5588 105.947  29
   0  -7  17 17.7832 37.9246  28
   0   7  18 28.3774 35.3087  22
   0   7  18 23.3892 37.9042  23
   0   7  18-10.6881 33.0088   7
   0   7  18 35.0435 82.3959  29
   0  -7  18 18.2731 38.4310  28
   0  -7  18-24.7808 47.9702  12
   0   7  19 6.01334 40.7368  23
   0   7  19-16.8294 38.2318   7
   0  -7  19-37.4494 42.5365  28
   0   7  19 35.6504 95.5729  29
   0   7  19-34.2636 41.0820  11
   0  -7  19 42.6607 46.6205  12
   0   7  20-49.3004 42.7655  23
   0   7  20-35.1759 37.7814   7
   0   7  20-71.9598 128.306  29
   0  -7  20-31.7992 45.6276  28
   0   7  20 7.01726 44.2984  11
   0  -7  20 17.4913 54.8131  12
   0  -7  21-15.6758 43.2188   1
   0   7  21-6.28009 42.2829  23
   0   7  21-18.2817 39.2390   7
   0   7  21-72.2784 114.000  29
   0  -7  21-6.45035 39.5485  28
   0   7  21 50.1148 47.6107  11
   0  -7  21 44.7513 54.8759  12
   0  -7  22-23.4318 44.6076   1
   0   7  22 12.7274 44.6378  23
   0   7  22 6.29751 44.6671   7
   0  -7  22 77.9806 46.5956  28
   0   7  22-72.4708 97.1398  29
   0   7  22-21.8124 44.9062  11
   0  -7  22 27.2043 52.2262  12
   0  -7  23 23.1521 45.9046   1
   0   7  23-19.2082 46.4007  23
   0   7  23-19.4024 43.8098   7
   0  -7  23 19.4704 42.8909  28
   0   7  23-36.1611 96.9406  29
   0  -7  23-9.15936 57.7865  12
   0  -7  24-60.4955 46.7337   1
   0   7  24-127.317 118.077   8
   0   7  24 6.58995 47.5346   7
   0   7  24 38.2965 44.2968  23
   0   7  24-36.0092 88.8136  29
   0  -7  24-51.3511 44.2908  28
   0  -7  24-9.11408 59.8719  12
   0  -7  25-54.3670 59.1254  12
   0   7  25-41.8026 98.2910   8
   0   7  25-19.9575 44.7998   7
   0  -7  25-7.32626 43.2458   1
   0   7  25-7.47892 52.4678  15
   0  -7  25-6.27104 38.7418  28
   0   7  25-35.5495 95.3054  29
   0   7  25 6.29793 44.9237  23
   0  -7  26-49.0683 41.7105   1
   0   7  26 7.45748 52.6146  15
   0   7  26-46.5725 49.7276   7
   0  -7  26-26.5930 60.7746  12
   0  -7  26 54.9536 52.2200  13
   0  -7  26-24.1654 40.4426  28
   0  -7  27 52.9116 42.3038   1
   0   7  27-44.1714 55.5528  15
   0   7  27-6.58205 47.9509   7
   0  -7  27 22.8616 48.7417  13
   0  -7  27-34.3358 58.1464  12
   0  -7  27-28.6530 39.2838  28
   0  -7  28-30.5810 42.4314   1
   0   7  28-32.1650 49.2575   7
   0   7  28 7.18200 53.6777  15
   0  -7  28 43.7180 47.5519  13
   0  -7  28 8.28867 57.4936  12
   0  -7  28-58.4517 38.5251  28
   0  -7  29-33.3703 40.7307   1
   0  -7  29 54.2221 38.2498  18
   0   7  29 31.0287 48.8336   7
   0   7  29-20.7643 49.3634  15
   0  -7  29-23.5447 54.4305  12
   0  -7  29-27.5229 45.4745  13
   0  -7  29-24.0963 33.8080  28
   0  -7  30 9.85725 32.5743  18
   0  -7  30 34.3228 34.0076   1
   0   7  30 41.3106 44.7502   7
   0   7  30-59.3189 54.3514  15
   0  -7  30-19.1953 43.3441  13
   0  -7  30 29.3918 50.9606  12
   0   7  31 5.52192 42.4754   7
   0   7  31-12.3796 47.3884  15
   0  -7  31 87.9499 40.9021  13
   0  -7  31-34.1597 51.3073  12
   0   7  32 45.7394 39.6461   7
   0   7  32 28.5894 45.9984  15
   0  -7  32-37.3889 45.6449  12
   0  -7  32 42.2385 37.0505  13
   0   7  33-4.58009 35.8808   7
   0   7  33-10.3744 44.8142  15
   0  -7  33-11.1829 42.6025  12
   0  -7  33-9.27872 34.6695  13
   0   7  34 32.1249 33.6474   7
   0  -7  34-14.3204 37.7285   9
   0   7  34-13.8148 40.0754  15
   0  -7  34 9.82697 37.9663  12
   0   7  35 3.38744 29.6968   7
   0  -7  35-20.3415 34.6233   9
   0   7  36-8.03327 23.3036   7
   0  -7  36 9.91395 27.6898   9
   0   7  37-16.3249 17.6389   7
   0  -7  37 9.85462 19.5606   9
   0  -8   0 34354.7 1829.54  28
   0  -8   0 35294.3 1916.45  26
   0  -8   1 21211.9 1145.39  28
   0  -8  -1 21937.3 1144.79  28
   0  -8  -1 21187.5 1228.03  26
   0  -8   1 20213.0 1224.02  26
   0  -8  -2 40367.7 2102.56  28
   0  -8   2 38816.4 2103.83  28
   0  -8  -2 40939.6 2190.96  26
   0  -8   3 60743.9 3273.11  28
   0  -8  -3 62630.7 3270.31  28
   0  -8  -3 65416.5 3363.52  26
   0  -8   4 540.305 57.7865  28
   0  -8  -4 527.729 106.394  26
   0  -8   4 668.135 118.266  26
   0  -8   5 9222.80 519.522  28
   0  -8  -5 10382.4 609.761  26
   0  -8   6 39.6293 34.0201  28
   0  -8   7 8376.88 466.549  28
   0  -8   8 883.774 76.6362  28
   0   8   9 12378.4 688.628  23
   0  -8   9 12971.1 692.852  28
   0  -8   9 12779.9 704.916  20
   0  -8   9 12550.0 708.397  19
   0   8  10 6007.63 351.108  25
   0   8  10 6009.47 342.835  23
   0  -8  10 6002.52 357.943  20
   0  -8  10 6228.46 362.750  19
   0  -8  10 5910.08 345.336  28
   0  -8  11 34.2732 52.1654  19
   0   8  11 10.3297 32.6155  23
   0  -8  11 15.7674 42.6969  20
   0   8  11 38.9825 38.9719  25
   0  -8  11 50.6342 36.4943  28
   0   8  11-34.4776 105.704  29
   0   8  12 3085.98 196.025  25
   0  -8  12 3082.90 206.380  19
   0  -8  12 3186.39 202.778  20
   0   8  12 2818.85 185.555  23
   0   8  12 2926.27 303.424  29
   0  -8  12 2994.09 189.323  28
   0   8  13 264.730 46.0626  23
   0  -8  13 242.949 57.3279  20
   0  -8  13 342.418 65.8673  19
   0   8  13 260.406 52.6121  25
   0  -8  13 273.120 49.8491  28
   0   8  13 324.098 123.529  29
   0   8  14 4285.92 266.225  25
   0  -8  14 4492.26 275.581  20
   0  -8  14 4698.00 281.721  19
   0   8  14 4462.46 261.199  23
   0   8  14 4073.95 383.152  29
   0  -8  14 4108.09 261.758  28
   0   8  15-52.7583 38.9857  23
   0  -8  15 16.6494 44.2039  20
   0  -8  15 72.1932 52.8330  19
   0   8  15 6.74473 36.5105  25
   0   8  15-37.3079 100.015  29
   0   8  16 422.042 60.9603  23
   0   8  16 409.381 61.4648  25
   0   8  16 301.947 118.021  29
   0  -8  16 607.193 78.5066  20
   0   8  17 15708.3 877.167  25
   0  -8  17 16637.7 890.909  20
   0   8  17 16042.3 1035.41  29
   0  -8  18 1565.95 118.351  28
   0   8  18 1333.68 214.674  29
   0  -8  18 1399.97 125.110  12
   0  -8  19-26.8960 45.5497  28
   0   8  19-38.0419 97.9827  29
   0  -8  19 35.1653 51.4711  12
   0   8  20 6399.93 361.147  23
   0   8  20 6239.31 361.248  15
   0  -8  20 5753.25 369.689  12
   0   8  20 6245.58 505.377  29
   0  -8  20 6185.64 360.729  28
   0   8  21 149.800 108.432  29
   0  -8  21 263.908 56.0357  28
   0   8  21 295.926 59.6454  15
   0   8  21 181.756 45.7105   7
   0  -8  21 150.405 51.2041   1
   0   8  21 223.379 53.3662  23
   0  -8  21 250.977 65.5951  12
   0  -8  22 848.001 83.3867  28
   0   8  22 849.993 160.251  29
   0   8  22 803.541 84.7795  15
   0   8  22 630.215 71.8350   7
   0  -8  22 634.376 79.4806   1
   0  -8  22 781.232 93.7316  12
   0   8  22 834.301 81.9789  23
   0  -8  23 8787.37 514.545  12
   0   8  23 8687.55 496.820   7
   0   8  23 7647.59 625.855  29
   0  -8  23 9042.40 502.451  28
   0   8  23 9150.31 505.422  15
   0   8  23 9182.84 502.667  23
   0  -8  23 8711.31 504.862   1
   0   8  24 1121.00 98.2623   7
   0  -8  24 1247.01 106.339   1
   0   8  24 1308.38 108.187  15
   0  -8  24 1134.93 113.900  12
   0  -8  24 1408.29 105.744  28
   0   8  25 9244.54 522.036   7
   0  -8  25 8592.32 524.173   1
   0   8  25 9517.38 530.620  15
   0  -8  25 9612.76 538.052  12
   0  -8  25 9986.60 526.070  28
   0   8  26 9768.49 551.542   7
   0  -8  26 9348.97 553.739   1
   0   8  26 10541.2 560.667  15
   0  -8  26 10332.4 568.167  12
   0  -8  26 10174.4 562.034  13
   0  -8  26 9830.00 552.935  28
   0   8  27 7043.09 392.664   7
   0  -8  27 6187.25 390.497   1
   0   8  27 7676.79 402.611  15
   0  -8  27 6442.11 398.759  13
   0  -8  27 7102.82 407.093  12
   0  -8  27 7224.12 392.771  28
   0   8  28 652.246 67.7122   7
   0  -8  28 640.477 65.5899   1
   0   8  28 553.119 74.2814  15
   0  -8  28 592.314 62.4875  28
   0  -8  28 648.935 75.1740  13
   0   8  29 114.470 49.5358  15
   0   8  29 142.010 41.0226   7
   0  -8  29 133.122 35.1294  28
   0  -8  29 67.8418 48.3856  12
   0  -8  29 18.1604 40.5762  13
   0   8  30 827.349 80.6345  15
   0  -8  30 736.340 73.2197  13
   0  -8  30 889.438 82.7658  12
   0   8  30 772.343 70.7760   7
   0   8  31 1273.55 104.000  15
   0  -8  31 1457.69 108.278  12
   0  -8  31 1469.95 103.119  13
   0   8  31 1353.00 97.4940   7
   0   8  32 135.645 42.2992  15
   0  -8  32 162.095 37.3561  13
   0  -8  32 140.111 43.2985  12
   0   8  32 99.8529 34.0353   7
   0  -8  33-25.8968 36.0224   9
   0   8  33 8.25280 36.0415  15
   0  -8  33 3.58393 28.4514  13
   0  -8  33 26.0702 35.8292  12
   0   8  33-5.97190 27.9064   7
   0   8  34 2709.51 151.478  15
   0  -8  34 2891.10 152.753   9
   0   8  35 93.5337 29.5673  15
   0  -8  35 100.601 26.9213   9
   0  -8  36 42.0274 16.5820   9
   0  -9   0-35.0993 33.1872  28
   0  -9   1-20.4492 32.7051  28
   0  -9  -1-4.90892 33.0578  28
   0  -9   2-36.4885 36.8181  28
   0  -9   2-37.3030 51.9237  19
   0  -9   3-37.3491 50.0714  19
   0  -9   3-15.9628 36.0548  28
   0   9   3-13.6517 33.1638  23
   0  -9   4 9.36565 51.1823  19
   0  -9   4-5.43081 34.9854  28
   0   9   4 42.2259 30.0272  23
   0  -9   5 28.0823 53.0162  19
   0  -9   5-27.7397 34.5295  28
   0   9   5-29.0004 32.1617  23
   0  -9   6-9.35423 55.2047  19
   0   9   6 29.8612 34.3174  23
   0  -9   6-39.7087 39.5670  28
   0   9   7-14.0621 42.1536  25
   0  -9   7-9.38321 48.8416  19
   0   9   7-30.7373 34.2885  23
   0  -9   7 11.5611 41.2308  28
   0  -9   8 25.6816 48.0580  20
   0   9   8-28.5691 41.8189  25
   0  -9   8 28.1963 57.2039  19
   0   9   8-31.6158 35.0475  23
   0  -9   8-11.8253 40.5353  28
   0  -9   9-17.2227 52.0193  20
   0   9   9-21.7496 42.4484  25
   0  -9   9 9.42035 55.1544  19
   0   9   9-5.42002 36.0495  23
   0  -9   9-18.0930 40.1120  28
   0  -9  10-8.65426 49.4251  20
   0   9  10-7.33969 44.3344  25
   0  -9  10 56.6423 57.0234  19
   0  -9  10 6.15284 40.1433  28
   0   9  10 76.3665 109.954  29
   0   9  10-27.8607 37.9711  23
   0  -9  11 8.69523 47.9501  20
   0  -9  11 37.8536 55.8515  19
   0   9  11-37.0944 44.8169  25
   0   9  11-38.7577 99.8271  29
   0  -9  11 62.7646 46.2017  28
   0   9  11 17.1727 39.0124  23
   0  -9  12 17.4783 51.1634  20
   0  -9  12-19.0053 56.0800  19
   0   9  12-7.47603 43.4142  25
   0  -9  12 70.5385 43.4378  28
   0   9  12-39.2193 96.7138  29
   0   9  12-17.6232 40.2689  23
   0  -9  13-85.8630 63.4505  19
   0  -9  13 8.78033 51.4105  20
   0   9  13 24.0808 42.9412  23
   0   9  13-37.4855 45.2925  25
   0  -9  13 26.0754 43.0877  28
   0   9  13-79.3320 128.557  29
   0  -9  14-26.4388 57.1246  20
   0  -9  14-28.7326 60.0037  19
   0   9  14-5.43450 36.5906  15
   0   9  14 43.1279 40.7169  23
   0   9  14-37.4382 44.5384  25
   0   9  14-40.0062 94.0634  29
   0  -9  14 33.1545 44.9170  28
   0  -9  15-38.4286 61.8664  19
   0  -9  15-26.4899 53.3425  20
   0   9  15-45.1504 38.2385  15
   0   9  15 56.5933 43.1123  23
   0   9  15-51.9534 46.5055  25
   0   9  15 40.1348 98.9745  29
   0  -9  15 13.4626 43.0610  28
   0  -9  16 8.83817 54.9802  20
   0  -9  16-13.6299 44.4636  28
   0   9  16-120.614 123.252  29
   0   9  16 11.6752 39.3042  15
   0   9  16 12.7986 45.8849  23
   0   9  16-21.8846 43.7291  25
   0  -9  17-8.51068 49.0162  12
   0   9  17 119.299 102.424  29
   0   9  17-54.1029 47.0913  15
   0   9  17 6.48951 45.7757  23
   0   9  17 28.3732 43.4915  25
   0  -9  18-8.57008 53.3123  12
   0   9  18 39.2622 96.8195  29
   0   9  18-49.2817 49.7543  15
   0   9  18-32.7664 49.2099  23
   0   9  18 47.4947 37.0715  25
   0  -9  19-51.6268 55.4340  12
   0   9  19-38.6156 86.1530  29
   0   9  19-18.8139 43.7784  15
   0  -9  20 8.55439 56.1783  12
   0   9  20-152.046 152.199  29
   0  -9  20-34.0690 47.2604  28
   0   9  20 44.4704 47.4768  15
   0  -9  21-20.0941 45.0971  28
   0   9  21 6.39245 44.3324  15
   0  -9  21-16.9545 50.0286  12
   0  -9  21 15.0712 44.1170   1
   0  -9  22-39.3324 44.1778  28
   0   9  22-19.1299 46.4928  15
   0  -9  22-41.3589 56.0637  12
   0  -9  22-43.1463 42.1431   1
   0  -9  23 44.3396 45.4414  28
   0   9  23-44.2156 49.5016  15
   0  -9  23-16.1278 54.9706  12
   0  -9  23-67.8560 46.2633   1
   0  -9  24-36.3112 42.4535  28
   0   9  24 49.6176 46.3478  15
   0  -9  24 54.1239 53.3157  12
   0  -9  24 12.6284 41.1999   1
   0  -9  25-5.71616 37.2970  28
   0   9  25-12.0664 45.5281  15
   0  -9  25-14.8047 51.0419  12
   0  -9  25-5.75039 37.2760   1
   0  -9  26-15.9423 35.3399  28
   0   9  26-5.80530 46.0860  15
   0  -9  26 13.0145 44.8683  13
   0  -9  26 6.95783 47.1308  12
   0  -9  26 5.14325 33.7735   1
   0  -9  27 14.5851 34.2926  28
   0   9  27-11.0394 42.6500  15
   0  -9  27-24.1339 39.8725  13
   0  -9  27 90.5168 49.9579  12
   0  -9  27-22.2580 31.9190   1
   0  -9  28-59.3434 45.4415  12
   0  -9  28-33.0528 39.7274  13
   0   9  28 25.9136 39.5024  15
   0   9  28-17.3081 29.1411   7
   0   9  29-23.9781 39.7143  15
   0  -9  29-16.2211 41.2039  12
   0  -9  29-9.89190 35.6639  13
   0   9  30-52.3429 39.4599  15
   0  -9  30 47.7740 34.7850  13
   0  -9  30-28.8655 37.5214  12
   0   9  31-3.87806 33.3857  15
   0  -9  31 16.7113 34.1768  12
   0  -9  31-37.0998 30.3514  13
   0   9  32-13.3548 30.8062  15
   0  -9  32 3.52543 28.1101  12
   0  -9  32 15.1557 24.9956  13
   0   9  33-10.9312 23.9630  15
   0  -9  33-11.9622 24.1611   9
   0  -9  34-11.0430 17.9228   9
   0 -10   0 69085.4 3671.52  19
   0 -10   1 14948.0 876.333  19
   0 -10   1 16085.1 852.172  28
   0 -10   2 652.397 68.6692  28
   0 -10   2 515.529 93.3296  19
   0 -10   3 8800.83 525.912  19
   0 -10   3 9032.82 501.255  28
   0 -10   4 962.267 118.343  19
   0 -10   4 1224.69 95.0986  28
   0  10   5 17588.6 951.796  25
   0 -10   5 16627.3 963.484  19
   0 -10   5 17627.9 942.592  28
   0  10   6 4961.07 319.395  25
   0 -10   6 5653.86 314.523  28
   0 -10   6 5265.71 335.534  19
   0  10   7 118.389 49.4419  25
   0 -10   7 56.4925 42.6613  28
   0 -10   7 192.744 71.7919  19
   0 -10   7 156.716 62.7159  20
   0  10   8 119.400 53.6191  25
   0 -10   8-6.36415 42.8810  28
   0 -10   8-20.2001 62.8517  19
   0 -10   8 46.0563 54.8151  20
   0  10   9 1677.58 250.322  29
   0 -10   9 2341.21 152.141  28
   0 -10   9 2076.45 163.922  20
   0 -10   9 1929.16 167.093  19
   0  10   9 2147.72 146.388  23
   0  10   9 2307.83 159.348  25
   0 -10  10 531.050 78.8910  20
   0 -10  10 640.616 87.5184  19
   0  10  10 445.703 62.5158  23
   0  10  10 450.592 74.7027  25
   0 -10  10 432.551 64.6451  28
   0  10  11 4621.57 270.965  23
   0 -10  11 4561.79 273.300  28
   0 -10  11 4555.67 292.533  19
   0 -10  11 4670.35 290.244  20
   0  10  11 4479.27 279.651  25
   0  10  12 19777.7 1088.52  23
   0  10 -12 19688.0 1089.12  25
   0  10  12 21044.8 1275.67  29
   0 -10  12 20183.4 1092.08  28
   0 -10  12 20486.9 1106.58  20
   0 -10  12 20350.9 1110.52  19
   0  10  12 20651.8 1100.16  25
   0  10 -13 21365.4 1188.40  25
   0  10  13 21589.8 1189.14  23
   0 -10  13 21569.4 1191.87  28
   0  10  13 20879.5 1362.37  29
   0  10  13 23446.5 1201.81  25
   0 -10  13 22653.9 1206.72  20
   0 -10  13 22941.9 1212.49  19
   0 -10  14 108960. 5794.71  28
   0  10  14 111926. 5985.61  29
   0 -10  14 110237. 5807.50  20
   0 -10  14 109644. 5811.56  19
   0  10  14 111093. 5801.03  25
   0 -10  15 13412.4 768.026  12
   0 -10  15 13626.8 763.941  28
   0  10  15 13567.7 929.535  29
   0 -10  15 14054.7 776.364  20
   0  10  15 14510.7 770.049  25
   0 -10  16 692.597 77.4254  28
   0  10  16 601.668 150.249  29
   0  10  16 689.505 79.9637  25
   0 -10  16 558.361 86.5907  20
   0 -10  16 742.361 84.3260  12
   0  10  17 1883.31 136.565  15
   0  10  17 2112.27 148.239  25
   0 -10  17 2209.66 149.043  28
   0 -10  17 1927.09 149.147  12
   0  10  18 18376.7 1029.18  25
   0  10  18 19286.3 1024.47  15
   0 -10  18 19355.2 1038.12  12
   0 -10  19 411.705 68.6607  12
   0  10  19 503.937 60.1103  15
   0  10  19 451.351 56.0410  25
   0  10  20 6384.90 364.547  15
   0 -10  20 6589.73 377.208  12
   0 -10  20 6192.59 371.750   1
   0  10  21 307.478 52.4702  15
   0 -10  21 328.899 58.2168  28
   0 -10  21 300.587 61.1244  12
   0 -10  21 296.305 55.1365   1
   0  10  22 11012.9 592.227  15
   0 -10  22 11104.0 596.295  28
   0 -10  22 11240.4 602.881  12
   0 -10  22 9763.56 593.287   1
   0  10  23 584.984 64.4250  15
   0 -10  23 492.184 62.0141  28
   0 -10  23 654.704 74.2636  12
   0 -10  23 482.054 60.7274   1
   0  10  24 2278.05 139.527  15
   0 -10  24 2024.07 138.340  28
   0 -10  24 2140.86 145.479  12
   0 -10  24 1839.85 133.588   1
   0  10  25 32.7866 38.3728  15
   0 -10  25 127.918 37.6952  28
   0 -10  25 69.6443 44.3373  12
   0 -10  25 167.860 46.8647  13
   0 -10  25 123.078 32.7841   1
   0  10  26 3120.06 188.022  15
   0 -10  26 3128.50 192.821  12
   0 -10  26 3025.28 191.702  13
   0  10  27 44.5372 35.5054  15
   0 -10  27 53.0054 37.1953  12
   0 -10  27 85.9338 37.3631  13
   0  10  28 771.971 66.4947  15
   0 -10  28 846.444 69.6155  13
   0 -10  28 856.932 71.5687  12
   0  10  29 627.934 57.0772  15
   0 -10  29 709.143 58.3991  13
   0 -10  29 614.974 57.1666  12
   0  10  30 27.1939 24.8575  15
   0 -10  30 39.6154 26.4143  12
   0 -10  30 59.3169 26.5501  13
   0 -10  31 375.742 34.1792  13
   0 -10  31 345.335 34.8856  12
   0 -10  32 10.5624 17.2146   9
   0 -11   0 21.4947 61.8987  19
   0  11   0-23.7725 45.6399  25
   0 -11  -1-21.5287 65.9983  19
   0 -11   1 21.4234 60.6547  19
   0  11   1-7.99384 47.9185  25
   0  11  -1 7.84872 48.1221  25
   0 -11   2-10.6630 68.2007  19
   0 -11  -2 10.7873 64.1644  19
   0  11  -2 23.3128 49.0265  25
   0  11   2-16.1288 50.8781  25
   0 -11   3-74.0014 69.4484  19
   0 -11  -3 10.7671 62.5576  19
   0  11  -3-38.4507 48.8938  25
   0 -11   4 147.111 69.4461  19
   0  11  -4-30.4203 47.6517  25
   0 -11   5-31.1731 41.2168  28
   0 -11   5-56.6671 75.3126  20
   0 -11   5 41.6669 65.7282  19
   0  11  -5-7.51400 51.8218  25
   0 -11   6-25.2250 44.9884  28
   0 -11   6-56.3272 66.5954  20
   0 -11   6-10.3409 63.4126  19
   0  11   6-24.8007 52.8877  25
   0  11  -6 7.41457 46.4667  25
   0 -11   7-19.1170 40.4813  28
   0 -11   7-37.2598 70.6301  20
   0 -11   7 10.2295 59.4035  19
   0  11  -7 43.8232 46.7158  25
   0  11   7-8.28415 52.6264  25
   0  11   8-83.1856 131.204  29
   0 -11   8-44.9519 45.0449  28
   0 -11   8-9.22591 64.7142  20
   0 -11   8 30.3838 62.5521  19
   0  11   8 24.8498 50.7873  25
   0  11  -8 21.5254 44.3155  25
   0  11   9-16.5265 49.9255  25
   0  11  -9 7.03049 42.1583  25
   0 -11   9 6.46136 41.8961  28
   0  11   9-165.993 137.991  29
   0 -11   9-29.9864 61.2942  19
   0 -11   9-36.5103 57.9946  20
   0  11  10-32.8544 52.2161  25
   0  11 -10-34.2881 47.6000  25
   0 -11  10-32.4968 44.8582  28
   0  11  10-41.3324 106.475  29
   0 -11  10-63.1046 60.3580  20
   0 -11  10-29.6031 64.8276  19
   0  11  11-32.5065 47.5808  25
   0  11 -11 6.65846 42.5916  25
   0  11  11 41.0545 105.742  29
   0 -11  11 71.6595 43.3270  28
   0 -11  11 8.88827 52.4574  20
   0 -11  11-29.1791 66.2826  19
   0  11  12-15.9911 51.8300  25
   0  11 -12 6.41397 38.7483  25
   0 -11  12-6.51391 42.7791  28
   0 -11  12-26.2284 59.9346  20
   0 -11  12-47.8684 63.6705  19
   0  11 -13 42.8802 38.3777  25
   0  11  13-23.4327 50.2947  25
   0 -11  13 28.0041 46.5584  12
   0 -11  13 12.9896 44.7822  28
   0 -11  13-84.6331 74.6520  19
   0 -11  13-17.1469 55.9361  20
   0  11 -14-63.5275 40.7475  25
   0  11  14 7.56990 45.3873  25
   0 -11  14 55.8342 43.7355  12
   0 -11  14 12.9084 44.2531  28
   0 -11  14-33.5548 55.7950  20
   0  11  15-50.8008 46.1086  25
   0 -11  15 6.91769 45.1395  12
   0 -11  15-6.38901 39.7512  28
   0 -11  15-8.17707 58.6362  20
   0  11  16-27.4232 43.2589  25
   0 -11  16 50.3696 44.1695  28
   0 -11  16-47.5715 44.0560  12
   0  11  17 12.7188 36.0144  25
   0 -11  17 12.3275 41.2497  28
   0 -11  17 6.66023 42.6025  12
   0 -11  18-24.0303 38.4252  28
   0 -11  18 45.0575 43.3387  12
   0 -11  19 17.4263 39.3491  28
   0 -11  19 12.4067 46.3545  12
   0 -11  19-6.11279 38.8340   1
   0 -11  20 23.5436 40.6233  12
   0 -11  20-67.2676 41.7173   1
   0 -11  21-39.0245 39.7583  12
   0 -11  21 10.1093 32.9786   1
   0  11  21 11.3681 30.4757  15
   0 -11  22 15.5498 36.7788  12
   0 -11  22 13.3152 33.1820   1
   0  11  22 28.8754 28.5477  15
   0 -11  23-14.2864 35.2479  12
   0 -11  23-33.7585 28.1890   1
   0  11  23-13.5437 29.2725  15
   0  11  24 3.11503 26.3080  15
   0 -11  24-21.6917 35.6300  12
   0  11  25 2.79248 24.3936  15
   0 -11  25 4.36300 33.4010  13
   0 -11  25 19.2422 32.5013  12
   0 -11  26 6.65100 26.2934  12
   0 -11  26 22.9889 30.1570  13
   0 -11  27-35.8491 26.8002  13
   0 -11  27-19.2392 21.5743  12
   0 -11  28-16.7591 18.8916  12
   0 -11  28 2.64742 22.9610  13
   0 -11  29 11.7151 15.7148  13
   0 -11  30-15.3310 14.3517   9
   0 -12   0 111.530 81.1298  19
   0  12   0 495.876 72.8592  25
   0 -12  -1 630.969 93.1904  19
   0 -12   1 593.598 97.2592  19
   0  12  -1 483.367 73.7150  25
   0  12   1 626.781 80.1916  25
   0 -12  -2 8358.98 490.184  19
   0 -12   2 8527.83 490.546  19
   0  12  -2 8141.51 474.461  25
   0  12   2 8044.79 475.258  25
   0  12   3 28692.9 1606.87  25
   0 -12   3 30461.8 1616.85  20
   0 -12   3 30116.5 1621.07  19
   0 -12  -3 29924.3 1622.19  19
   0  12  -3 30499.2 1607.27  25
   0  12  -4 22.5197 47.3763  25
   0 -12   4 26.6602 60.5722  20
   0 -12  -4 10.1557 76.6448  19
   0 -12   4 39.3047 74.8748  19
   0  12  -5 449.624 68.5656  25
   0 -12   5 483.495 76.2834  20
   0 -12  -5 464.842 92.8537  19
   0 -12   5 203.534 77.0772  19
   0  12   6 7879.62 447.994  25
   0  12  -6 7768.23 442.678  25
   0 -12  -6 7320.14 457.506  19
   0 -12   6 7750.16 451.394  20
   0 -12   6 7639.59 456.433  19
   0  12  -7 515.417 68.7446  25
   0  12   7 612.404 80.6075  25
   0 -12   7 593.015 89.0000  19
   0 -12   7 606.538 83.4244  20
   0 -12  -7 505.803 90.6001  19
   0  12   8 3221.95 205.699  25
   0  12  -8 2948.09 196.881  25
   0 -12   8 2963.51 206.560  20
   0 -12   8 2981.79 212.207  19
   0  12   9-7.77039 50.7041  25
   0  12  -9 19.9374 43.9274  25
   0 -12   9 65.8402 50.8370  20
   0 -12   9-18.1139 60.6121  19
   0  12 -10 2783.80 180.999  25
   0  12  10 2699.44 186.831  25
   0 -12  10 2958.32 199.799  19
   0 -12  10 2623.80 189.110  20
   0  12  11 1569.51 129.923  25
   0  12 -11 1650.74 122.711  25
   0 -12  11 1701.53 133.856  20
   0 -12  11 1746.58 138.882  19
   0  12 -12 764.506 72.6738  25
   0  12  12 698.087 80.1882  25
   0 -12  12 715.175 92.2685  19
   0 -12  12 655.092 81.7527  20
   0  12 -13 893.063 78.2939  25
   0 -12  13 791.002 75.0679  12
   0  12  13 945.765 88.1071  25
   0 -12  13 921.844 90.0654  20
   0  12  14 907.858 80.8516  25
   0 -12  14 743.208 70.6566  12
   0 -12  15 6796.05 397.585  12
   0  12  15 7483.50 406.885  25
   0 -12  16 824.910 73.8287  12
   0  12  16 861.342 78.0189  25
   0 -12  17 8878.36 490.094  12
   0 -12  18 387.293 48.9153   1
   0 -12  18 361.755 47.8567  12
   0 -12  19 544.853 53.7245   1
   0 -12  19 394.113 50.5936  12
   0 -12  20 111.730 32.3012   1
   0 -12  20 146.086 33.0488  12
   0 -12  21 26.0432 24.7214  12
   0 -12  22 33.8139 24.4969  12
   0 -12  23 1345.89 86.1961  13
   0 -12  23 1066.09 74.2236  12
   0 -12  24 102.023 19.8303  12
   0 -12  24 198.443 33.3641  13
   0 -12  25 591.606 48.0836  13
   0 -12  26 490.855 38.4462  13
   0 -12 -27 488.810 40.1120  19
   0 -13   0 61.0338 55.2890  20
   0 -13   0-25.4798 56.8346  19
   0  13   0-35.0391 48.8789  25
   0 -13   1 37.9820 52.6880  20
   0 -13   1-42.2448 60.5866  19
   0 -13  -1 25.5471 60.4050  19
   0  13   1-49.3828 45.1292  25
   0  13  -1-20.8206 50.0365  25
   0 -13   2-67.8495 52.0082  20
   0 -13  -2-51.1051 60.7666  19
   0 -13   2 75.4175 62.3274  19
   0  13  -2-41.1109 47.2739  25
   0  13   2-21.2409 51.0673  25
   0 -13   3-22.3829 48.9930  20
   0 -13  -3 25.4941 59.9420  19
   0 -13   3 16.5423 57.0304  19
   0  13   3 63.7139 52.6360  25
   0  13  -3-40.4762 47.8477  25
   0 -13   4 36.8085 51.9291  20
   0 -13  -4-25.3688 62.2439  19
   0 -13   4 16.3166 60.3565  19
   0  13  -4-46.2756 46.8911  25
   0 -13   5-8.02464 55.9803  19
   0 -13   5 7.23691 48.4384  20
   0 -13  -5-25.1802 58.2183  19
   0  13  -5-45.1902 44.0049  25
   0 -13   6 7.10021 52.2763  20
   0 -13   6 23.6104 53.3257  19
   0 -13  -6-16.5567 57.4252  19
   0  13   6-27.7320 48.0978  25
   0  13  -6-62.7454 49.8274  25
   0 -13   7 7.69715 54.5940  19
   0 -13   7 27.7641 50.0360  20
   0 -13  -7 48.9821 59.7813  19
   0  13  -7-48.5202 44.1839  25
   0  13   7 40.9671 46.2507  25
   0 -13   8-7.50938 55.2734  19
   0 -13   8-13.5227 44.4002  20
   0 -13  -8 48.1261 57.5134  19
   0  13  -8-5.82084 39.1922  25
   0  13   8 33.4101 49.6831  25
   0 -13   9-14.6063 54.3033  19
   0 -13   9-26.2444 45.2434  20
   0 -13  -9 7.84633 56.2630  19
   0  13   9 71.5124 43.7751  25
   0  13  -9 11.0881 38.8923  25
   0 -13  10 35.3841 53.9187  19
   0 -13  10 50.7383 47.3933  20
   0 -13 -10 7.63330 53.2427  19
   0  13 -10 10.4406 38.2298  25
   0  13  10-37.6982 45.0529  25
   0 -13  11-42.7419 45.3997  20
   0 -13 -11-37.0544 52.2742  19
   0  13  11-12.0131 42.3685  25
   0  13 -11 48.4933 34.7717  25
   0 -13 -12 42.8997 52.6517  19
   0  13 -12 39.7303 32.6980  25
   0  13  12 11.3483 39.8332  25
   0 -13 -13 41.2442 51.6191  19
   0  13 -13-3.89117 28.0518  25
   0  13  13 5.28720 37.7072  25
   0 -13 -14 39.3979 50.2671  19
   0  13  14-4.82007 35.1168  25
   0 -13 -15-74.8283 50.0882  19
   0 -13  16 17.7947 27.6265   1
   0 -13 -16-41.1747 47.3060  19
   0 -13  17-2.98049 22.7109   1
   0 -13 -17-22.0201 43.3189  19
   0 -13 -18-5.10339 42.0834  19
   0 -13 -19-37.3981 40.5813  19
   0 -13 -20 4.20957 33.8556  19
   0 -13 -21-18.5515 30.5971  19
   0 -13  21 2.76370 23.7893  13
   0 -13 -22 3.14872 27.6185  19
   0 -13  22 25.0355 18.0146  13
   0 -13 -23-9.99086 19.8284  19
   0 -13  23 3.40303 13.8586  13
   0  14   0 27.4194 39.3526  25
   0 -14   0 32.9388 41.0519  20
   0 -14   0 30.8072 47.8547  19
   0  14   1-5.51780 39.7775  25
   0  14  -1 86.8331 42.8953  25
   0 -14   1 10.9109 40.1561  20
   0 -14  -1-11.0023 42.8997  20
   0 -14   1-18.3711 53.0988  19
   0 -14  -1-24.7039 50.9282  19
   0  14   2 358.766 55.1900  25
   0  14  -2 315.215 51.1790  25
   0 -14  -2 329.371 54.9184  20
   0 -14   2 399.575 56.0077  20
   0 -14   2 254.645 57.7248  19
   0 -14  -2 271.327 55.4960  19
   0  14  -3 517.775 60.4605  25
   0  14   3 417.426 58.8124  25
   0 -14   3 472.842 66.7960  19
   0 -14   3 489.678 61.1175  20
   0 -14  -3 370.992 56.1851  20
   0 -14  -3 417.083 63.5170  19
   0  14  -4 3083.40 192.583  25
   0 -14   4 3229.51 194.829  20
   0 -14  -4 3116.71 200.026  19
   0 -14   4 3206.98 199.836  19
   0 -14  -4 3005.59 193.927  20
   0  14  -5 1529.60 107.806  25
   0 -14   5 1572.81 109.810  20
   0 -14  -5 1485.83 115.132  19
   0 -14  -5 1445.24 109.162  20
   0 -14   5 1377.19 112.349  19
   0  14   6 387.295 55.2701  25
   0  14  -6 244.950 47.2662  25
   0 -14   6 399.041 60.7357  19
   0 -14  -6 270.866 50.6324  20
   0 -14   6 287.996 49.0915  20
   0 -14  -6 434.518 61.7242  19
   0  14   7 847.996 74.9591  25
   0  14  -7 755.087 68.4110  25
   0 -14   7 773.581 71.7860  20
   0 -14   7 753.131 77.2666  19
   0 -14  -7 763.383 78.9147  19
   0  14  -8 121.115 35.6444  25
   0  14   8 180.672 43.2559  25
   0 -14   8 166.526 41.2020  20
   0 -14  -8 167.553 48.2103  19
   0 -14  -9 10.7870 42.6332  19
   0  14  -9-3.83313 31.2267  25
   0  14   9 37.1566 34.3660  25
   0  14  10 2154.68 136.637  25
   0  14 -10 2025.90 130.693  25
   0 -14 -10 2232.60 143.305  19
   0 -14 -11 29.7179 40.0143  19
   0  14 -11 26.1208 23.1594  25
   0  14  11-4.00741 29.6608  25
   0 -14 -12 14.0708 37.5626  19
   0  14  12 7.19226 28.5526  25
   0 -14  13 86.3017 21.9944   1
   0 -14 -13 61.6450 36.9875  19
   0 -14 -14 2990.16 180.388  19
   0 -14 -15-29.9960 31.8248  19
   0 -14 -16 1458.18 96.5515  19
   0 -14 -17 292.972 37.6328  19
   0 -14 -18 37.1520 21.0060  19
   0 -14 -19 20.8514 15.1534  19
   0 -15   0 7.19726 29.0671  19
   0 -15   0-3.04875 23.4507  20
   0  15   0 20.9529 28.2073  25
   0 -15  -1 42.7431 24.9732  20
   0 -15  -1 10.7886 30.9543  19
   0 -15   1-36.2335 25.0025  20
   0 -15   1-7.15581 28.4062  19
   0  15   1-3.51747 28.0487  25
   0  15  -1-30.9380 28.4638  25
   0 -15  -2 18.2146 25.2431  20
   0 -15  -2-39.2914 28.9779  19
   0 -15   2 11.8811 23.7937  20
   0 -15   2 7.06915 29.0339  19
   0  15  -2-36.8100 28.3751  25
   0  15   2-28.0145 27.4381  25
   0 -15  -3-5.98997 24.2918  20
   0 -15   3 34.7849 24.0966  20
   0 -15  -3-31.7246 28.2276  19
   0  15  -3-3.22128 25.6844  25
   0  15   3-6.90066 30.1364  25
   0 -15  -4 5.86374 23.2759  20
   0 -15  -4-17.2689 28.7113  19
   0 -15   4 11.2141 23.3990  20
   0  15  -4 9.14209 23.9796  25
   0 -15  -5 3.35625 28.4523  19
   0 -15  -5 8.53192 21.9751  20
   0  15  -5-14.1040 22.8791  25
   0 -15  -6-29.1535 26.8293  19
   0 -15  -6-19.1231 23.4361  20
   0  15   6 24.6408 24.5693  25
   0  15  -6-22.8004 22.2192  25
   0 -15  -7-31.1269 21.3113  20
   0 -15  -7 21.6371 24.9727  19
   0  15   7-5.73096 23.6369  25
   0  15  -7-12.9125 18.4638  25
   0 -15  -8-14.6035 25.5114  19
   0 -15  -8 19.4373 20.1986  20
   0  15   8-18.1280 20.6499  25
   0 -15  -9-13.3978 18.5908  20
   0 -15  -9-48.8754 23.7388  19
   0  15   9-2.23060 17.9690  25
   0 -15 -10-9.99661 15.8029  20
   0 -15 -10-9.90470 20.6667  19
   0  15  10 5.26631 12.9876  25
   0 -15 -11-10.3040 13.5140  20
   0 -15 -11 10.9797 17.5856  19
   0 -15 -12-9.28358 14.8764  19
  -1   0   0 226.922 24.4554   8
  -1   0   1 14.8124 17.4307   8
   1   0   2 89322.1 4599.94  29
  -1   0   2 86898.3 4599.45  29
  -1   0   2 86417.2 4608.80   8
   1   0   3 9.32510 19.1456  29
  -1   0   3 2.27558 19.5125  29
  -1   0   3-16.1285 25.9632   8
  -1   0   4 3624.82 209.859  29
   1   0   4 3762.56 211.172  29
  -1   0   5-3.82200 31.0003  29
   1   0   5 11.6922 26.2414  29
   1   0   6 719.398 66.2310  29
   1   0   7 16.5676 36.9602  29
   1   0   7 8.57063 30.8976  10
   1   0   8 5801.17 333.306  10
   1   0   8 5948.90 338.308   8
   1   0   9 14.1080 15.5670  26
   1   0   9 10.2859 35.0539  10
   1   0   9 19.0613 41.7288   8
   1   0 -10 7608.23 396.133  26
   1   0  10 7197.57 393.919  26
   1   0  10 7812.98 431.241   8
   1   0  10 7733.91 420.669  10
   1   0  11 8.38033 48.2738   8
   1   0  11 24.1688 34.5205  10
  -1   0  12 51.6153 70.1343   8
   1   0  12 84.9010 52.4020   8
   1   0  12 182.032 47.2918  10
   1   0  13 35.0787 36.5203  10
   1   0  13 21.0713 51.9653   8
  -1   0  13-56.6515 67.4304   8
   1   0  14 4518.68 274.682  10
  -1   0  14 4321.58 312.851   8
   1   0  14 4444.30 295.348   8
   1   0  15 12.9404 59.3197   8
  -1   0  15 16.9018 81.4491   8
   1   0  15 24.3604 40.0620  10
   1   0  16 23245.4 1280.44   8
   1   0  16 22860.8 1249.76  10
  -1   0  16 22898.4 1301.97   8
  -1   0  17 119.946 87.9831   8
   1   0  17 31.2646 61.5715   8
  -1   0  18 195.081 95.5402   8
   1   0  18 85.1904 61.0600   8
   1   0  19-36.9732 62.9906   8
  -1   0  19 46.8801 88.8681   8
  -1   0  20 50.5361 79.7115   8
   1   0  20-39.9649 64.7664   8
  -1   0  21 81.4999 90.3327   8
   1   0  21-21.5178 71.5498   8
   1   0  22 827.763 128.307   8
  -1   0  22 812.951 154.115   8
  -1   0  23 31.0126 95.0962   8
   1   0  23 73.4235 75.0593   8
  -1   0  23 44.8553 39.9185   6
   1   0  23 30.2137 38.7078   6
   1   0  24 13690.7 746.448   9
  -1   0  24 13517.1 746.060   9
   1   0  24 11933.3 826.153   8
  -1   0  24 12485.7 864.240   8
  -1   0  24 13175.3 739.317  18
   1   0  24 13615.7 743.656  18
  -1   0  24 13551.4 745.775   1
   1   0  24 13867.3 745.619   6
  -1   0  24 13529.9 746.995   6
  -1   0  24 13796.0 742.896   7
   1   0  24 13447.3 743.562  13
   1   0  24 14084.7 748.495  12
  -1   0  24 13537.4 744.807  12
   1   0  25 58.1002 43.8699  12
  -1   0  25 61.3696 40.2431  12
   1   0  25-10.4456 36.2224  22
  -1   0  25 69.1408 96.1752   8
   1   0  25 35.2752 44.8195   9
  -1   0  25-64.0419 44.5818   9
   1   0  25 6.58855 40.9872  18
  -1   0  25-17.9051 34.6607  18
  -1   0  25 20.9579 36.7303   1
  -1   0  25 25.4676 41.2710   7
  -1   0  25 7.21171 43.2317   6
   1   0  25-13.7258 42.0796   6
  -1   0  25 26.9687 33.3144  15
  -1   0  26 603.874 76.8878  12
   1   0  26 736.970 82.0279  12
   1   0  26 657.637 69.3445  22
   1   0  26 776.998 82.6218   9
  -1   0  26 901.934 178.268   8
  -1   0  26 672.454 79.2520   9
  -1   0  26 900.899 79.0846  18
   1   0  26 843.089 82.5389  18
  -1   0  26 770.072 83.0560   1
  -1   0  26 827.091 82.2991   7
   1   0  26 812.682 84.0244   6
  -1   0  26 607.241 82.7424   6
  -1   0  26 872.443 75.5561  15
   1   0  27 7.90007 45.1180  12
  -1   0  27 73.7784 49.0644  12
   1   0  27 22.3894 40.1343  22
  -1   0  27-7.79120 50.8326   9
   1   0  27-53.9590 49.3031   9
  -1   0  27-26.0239 38.6985  18
   1   0  27 14.3896 43.7872  18
  -1   0  27-7.52261 45.7824   1
  -1   0  27 13.8802 44.9847   7
  -1   0  27-11.4849 37.7083  15
  -1   0  27 7.93277 53.7348   6
   1   0  27-22.8453 51.8929   6
   1   0  28 5414.64 326.035   9
   1   0  28 5558.81 323.964  18
  -1   0  28 5473.92 319.258  18
  -1   0  28 5333.95 322.754  12
  -1   0  28 5347.15 321.495   7
  -1   0  28 5755.05 330.250   6
   1   0  28 5260.80 325.664   6
  -1   0  28 5187.68 313.020  15
   1   0  28 5099.25 312.579  22
   1   0  29-11.5621 40.3724  22
   1   0  29 16.2802 47.6986   9
  -1   0  29 81.9593 47.9501  18
   1   0  29 68.3803 51.5055  18
  -1   0  29 61.8803 49.5144  12
  -1   0  29 7.31535 49.5937   7
   1   0  29 43.1258 49.8877   7
  -1   0  29 41.0273 40.2276  15
   1   0  29 49.0897 57.7455   6
  -1   0  29 67.5342 58.5792   6
   1   0  30 57875.6 3078.81  18
  -1   0  30 55758.3 3066.53  15
  -1   0  30 59041.4 3077.12   7
   1   0  30 59962.9 3077.05   7
   1   0  30 58234.6 3082.88   6
  -1   0  30 57889.4 3083.15   6
   1   0  30 58429.0 3067.76  22
   1   0  30 57699.5 3081.19   9
   1   0  31 45.9992 51.7016  18
  -1   0  31 51.6489 65.3372   6
   1   0  31 8.39607 57.9668   6
   1   0  31 174.045 55.0657   7
  -1   0  31 88.3841 52.3233   7
   1   0  31 65.5814 59.7924   9
   1   0  31 33.8086 39.1885  15
  -1   0  31 33.7841 36.1342  15
   1   0  32 407.299 66.5252  18
   1   0  32 325.129 71.1046   6
  -1   0  32 272.725 72.8528   6
   1   0  32 555.981 72.3028   7
  -1   0  32 419.393 67.7395   7
   1   0  32 266.450 66.6415   9
  -1   0  32 429.801 68.3157  11
   1   0  32 348.325 53.1906  15
  -1   0  32 331.630 51.7468  15
  -1   0  33 8.31981 59.0106   6
   1   0  33 65.1878 64.1180   6
   1   0  33 14.8453 30.3410  15
   1   0  33 46.9824 53.0419   9
  -1   0  33 7.46450 50.2579  11
   1   0  33 6.88984 46.6709   7
  -1   0  33-69.7961 51.8953   7
   1   0  34 501.651 74.6722   9
  -1   0  34 563.000 68.6984  11
   1   0  34 484.308 67.1418   7
  -1   0  34 548.475 69.6329   7
   1   0  34 337.004 71.6278   6
  -1   0  34 471.758 78.4986   6
   1   0  35-35.1207 50.3649   9
   1   0  35 29.6549 53.4434   6
  -1   0  35 22.6403 54.9783   6
  -1   0  35 26.7324 45.2702  11
  -1   0  35-6.13202 47.1617   7
   1   0  35-36.5454 46.1841   7
  -1   0  36 307.931 67.8045   6
   1   0  36 185.801 59.6753   6
  -1   0  36 368.355 56.7989  11
  -1   0  36 266.516 53.4774   7
   1   0  36 199.284 48.5019   7
   1   0  37 37.5707 49.2735   6
  -1   0  37 38.1809 53.7396   6
  -1   0  37-27.5361 40.5377  11
  -1   0  37 14.6361 38.0467   7
   1   0  37 4.87584 38.0244   7
   1   0  38 167.034 52.6942   6
  -1   0  38 181.224 51.3735   6
  -1   0  38 153.487 42.7605  11
  -1   0  38 201.441 40.3443   7
   1   0  38 177.548 38.9699   7
  -1   0  39-48.9048 42.4232   6
   1   0  39-9.60197 38.7964   6
  -1   0  39-16.0835 31.2375  11
   1   0  40 2311.00 141.041  11
  -1   0  40 2155.73 136.478  11
  -1   0  40 2401.52 144.437   6
   1   0  40 2244.79 142.621   6
   1   0  41 27.7638 29.7715   6
  -1   0  41 18.8230 28.1322   6
   1   0  41 41.3653 24.9102  11
   1   0  42 1289.97 79.9062   6
   1  -1   0 33.8260 23.4055  26
   1  -1  -1 5764.86 317.239  26
   1  -1  -2 6019.55 330.817  26
   1  -1  -3 13896.0 751.829  26
   1  -1   3 14265.6 752.137  26
  -1   1   4 137595. 7412.04  29
   1   1   4 142582. 7413.23  29
   1  -1   4 141666. 7403.14  26
   1  -1  -4 142240. 7403.70  26
  -1   1   5 23175.8 1327.70  29
   1   1   5 26012.3 1331.35  29
   1  -1   5 25261.9 1316.16  26
   1  -1  -5 24894.1 1316.08  26
  -1  -1   5 24738.2 1340.11   8
   1   1   6 8439.07 465.423  29
   1  -1  -6 7909.97 445.834  26
   1  -1   6 8482.83 446.376  26
   1   1   7 4008.22 237.465  29
   1  -1  -7 3888.41 213.137  26
   1  -1   7 3889.03 212.657  26
   1  -1   7 3740.94 227.234   8
  -1  -1   7 3619.73 204.404  10
   1   1   8 44807.4 2321.99  29
   1  -1  -8 45113.7 2294.90  26
   1  -1   8 45649.6 2294.56  26
  -1  -1   8 41533.7 2288.01  10
   1  -1   8 43329.5 2312.58   8
   1   1   8 43054.9 2306.46  10
   1   1   9 2661.56 184.424  29
   1  -1   9 2646.88 151.678  26
   1  -1  -9 2656.10 152.582  26
   1  -1   9 2584.90 168.383  10
   1  -1   9 2565.47 175.744   8
  -1  -1   9 2698.94 148.676  10
   1   1   9 2407.16 166.602  10
   1   1  10 77671.7 3963.80  29
   1  -1 -10 76386.0 3925.18  26
   1  -1  10 75878.9 3924.20  26
  -1  -1  10 64971.8 3966.46   8
   1  -1  10 76183.5 3945.55  10
  -1  -1  10 73123.9 3923.75  10
   1   1  10 73639.2 3943.99  10
   1  -1  10 76577.4 3956.11   8
   1   1  11 1107.78 106.496  29
   1  -1 -11 883.815 58.6263  26
   1  -1  11 842.869 57.0885  26
   1  -1  11 790.610 90.5067   8
   1  -1  11 914.864 82.9874  10
  -1  -1  11 869.088 60.4962  10
  -1  -1  11 910.224 112.910   8
   1   1  12 1579.66 131.539  29
   1  -1  12 1209.96 74.8128  26
   1  -1 -12 1359.38 78.2506  26
   1  -1  12 1755.61 133.462   8
  -1  -1  12 1577.28 146.616   8
   1  -1  12 1476.08 109.140  10
  -1  -1  12 1465.48 87.0955  10
   1   1  13 1736.80 156.488  29
   1  -1  13 2089.07 139.257  10
  -1  -1  13 1572.15 165.257   8
  -1   1  13 1870.33 172.669   8
   1  -1  13 1795.01 153.754   8
   1   1  14 242.480 71.4108   8
   1  -1  14 347.963 71.2875   8
  -1  -1  14 193.243 83.8372   8
  -1   1  14 160.655 77.4428   8
   1  -1  14 203.472 54.0708  10
   1   1  14 245.620 77.2508  29
  -1  -1  15 12162.4 734.836   8
   1   1  15 13006.9 722.159   8
  -1   1  15 13823.7 747.060   8
   1  -1  15 12067.8 687.982  10
   1  -1  15 11238.6 709.256   8
   1   1  15 12235.3 718.738  29
   1   1  16 7596.64 471.795   8
  -1  -1  16 7401.89 489.000   8
  -1   1  16 8283.95 496.969   8
   1  -1  16 7500.39 437.713  10
   1  -1  16 6793.85 459.914   8
   1   1  17 562.937 101.518   8
   1  -1  17 581.861 97.5869   8
  -1  -1  17 471.336 106.571   8
  -1   1  17 576.533 110.273   8
   1  -1  17 631.916 77.5778  10
   1  -1  18 17.0515 62.1141   8
   1  -1  18-9.84041 35.8508  10
  -1   1  18 111.093 82.6030   8
   1   1  18-17.8892 65.1651   8
  -1  -1  18 88.2881 80.4001   8
   1   1  19 13462.1 808.993   8
  -1  -1  19 12869.1 824.974   8
   1  -1  19 13800.5 763.411  10
  -1   1  19 13537.8 832.096   8
  -1   1  20 850.655 142.427   8
  -1  -1  20 613.057 129.183   8
   1  -1  20 436.927 69.5729  10
   1   1  20 646.117 117.409   8
  -1  -1  21 18466.4 1174.30   8
   1   1  21 20359.3 1159.93   8
  -1   1  21 20760.3 1188.24   8
  -1   1  22 6402.81 456.068   8
   1   1  22 5498.97 419.078   8
  -1   1  23-31.5667 87.8223   8
  -1   1  23 12.7300 38.1641   9
   1   1  23 19.0820 35.7153   9
   1   1  23 50.9749 68.3318   8
   1   1  23-5.93156 35.2921  18
  -1   1  23 47.8351 40.2673   7
   1   1  23-6.05006 37.3757   6
  -1  -1  23-6.41269 38.4499   6
  -1   1  23 63.9845 41.7544   6
   1  -1  23 6.04124 37.8579   6
   1  -1  23 30.4205 33.8626  13
  -1   1  24 4977.65 284.660  22
   1   1  24 4622.65 282.952  22
  -1   1  24 4892.22 291.319   9
   1   1  24 4032.82 364.571   8
   1   1  24 4524.82 288.485   9
  -1   1  24 4779.87 409.060   8
   1   1  24 4898.86 288.968  18
  -1   1  24 4650.45 284.610  18
   1  -1  24 5103.99 290.620  18
  -1  -1  24 4969.97 285.625  18
  -1   1  24 5006.09 292.146   1
  -1  -1  24 4870.52 291.693   1
  -1  -1  24 4784.03 292.345   6
   1  -1  24 4905.67 291.198   6
  -1  -1  24 5010.57 286.982   7
  -1   1  24 4448.96 289.091   6
  -1   1  24 4871.23 289.850   7
   1   1  24 5011.55 291.208   6
  -1  -1  24 4924.46 286.968  13
   1  -1  24 4939.95 289.611  13
  -1   1  24 4938.60 288.370  12
  -1  -1  24 4792.81 291.272  12
   1  -1  25 2284.39 146.543  22
   1   1  25 2428.07 154.301  22
  -1   1  25 2362.34 159.988   9
   1   1  25 2275.67 158.070   9
   1   1  25 2451.39 243.885   8
  -1   1  25 2153.02 264.681   8
   1  -1  25 2488.62 158.789  18
  -1  -1  25 2371.11 153.829  18
   1   1  25 2238.05 155.830  18
  -1   1  25 2168.99 153.352  18
  -1  -1  25 2195.01 159.109   1
  -1   1  25 2295.76 161.016   6
  -1  -1  25 2241.20 160.220   6
  -1   1  25 2309.96 157.383   7
   1   1  25 2005.27 155.331   6
   1  -1  25 2000.94 155.194   6
  -1  -1  25 2377.17 155.125   7
   1  -1  25 2538.28 160.614  13
  -1  -1  25 2241.08 154.057  13
  -1   1  25 2323.09 157.654  12
  -1  -1  25 2280.49 159.429  12
   1  -1  26 155.668 51.4073  13
  -1   1  26 328.361 55.6695  12
   1  -1  26 194.460 54.7766  12
  -1  -1  26 157.123 53.3608  12
  -1  -1  26 264.053 49.6269  13
   1   1  26 217.710 50.3548  22
   1  -1  26 176.356 39.2876  22
   1   1  26 140.372 47.6063   9
  -1   1  26 267.369 55.2388   9
  -1   1  26 184.281 103.137   8
   1   1  26 322.098 100.389   8
  -1  -1  26 217.475 45.6903  18
   1  -1  26 167.104 49.2828  18
  -1   1  26 254.331 46.9305  18
   1   1  26 166.483 51.7467  18
  -1  -1  26 278.881 54.6115   1
  -1  -1  26 295.829 55.5038   7
  -1   1  26 174.855 52.1551   7
  -1   1  26 181.624 56.5242   6
   1   1  26 174.006 56.6066   6
  -1   1  26 265.504 52.3204  15
   1  -1  27 6132.43 337.218  22
   1   1  27 6017.42 342.774  22
  -1  -1  27 5361.81 348.435   9
  -1   1  27 5710.47 350.377   9
  -1   1  27 5320.64 478.722   8
   1  -1  27 6039.88 351.891   9
   1   1  27 5741.54 350.033   9
   1   1  27 4952.47 436.278   8
   1   1  27 6041.94 349.155  18
  -1  -1  27 5901.91 343.968  18
   1  -1  27 5903.70 348.461  18
  -1  -1  27 5789.00 349.711   1
  -1   1  27 6015.99 349.969   7
  -1  -1  27 5924.15 345.214   7
  -1   1  27 5609.33 351.417   6
   1   1  27 5914.44 351.928   6
   1  -1  27 5870.63 349.447  13
  -1   1  27 6306.68 345.883  15
   1  -1  27 5807.23 352.545  12
  -1  -1  27 5975.49 351.529  12
   1  -1  28 3251.23 194.478  22
   1   1  28 3030.58 199.249  22
  -1   1  28 2982.42 208.533   9
  -1   1  28 2353.03 301.071   8
   1  -1  28 3243.41 210.851   9
   1   1  28 2974.42 206.738   9
  -1  -1  28 3301.82 203.073  18
   1   1  28 3171.19 206.230  18
   1  -1  28 3034.15 204.996  18
  -1  -1  28 2869.51 204.107   1
   1   1  28 2951.88 209.136   6
   1  -1  28 3063.24 202.206   7
  -1   1  28 3108.87 211.713   6
  -1  -1  28 3340.82 204.973   7
  -1   1  28 3174.84 208.656   7
  -1   1  28 3521.34 204.591  15
  -1  -1  28 3061.70 206.980  12
   1  -1  28 3351.88 213.984  12
   1   1  29 7420.66 431.720  22
   1  -1  29 7394.36 425.393  22
   1  -1  29 7463.10 442.306   9
  -1   1  29 6031.83 553.564   8
   1   1  29 7375.33 440.992   9
  -1  -1  29 7387.94 433.229  18
   1   1  29 7952.61 441.864  18
   1  -1  29 7794.41 440.830  18
  -1  -1  29 7587.89 441.052   1
   1   1  29 7815.73 445.586   6
  -1   1  29 7789.73 441.189   7
   1   1  29 7438.99 438.397   7
  -1  -1  29 7521.54 435.312   7
  -1   1  29 7345.73 444.152   6
   1  -1  29 8020.79 436.721   7
  -1   1  29 7810.24 434.323  15
  -1  -1  29 7758.35 443.477  12
   1  -1  29 7664.29 445.040  12
   1  -1  30 403.133 71.2860  12
  -1  -1  30 373.143 65.6154  12
   1   1  30 391.573 62.4801  22
   1  -1  30 474.268 73.9003   9
  -1   1  30 458.207 71.4788  11
   1   1  30 381.416 69.9366   9
   1   1  30 383.954 66.5608  18
   1  -1  30 536.722 73.2183  18
  -1  -1  30 453.378 64.4698  18
  -1  -1  30 447.519 70.3557   1
  -1   1  30 364.491 69.5797   7
  -1  -1  30 468.045 67.6133   7
   1  -1  30 482.344 65.4789   7
   1   1  30 312.089 66.0427   7
  -1   1  30 378.022 61.2379  15
   1   1  30 539.353 80.1480   6
  -1   1  30 391.864 73.3503   6
   1  -1  31 3904.20 247.695   9
   1   1  31 4154.52 248.983   9
   1  -1  31 4105.77 246.495  18
  -1  -1  31 3793.24 237.861  18
  -1  -1  31 3921.10 248.295  12
  -1   1  31 3749.90 245.371  11
  -1   1  31 3760.95 244.974   7
   1   1  31 3825.37 245.493   7
  -1   1  31 3900.58 252.000   6
  -1  -1  31 3825.91 239.463   7
   1   1  31 3872.82 251.213   6
   1  -1  31 3916.20 240.423   7
  -1   1  31 3541.39 235.211  15
   1   1  31 3691.07 235.260  22
   1  -1  32 5143.68 312.507  18
   1   1  32 5126.43 304.050  15
  -1   1  32 5025.44 303.609  15
  -1   1  32 5350.12 318.889   6
  -1  -1  32 5005.87 306.491   7
   1   1  32 5243.03 316.656   6
   1  -1  32 5226.05 307.441   7
   1   1  32 5329.12 313.075   7
  -1   1  32 4940.35 311.449   7
  -1   1  32 4924.31 312.745  11
  -1  -1  32 5270.44 315.096  12
   1  -1  32 5123.73 315.896   9
   1   1  32 5351.15 316.826   9
   1   1  33 940.897 91.4435   9
  -1  -1  33 842.193 87.2289  11
   1  -1  33 780.617 88.6922   9
   1  -1  33 773.555 87.1849  18
   1   1  33 928.040 100.298   6
  -1   1  33 773.198 94.8443   6
  -1  -1  33 762.885 80.7533   7
   1   1  33 804.977 88.2186   7
   1  -1  33 921.785 85.5360   7
  -1   1  33 677.923 85.3494   7
  -1   1  33 826.589 89.1929  11
  -1   1  33 764.857 77.1581  15
   1   1  33 941.013 81.0441  15
   1  -1  34 1254.41 104.038  18
   1  -1  34 1195.53 107.549   9
   1   1  34 1379.21 108.928  11
  -1   1  34 1355.74 108.380  11
  -1  -1  34 1253.39 104.604  11
   1   1  34 1116.58 92.6477  15
  -1   1  34 998.842 90.0393  15
  -1   1  34 1286.50 113.168   6
   1   1  34 1162.24 108.090   6
   1  -1  34 1182.22 97.8735   7
  -1   1  34 1001.49 103.041   7
  -1  -1  34 1239.20 99.2352   7
   1   1  34 1077.62 103.294   7
   1   1  35 259.965 61.9147  11
   1  -1  35 323.947 62.0482   9
  -1   1  35 319.744 67.3629   6
   1   1  35 358.533 70.0367   6
   1   1  35 232.763 56.9176   7
   1  -1  35 343.580 54.9606   7
  -1  -1  35 228.694 49.7104   7
  -1   1  35 346.466 62.2323   7
  -1   1  35 340.348 60.9621  11
  -1  -1  35 376.643 58.6086  11
   1  -1  36 38.9126 45.5345   9
  -1   1  36 34.4008 55.6044   6
   1   1  36 94.8563 53.1124   6
   1   1  36-65.1289 47.2506   7
   1  -1  36 33.9745 38.5814   7
  -1   1  36 47.7385 45.0726   7
  -1  -1  36 28.9487 34.6521   7
  -1   1  36 62.6497 45.6834  11
   1   1  36 58.3934 52.4405  11
  -1  -1  36 87.3440 43.7707  11
   1  -1  37 315.287 57.1820   9
   1  -1  37 303.089 54.1169  11
  -1   1  37 255.912 59.2627   6
   1   1  37 209.068 55.8774   6
   1   1  37 274.639 51.3599   7
  -1   1  37 281.534 53.4136   7
  -1   1  37 276.008 53.5292  11
  -1  -1  37 326.060 51.5764  11
  -1   1  38 4431.97 255.324   7
   1   1  38 4069.23 253.533   7
  -1   1  38 4457.18 261.489   6
   1   1  38 4228.35 259.275   6
  -1   1  38 4494.04 257.461  11
   1  -1  38 4468.71 257.874  11
  -1  -1  38 4429.62 253.615  11
  -1   1  39 76.1377 42.3415   6
   1   1  39 23.3770 38.5882   6
  -1   1  39 56.4086 34.6242   7
   1   1  39 52.7214 32.9329   7
  -1  -1  39 43.7324 31.6423  11
   1  -1  39-17.0216 35.5532  11
  -1   1  39 12.5073 33.8547  11
   1   1  40 1071.58 74.2263   7
  -1   1  40 959.545 73.2664   7
  -1   1  40 1266.50 84.7170   6
   1   1  40 1061.58 82.4784   6
  -1   1  40 1122.78 77.4622  11
   1  -1  40 1015.64 76.9907  11
  -1   1  41 2571.84 151.317   6
   1   1  41 2462.52 150.021   6
   1  -1  41 2592.76 148.129  11
   1   1  42 876.355 54.9010   6
   1  -1  42 787.496 54.2035   6
   1  -2   0 20.9444 32.2353  26
   1  -2  -1 20.9756 32.4337  26
   1  -2  -2 37654.0 1993.41  26
   1  -2   3 22046.8 1189.37  26
   1  -2  -3 22537.7 1190.07  26
   1  -2  -4 7386.88 430.129  26
   1  -2   4 8199.71 432.040  26
   1  -2  -5 62277.5 3350.51  26
   1  -2   5 64970.1 3351.32  26
   1   2   6 2680.35 188.726  29
   1  -2   6 2696.80 168.753  26
   1  -2  -6 2842.35 169.555  26
   1   2   7 35.2812 53.6942  29
   1  -2  -7 21.6188 32.1718  26
   1  -2   7 21.2259 30.7893  26
   1   2   8 9650.24 536.716  29
   1  -2   8 9012.68 503.815  26
   1  -2  -8 9183.18 504.523  26
   1   2   9 3809.81 247.914  29
   1  -2   9 3456.91 212.310  26
   1  -2  -9 3736.96 214.807  26
   1   2  10 21783.0 1177.02  29
   1  -2 -10 21252.0 1137.58  26
   1  -2  10 21167.7 1136.98  26
   1   2  11 1384.73 131.206  29
  -1  -2  11 1225.33 86.7601  10
   1  -2  11 1259.27 91.9016  26
   1  -2 -11 1411.23 92.8149  26
   1   2  12 10861.5 655.764  29
  -1  -2  12 11212.1 607.073  10
   1  -2  12 11466.2 608.410  26
   1  -2 -12 11122.6 608.826  26
   1   2  13 19059.8 1056.39  29
   1  -2  13 19777.1 1028.40  10
  -1  -2  13 18481.5 1000.23  10
   1  -2  13 18703.4 998.163  26
   1  -2 -13 18556.7 998.903  26
  -1  -2  14 24909.1 1383.69  10
   1  -2  14 28321.5 1415.08  10
   1   2  14 27546.0 1449.61  29
  -1  -2  15 2366.19 149.315  10
   1  -2  15 2595.02 178.147  10
   1   2  15 2564.07 208.817  29
  -1   2  16 2057.76 207.056   8
   1  -2  16 2149.42 159.510  10
  -1  -2  16 2013.98 130.839  10
   1   2  16 2438.32 199.497  29
  -1   2  17 198.851 87.1665   8
   1  -2  17 99.6990 42.4269  10
   1   2  17 143.582 74.5789  29
   1   2  18 22180.0 1248.66   8
  -1   2  18 21971.5 1269.07   8
   1  -2  18 21856.2 1196.48  10
   1   2  18 21207.7 1241.60  29
  -1   2  19 3237.67 290.751   8
   1   2  19 3638.36 282.850   8
   1  -2  19 3226.89 227.540  10
   1  -2  20 2805.39 209.783  10
   1   2  20 3194.31 266.594   8
  -1   2  20 3214.97 285.129   8
   1   2  21 748.597 127.019   8
  -1   2  21 902.727 155.805   8
   1  -2  21 614.577 84.7172  10
   1   2  22 691.871 130.510   8
  -1   2  22 618.245 134.649   8
   1  -2  22 429.036 70.8272  10
   1   2  23 974.484 158.961   8
  -1   2  23 1203.52 95.0312   9
   1   2  23 1170.53 93.9915   9
  -1   2  23 1082.68 182.586   8
  -1   2  23 1171.95 90.1427  22
   1   2  23 841.169 83.1669  22
  -1  -2  23 1014.12 90.9736   1
  -1  -2  23 980.850 90.8899   6
   1  -2  23 1245.70 94.7294   6
  -1   2  23 887.019 90.6245   6
   1   2  23 1036.22 91.3735   6
  -1  -2  23 1187.36 99.3270  12
   1  -2  23 990.573 93.3795  12
   1  -2  23 978.824 89.7753  13
  -1   2  24 1312.54 190.068   8
  -1   2  24 1347.81 103.312   9
   1   2  24 1242.67 102.764   9
   1   2  24 1048.62 159.894   8
  -1  -2  24 1079.68 92.6765  18
   1   2  24 1188.86 96.6020  22
  -1   2  24 1110.83 96.5626  22
  -1  -2  24 1314.27 102.461   1
   1  -2  24 1133.97 99.4469   6
  -1  -2  24 1243.57 103.322   6
  -1   2  24 1299.81 103.316   6
   1   2  24 1187.98 99.8055   6
  -1  -2  24 1137.13 91.5283   7
  -1  -2  24 964.758 97.1857  12
  -1  -2  24 1143.61 94.4897  13
   1  -2  24 1270.84 101.552  13
  -1  -2  25 893.378 83.1372  13
   1  -2  25 942.437 86.1978  13
  -1  -2  25 839.139 90.1549  12
   1   2  25 731.668 79.7115  22
   1   2  25 741.615 145.612   8
  -1   2  25 1112.50 95.4907   9
   1   2  25 742.520 83.6223   9
  -1   2  25 873.397 175.451   8
  -1  -2  25 927.769 81.6513  18
  -1  -2  25 823.337 85.8272   1
  -1  -2  25 823.959 89.0762   6
  -1   2  25 900.097 92.6168   6
  -1  -2  25 1057.64 81.8335   7
   1   2  25 978.965 91.4917   6
   1  -2  25 1132.53 93.4904   6
  -1  -2  26 453.838 60.9628  13
   1  -2  26 320.064 58.5765  13
  -1  -2  26 444.400 64.6931  12
   1   2  26 484.537 64.2859  22
  -1   2  26 644.031 161.102   8
  -1   2  26 461.651 68.1246   9
   1   2  26 430.872 116.856   8
   1   2  26 535.752 67.6334   9
   1  -2  26 489.025 64.3943  18
  -1  -2  26 460.879 60.2572  18
  -1  -2  26 428.036 65.1389   1
  -1  -2  26 553.716 59.9017   7
  -1   2  26 546.764 74.3407   6
  -1  -2  26 532.924 73.8539   6
   1  -2  26 366.206 65.1264   6
   1   2  26 454.238 68.7871   6
  -1   2  26 354.758 57.5657  15
  -1  -2  27 41.3201 39.1208  13
   1  -2  27 52.6145 43.4015  13
  -1  -2  27 40.9211 52.7914  12
   1   2  27 84.2932 46.5974  22
  -1   2  27-78.5952 92.4498   8
   1   2  27 189.315 102.307   8
  -1   2  27 53.9749 49.0828   9
   1   2  27 92.3048 51.8838   9
  -1  -2  27 51.4462 38.9699  18
   1  -2  27 21.9750 42.6515  18
   1   2  27 80.2003 45.4625  18
  -1  -2  27 61.6625 47.3615   1
  -1  -2  27 126.387 42.8013   7
  -1   2  27 45.2661 53.0109   7
   1  -2  27 89.2325 41.8441   7
  -1   2  27 62.3719 55.0823   6
  -1  -2  27 23.4200 53.9184   6
   1  -2  27-7.49773 50.8840   6
   1   2  27 75.3385 53.8191   6
  -1   2  27 82.7343 50.3235  15
   1   2  28 7708.37 471.926  22
   1   2  28 8362.83 480.649   9
  -1   2  28 8620.97 636.299   8
  -1   2  28 7985.58 479.155   9
  -1  -2  28 8428.62 473.789  18
   1  -2  28 8625.69 480.179  18
  -1  -2  28 8395.26 480.485   1
  -1  -2  28 8155.30 470.185   7
  -1   2  28 8286.06 481.535   7
   1   2  28 8374.96 481.535   6
   1  -2  28 8888.97 483.390   6
   1  -2  28 8135.35 470.157   7
  -1   2  28 8130.08 481.781   6
  -1  -2  28 8399.55 482.490   6
  -1  -2  28 8968.57 477.929  13
  -1   2  28 8399.24 476.558  15
   1  -2  28 8530.28 480.850  13
  -1  -2  28 8332.20 483.319  12
   1   2  29 1377.78 108.464  22
   1   2  29 927.756 105.327   9
  -1   2  29 1258.91 199.384   8
   1  -2  29 1231.62 113.021   9
   1  -2  29 1506.33 114.145  18
  -1  -2  29 1108.74 99.9883  18
  -1  -2  29 1275.44 110.063   1
   1  -2  29 1044.06 109.836   6
   1   2  29 1295.63 113.209   7
  -1   2  29 1258.29 113.221   7
  -1  -2  29 1373.28 119.077   6
  -1   2  29 1176.39 113.151   6
   1  -2  29 1250.07 101.482   7
   1   2  29 1194.90 112.199   6
  -1  -2  29 1272.63 102.595   7
  -1   2  29 1285.09 107.624  15
   1  -2  29 1188.69 109.736  13
  -1  -2  29 1393.37 107.192  13
  -1  -2  29 1238.34 113.784  12
   1   2  30 5255.91 314.969  22
   1   2  30 5526.44 322.642   9
   1  -2  30 5360.55 323.810   9
  -1   2  30 4947.79 452.274   8
   1  -2  30 5491.63 320.949  18
  -1  -2  30 4956.64 310.901  18
  -1  -2  30 5499.81 321.463   1
   1  -2  30 5170.46 309.981   7
  -1   2  30 5326.23 324.761   6
  -1  -2  30 4910.23 309.058   7
  -1   2  30 5134.62 321.535   7
   1   2  30 5112.38 321.458   6
  -1  -2  30 5443.96 324.296   6
   1  -2  30 5416.40 323.512   6
   1   2  30 5379.62 321.449   7
  -1   2  30 5394.74 316.658  15
  -1  -2  30 5556.90 325.878  12
  -1  -2  31 215.693 61.7351  12
  -1   2  31 15.9037 50.6113  11
   1   2  31 86.3891 50.1034  22
   1  -2  31 49.9571 53.6720   9
   1  -2  31 105.586 54.4884  18
  -1  -2  31 149.436 46.0614  18
  -1  -2  31 122.537 48.4444   1
   1  -2  31 162.664 46.8150   7
  -1  -2  31 169.247 47.6076   7
   1   2  31 218.527 61.5008   7
  -1   2  31 111.301 60.3615   7
   1   2  31 81.3182 60.5287   6
  -1   2  31 99.4752 59.8130   6
  -1  -2  31 140.621 61.2500   6
   1  -2  31 161.414 62.7185   6
  -1   2  31 215.026 53.7645  15
   1  -2  32 57.0632 52.9772   9
   1   2  32 118.133 57.2011  11
  -1  -2  32 68.9152 39.4359  18
   1  -2  32 125.009 52.2959  18
  -1  -2  32 24.4062 55.8981   6
   1   2  32 72.1323 58.5117   6
  -1   2  32 24.4805 57.0438   6
   1  -2  32 47.6954 50.6429   6
   1  -2  32 127.762 44.8278   7
  -1   2  32 46.8251 55.4846   7
  -1  -2  32 116.019 43.0846   7
   1   2  32 91.9682 56.5400   7
  -1   2  32 101.660 54.3669  11
  -1  -2  32 24.3083 53.6836  12
   1   2  32 66.4981 47.0608  15
  -1   2  32 33.5200 45.8436  15
   1  -2  33 385.355 66.8778   9
   1   2  33 229.147 62.2544  11
   1  -2  33 239.713 55.5349  18
   1   2  33 373.340 71.9848   6
   1  -2  33 185.027 60.4051   6
  -1   2  33 189.919 66.2383   6
  -1  -2  33 323.171 66.5084   6
   1   2  33 296.486 61.2559   7
   1  -2  33 257.564 48.0334   7
  -1  -2  33 239.612 49.7754   7
  -1   2  33 301.683 66.8986   7
  -1  -2  33 350.004 63.3346  12
  -1   2  33 272.712 63.2901  11
   1   2  33 214.352 52.8349  15
  -1   2  33 292.185 56.2601  15
   1  -2  34 126.579 54.6130   9
  -1  -2  34 108.719 44.5509  11
   1  -2  34 119.477 48.0149  18
  -1  -2  34 202.613 63.1976   6
  -1   2  34 90.4868 57.5274   6
   1  -2  34 44.1472 52.2869   6
   1   2  34 96.5601 55.8639   6
  -1   2  34 100.251 53.0881   7
   1  -2  34 161.024 39.2188   7
   1   2  34 141.027 58.0195   7
  -1   2  34 129.913 54.0370  11
   1   2  34 116.550 57.6692  11
   1   2  34 116.848 45.7945  15
  -1   2  34 135.454 46.9784  15
   1  -2  35 1836.76 136.169  18
  -1   2  35 1806.45 131.497  15
   1   2  35 1855.32 131.532  15
   1  -2  35 1971.80 142.881   9
   1   2  35 1988.03 142.548  11
  -1   2  35 2188.02 145.243  11
  -1  -2  35 1877.05 134.975  11
   1   2  35 2058.24 143.170   7
  -1  -2  35 1826.04 142.189   6
  -1   2  35 1963.69 143.273   6
   1   2  35 2096.12 147.434   6
  -1   2  35 1904.66 142.135   7
   1  -2  35 1799.45 140.987   6
   1   2  36-12.0880 48.8935   7
  -1   2  36 61.0747 48.5634   7
   1  -2  36 69.6988 46.7194   9
   1   2  36 133.354 40.1137  15
   1   2  36-6.29012 47.3142  11
  -1   2  36 49.5898 45.0064  11
  -1  -2  36 63.6765 39.9421  11
   1  -2  36 31.6759 48.5742   6
   1   2  36 102.435 51.7820   6
  -1  -2  36 32.2470 48.5083   6
  -1   2  36 38.9533 47.8655   6
   1  -2  37 4793.92 268.124  11
   1   2  37 4704.83 269.576  11
  -1   2  37 4418.71 267.606  11
  -1  -2  37 4483.76 262.262  11
   1  -2  37 4657.26 269.161   9
   1  -2  37 4535.93 269.910   6
  -1   2  37 4248.22 265.741   7
  -1  -2  37 4539.90 269.516   6
   1   2  37 4349.63 269.014   6
   1   2  37 4472.88 267.587   7
  -1   2  37 4451.17 270.232   6
   1   2  38 1234.57 94.9705  11
   1  -2  38 1189.81 92.2717  11
  -1  -2  38 1101.87 85.2615  11
  -1   2  38 1158.07 92.7233  11
   1  -2  38 1246.91 94.3633   9
  -1   2  38 1121.03 93.0819   7
   1   2  38 1328.27 95.6031   7
   1   2  38 1304.82 98.0028   6
  -1   2  38 1039.39 93.9106   6
  -1  -2  38 1310.23 97.8855   6
   1  -2  38 1310.15 97.5720   6
   1   2  39 379.876 48.0589   7
  -1   2  39 263.624 45.7999   7
   1   2  39 314.478 48.2542   6
  -1   2  39 302.383 49.6828   6
  -1  -2  39 351.149 49.8146   6
   1  -2  39 315.131 47.0579   6
   1  -2  39 326.810 43.6082  11
   1   2  39 389.705 48.3231  11
  -1   2  39 307.820 44.4665  11
   1   2  40 27.4941 28.1969   7
  -1   2  40-3.05516 26.1090   7
  -1  -2  40-23.8879 30.5623   6
  -1   2  40-24.0986 32.1833   6
   1   2  40-13.5668 30.0600   6
   1  -2  40-43.6034 32.0427   6
   1   2  40-10.3152 28.9334  11
   1  -2  40-20.9102 24.5434  11
   1   2  41 833.067 56.1323   7
   1  -2  41 883.026 59.0778   6
   1   2  41 877.944 59.2153   6
  -1   2  41 763.830 54.7611   7
   1  -2  41 761.591 54.6068  11
  -1  -3   0 101.130 53.1858  26
   1  -3   0 167.555 59.7472  26
   1  -3  -1 24165.3 1320.61  26
  -1  -3  -1 25110.1 1323.85  26
   1  -3  -2 23764.2 1315.03  26
  -1  -3  -2 25363.3 1318.82  26
   1  -3  -3 1299.09 107.341  26
   1  -3  -4 1880.91 141.013  26
   1  -3   4 2142.09 142.785  26
   1  -3  -5 36.8569 40.1002  26
   1  -3   5 12.1891 42.0437  26
   1  -3  -6 2761.02 187.053  26
   1  -3   6 3108.03 190.803  26
   1  -3   7 1397.05 106.968  26
   1  -3  -7 1342.54 106.259  26
   1  -3   8 1220.85 96.6727  26
   1  -3  -8 1150.03 97.7692  26
   1   3   8 1073.26 125.260  29
   1  -3   9 9578.43 532.062  26
   1  -3  -9 9264.47 531.538  26
   1   3   9 9856.14 568.824  29
   1  -3 -10 29996.2 1597.95  26
   1  -3  10 29844.6 1597.53  26
   1   3  10 29607.7 1636.70  29
   1  -3  11 9427.35 517.604  26
   1  -3 -11 9066.51 517.571  26
   1   3  11 9123.20 562.506  29
   1  -3  12 25950.4 1364.17  26
   1  -3 -12 25676.2 1365.04  26
   1   3  12 23579.1 1409.96  29
   1  -3 -13 13264.0 740.145  26
   1  -3  13 13771.7 740.115  26
   1   3  13 13646.3 796.110  29
   1  -3 -14 9986.13 551.582  26
   1  -3  14 10010.7 550.499  26
  -1  -3  14 9929.29 548.314  10
   1   3  14 9772.63 609.313  29
  -1  -3  15 1346.10 96.9548  10
   1  -3  15 1401.10 122.004  10
   1   3  15 1251.79 152.793  29
  -1  -3  16 15579.4 868.912  10
   1  -3  16 17488.1 905.525  10
   1   3  16 16073.7 946.373  29
   1  -3  17 4802.50 313.983  10
   1   3  17 5177.98 362.449  29
   1  -3  18 8161.93 495.724  10
   1   3  18 8735.08 549.173  29
   1  -3  19 30488.6 1638.67  10
  -1   3  19 32300.5 1735.41   8
   1   3  19 27843.6 1688.79  29
   1  -3  20 4916.90 303.556  10
  -1   3  20 5146.29 391.277   8
   1   3  20 4699.12 364.510   8
   1   3  20 5081.25 364.998  29
  -1  -3  20 4323.48 258.954  28
  -1   3  21 2374.90 252.871   8
   1  -3  21 2074.37 171.198  10
   1   3  21 2311.04 237.698   8
   1   3  21 2155.77 227.949  29
  -1  -3  21 2209.74 136.713  28
   1  -3  22 1706.33 126.145  13
  -1  -3  22 1958.38 135.768  12
   1  -3  22 1750.15 130.642  12
  -1   3  22 1711.99 124.907  11
  -1  -3  22 1566.16 111.810  28
  -1   3  22 1649.06 125.986   7
   1   3  22 1835.97 128.559   9
  -1   3  22 1883.06 129.852   9
  -1   3  22 2341.01 247.437   8
   1   3  22 1762.28 209.303   8
   1  -3  22 1839.75 149.916  10
   1   3  22 1882.99 125.390  22
  -1   3  22 1614.89 122.427  22
   1   3  23 321.204 53.3426  22
  -1   3  23 284.551 51.5137  22
   1   3  23 182.498 48.7630   9
   1   3  23 410.907 114.297   8
  -1   3  23 307.751 52.7174   9
  -1   3  23 382.571 122.134   8
  -1   3  23 356.454 54.9127  11
   1  -3  23 269.371 52.9687  12
  -1  -3  23 273.882 59.7111  12
   1  -3  23 242.294 49.8454  13
  -1  -3  23 225.840 45.8098  13
  -1  -3  23 319.278 59.0728   1
  -1   3  23 286.590 54.9558   7
  -1   3  23 303.719 55.7246   6
   1   3  23 247.686 49.6528   6
   1  -3  23 325.759 51.9657   6
  -1  -3  23 184.790 47.4171   6
  -1  -3  23 284.959 38.8059  28
  -1   3  24 5125.24 296.580  22
   1   3  24 4876.19 293.725  22
   1   3  24 4972.72 299.897   9
   1   3  24 4066.21 382.256   8
  -1   3  24 5216.62 434.700   8
  -1   3  24 5079.94 300.656   9
   1   3  24 4888.06 284.721  23
  -1  -3  24 4863.41 300.601   1
  -1  -3  24 5365.74 300.744   6
   1  -3  24 4918.28 296.261   6
  -1   3  24 4652.57 298.157   7
   1   3  24 5423.28 298.900   6
  -1   3  24 5046.42 298.188   6
   1  -3  24 4739.54 301.978  12
  -1  -3  24 5285.30 298.709  13
  -1  -3  24 4861.54 304.400  12
  -1   3  24 4610.05 296.459  11
   1  -3  24 5069.31 300.218  13
   1  -3  25 8.09418 47.0063  12
   1  -3  25 7.31090 42.8045  13
  -1  -3  25 16.3840 45.1743  12
  -1  -3  25 6.78472 41.6018  13
   1   3  25 51.2303 45.1730  22
  -1   3  25-37.8925 101.583   8
   1   3  25 63.2528 84.7853   8
   1   3  25-29.3516 43.9896   9
  -1   3  25-7.29510 42.3663   9
  -1  -3  25-6.08344 34.4511  18
  -1  -3  25 37.9074 45.0987   1
   1   3  25-13.5292 44.9890   6
  -1  -3  25 42.3322 45.7346   6
  -1   3  25-42.1242 46.9830   6
   1  -3  25 74.2463 47.0805   6
  -1   3  25 21.5715 45.6815   7
  -1  -3  26 33.8173 50.2897  12
   1  -3  26-50.2559 50.5961  12
  -1  -3  26-13.9462 43.0692  13
   1  -3  26 30.2354 45.6606  13
   1   3  26 46.4933 48.1356  22
   1   3  26-64.9631 90.3645   8
  -1   3  26 39.2598 101.120   8
  -1  -3  26-25.0968 35.5305  18
  -1  -3  26 15.5058 48.9150   1
  -1   3  26 44.9107 50.7046   7
  -1  -3  26 66.1846 48.6003   6
   1   3  26-14.1945 46.6068   6
  -1   3  26 14.6511 49.0222   6
   1  -3  26 14.1357 48.1660   6
  -1   3  26 28.6080 46.3605  15
   1   3  27 6355.65 350.365  22
   1   3  27 5332.49 457.164   8
  -1   3  27 5823.90 496.591   8
  -1  -3  27 5825.45 344.316  18
  -1  -3  27 5902.92 353.498   1
   1  -3  27 5352.25 336.150   7
  -1   3  27 6213.18 353.407   6
  -1  -3  27 5834.86 352.641   6
  -1   3  27 6157.58 355.144   7
   1  -3  27 5644.81 349.775   6
   1   3  27 6123.52 351.751   6
  -1   3  27 6012.10 351.308  15
  -1  -3  27 5968.83 358.771  12
  -1  -3  27 5889.33 349.059  13
   1  -3  27 6168.70 354.432  13
   1  -3  27 5903.30 357.966  12
   1   3  28 3925.26 246.934  22
  -1   3  28 3612.35 383.780   8
  -1  -3  28 3929.18 243.470  18
   1  -3  28 4135.26 251.014  18
  -1  -3  28 4488.04 255.414   1
  -1  -3  28 4053.39 252.617   6
   1   3  28 3987.27 250.196   6
   1  -3  28 3865.63 236.973   7
  -1   3  28 3844.25 249.745   6
  -1   3  28 3945.45 253.361   7
   1   3  28 4091.96 253.323   7
   1  -3  28 3955.94 250.674   6
  -1  -3  28 4071.53 249.054  13
  -1   3  28 3664.25 248.283  15
   1   3  28 4298.56 252.747  11
   1  -3  28 3739.14 253.057  12
  -1  -3  28 3736.01 253.669  12
   1  -3  28 3816.63 250.896  13
  -1  -3  29 882.613 89.6968  13
   1   3  29 1014.54 98.4210  11
   1  -3  29 1091.44 104.074  12
  -1  -3  29 1124.49 103.328  12
   1   3  29 1025.61 96.1507  22
  -1   3  29 1117.55 192.027   8
   1  -3  29 1068.81 97.3750  18
  -1  -3  29 935.322 88.4155  18
  -1  -3  29 977.007 95.3639   1
   1   3  29 960.365 101.567   7
  -1   3  29 1069.12 104.177   7
   1  -3  29 874.072 80.8249   7
   1  -3  29 1137.20 102.383   6
  -1   3  29 1136.88 103.297   6
  -1  -3  29 1034.83 102.503   6
   1   3  29 1012.89 99.5902   6
   1  -3  29 1069.14 100.476  13
  -1   3  29 953.176 97.4980  15
   1   3  30 1729.62 133.038  22
  -1   3  30 1108.48 208.722   8
  -1  -3  30 1747.98 127.557  18
   1  -3  30 1851.05 134.227  18
   1   3  30 1854.42 136.841  11
   1  -3  30 1681.04 141.203  12
  -1  -3  30 1688.38 139.274  12
   1   3  30 1754.58 140.448   7
  -1  -3  30 1645.73 136.161   6
   1   3  30 1508.49 130.825   6
  -1   3  30 1694.15 137.343   6
   1  -3  30 1670.08 119.523   7
   1  -3  30 1882.56 138.972   6
  -1  -3  30 1586.90 132.908   1
   1  -3  30 1854.08 137.078  13
  -1  -3  30 1760.83 129.927  13
  -1   3  30 1993.77 138.020  15
  -1  -3  31 62.6204 54.4225   6
   1  -3  31 45.8499 56.6646   6
   1   3  31 7.70813 56.8672   6
  -1   3  31 47.0267 53.5502   6
   1  -3  31-8.27458 61.6446   9
   1  -3  31 125.325 50.6827  18
  -1  -3  31 124.190 43.9701  18
  -1  -3  31 152.339 61.4548  12
   1  -3  31 86.3489 57.9112  12
   1   3  31 23.4348 50.1125  11
   1  -3  31 123.875 53.5234  13
   1  -3  31 95.1381 34.5418   7
  -1  -3  31 37.5780 45.5617   1
  -1   3  31 109.307 52.6729  15
   1  -3  32 745.653 86.2374   6
  -1  -3  32 732.192 85.7592   6
   1   3  32 835.584 90.0750   6
  -1   3  32 826.062 89.0925   6
   1  -3  32 704.126 82.0956  18
  -1  -3  32 691.459 72.7509  18
   1  -3  32 764.696 86.8790   9
   1   3  32 778.192 87.2674  11
  -1  -3  32 841.820 90.4221  12
  -1  -3  32 687.648 79.2128   1
   1   3  32 793.048 81.5430  15
  -1   3  32 759.097 83.9976  15
   1  -3  33 161.713 54.8889   9
   1  -3  33 121.431 48.4178  18
  -1  -3  33 98.9826 38.5227  18
  -1   3  33 36.6875 52.0415   6
   1  -3  33 136.101 56.3760   6
   1   3  33 43.4251 51.6213   6
  -1  -3  33 95.0067 53.7927   6
   1   3  33 102.804 52.6505  11
  -1  -3  33 155.510 56.0170  12
  -1   3  33 93.1834 47.7785  15
   1   3  33 118.597 47.0479  15
   1  -3  34 904.213 91.2103  18
   1   3  34 1063.46 93.9861  15
  -1   3  34 1168.24 96.7664  15
  -1  -3  34 971.003 96.4885   6
   1  -3  34 1074.58 98.4369   6
   1   3  34 1284.73 102.630   6
  -1   3  34 1121.39 101.623   6
  -1  -3  34 1071.35 100.377  12
   1   3  34 1085.05 98.0850  11
   1  -3  34 1107.39 103.043   9
   1  -3  35 147.269 54.1341   9
  -1  -3  35 125.022 43.7254  11
   1  -3  35 175.193 53.6056   6
  -1   3  35 121.769 51.8938   6
   1   3  35 189.861 53.5872   6
  -1  -3  35 133.744 53.4992   6
   1  -3  35 217.340 49.8688  18
   1   3  35 207.085 52.3846  11
  -1   3  35 212.913 49.5916  15
   1   3  35 204.855 49.5400  15
   1  -3  36 18.1514 46.7583   9
   1  -3  36 45.6926 37.3776  18
   1   3  36-4.87706 36.8107  15
  -1   3  36 39.4341 37.5639  15
   1   3  36 64.9420 47.4878  11
  -1  -3  36 13.6946 34.7885  11
  -1   3  36-46.4827 46.3349   6
   1   3  36-22.9531 45.3610   6
  -1  -3  36 5.77256 44.1964   6
   1  -3  36 45.3432 48.7896   6
  -1   3  37 1216.11 93.3812  15
   1   3  37 1339.02 94.4082  15
   1   3  37 1232.32 99.7649  11
   1  -3  37 1353.10 101.465   9
  -1  -3  37 1339.07 101.372   6
   1  -3  37 1373.39 100.988   6
  -1   3  37 1298.88 100.978   6
   1   3  37 1229.16 98.8831   6
   1   3  38 2117.83 137.547  11
   1  -3  38 2222.99 134.809  11
   1  -3  38 2147.05 138.333   9
  -1   3  38 1996.79 137.540   7
   1   3  38 1997.81 135.751   6
  -1   3  38 1979.96 136.228   6
  -1  -3  38 2209.21 138.304   6
   1  -3  38 2146.35 136.074   6
   1  -3  39 1787.15 119.002  11
   1   3  39 1941.41 123.531  11
   1   3  39 1942.01 123.925   7
  -1  -3  39 2001.70 123.564   6
  -1   3  39 1801.34 122.223   6
   1  -3  39 1809.34 121.044   6
  -1   3  39 2001.44 124.413   7
   1   3  39 2058.67 122.691   6
   1   3  40 5.84881 26.0027   7
  -1   3  40-20.5773 27.5613   7
   1  -3  40 24.8012 19.4795  11
   1  -3  40-29.7550 23.6831   6
  -1   3  40-7.63715 24.1669   6
  -1  -3  40-5.05378 24.0617   6
   1   3  40-7.52938 24.6166   6
   1   3  41 2005.36 115.344   7
  -1   3  41 1979.39 115.301   7
   1  -4   0-16.2491 53.0118  26
  -1  -4   0 59.9398 50.9376  26
   1  -4  -1 244.103 59.4586  26
   1  -4   1 373.918 65.8222  26
  -1  -4   1 505.429 75.5396  26
  -1  -4  -1 377.372 69.1630  26
  -1  -4  -2 163.542 61.5703  26
   1  -4  -2 228.633 62.4597  26
   1  -4  -3 533.666 76.1292  26
  -1  -4  -3 717.597 86.2022  26
  -1  -4  -4 17474.1 953.823  26
   1  -4   4 17389.7 951.751  26
   1  -4  -4 17095.8 950.701  26
   1  -4  -5 1249.59 108.407  26
   1  -4   5 1008.67 102.657  26
   1  -4   6 3002.00 201.474  26
   1  -4  -6 2872.21 198.105  26
   1  -4   7 38830.4 2098.20  26
   1  -4  -7 39626.7 2099.72  26
   1  -4   8 27290.6 1450.36  26
   1  -4  -8 26315.6 1449.58  26
   1  -4  -9 2455.40 166.067  26
   1  -4   9 2148.86 162.609  26
   1   4  10 14944.9 905.663  29
   1  -4 -10 15881.4 868.817  26
   1  -4  10 15857.2 868.362  26
   1   4  11 193.192 87.0415  29
   1  -4  11 145.229 50.3426  26
   1  -4 -11 174.523 55.3360  26
   1   4  12 3445.52 269.897  29
   1  -4 -12 3296.95 223.489  26
   1  -4  12 3514.85 224.297  26
   1   4  13 428.578 102.911  29
   1  -4 -13 458.791 65.3567  26
   1  -4  13 417.917 62.6026  26
   1   4  14 3584.87 283.455  29
   1  -4 -14 3514.77 227.896  26
   1  -4  14 3485.84 226.569  26
   1   4  15 2021.05 207.217  29
  -1  -4  15 2175.18 150.708  10
   1  -4 -15 2340.63 159.699  26
   1   4  16 66.7056 74.1310  29
  -1  -4  16 111.386 32.7617  10
   1   4  17 278.955 98.6388  29
   1  -4  17 239.072 59.1267  10
   1   4  18 9001.58 593.622  29
   1  -4  18 9014.34 539.233  10
   1   4  19 6088.43 435.782  29
  -1  -4  19 5752.84 328.204  28
   1  -4  19 5913.22 372.889  10
   1   4  20 372.511 111.219  29
  -1  -4  20 278.042 40.0531  28
   1  -4  20 316.058 65.2947  10
  -1   4  21 2554.84 279.175   8
   1  -4  21 2392.01 188.364  10
  -1   4  21 2480.31 160.591   7
  -1  -4  21 2191.35 163.004   1
   1  -4  21 2332.47 165.056  12
  -1   4  21 2606.56 162.399  11
  -1  -4  21 2450.95 151.907  28
   1   4  21 2163.66 238.695  29
  -1   4  21 2296.68 157.048  22
   1   4  21 2425.30 157.135  22
   1   4  22 1231.36 96.5397  22
  -1   4  22 1387.18 203.581   8
  -1   4  22 1248.03 96.4160   6
   1   4  22 1125.87 94.3345   6
  -1   4  22 1311.67 100.189   7
  -1  -4  22 1053.45 94.0642   6
   1  -4  22 1139.99 93.8284   6
   1   4  22 1146.82 175.396   8
  -1   4  22 1253.11 90.4740  23
   1   4  22 1054.18 87.6675  23
   1   4  22 1121.49 95.9784  11
   1  -4  22 1097.55 102.090  12
  -1   4  22 1165.23 97.7659  11
  -1  -4  22 1143.20 100.748   1
  -1  -4  22 1151.47 87.7665  28
   1   4  22 1098.52 169.191  29
   1   4  23 7091.19 428.487  22
  -1   4  23 7479.15 571.880   8
   1   4  23 7124.58 544.972   8
   1   4  23 7530.65 428.536   6
  -1   4  23 8105.41 435.876   7
  -1   4  23 7676.57 430.634   6
   1  -4  23 7605.93 429.235   6
  -1  -4  23 7714.32 431.093   6
  -1   4  23 7179.30 422.034  23
   1   4  23 7569.99 423.431  23
  -1   4  23 7626.02 433.794  11
   1  -4  23 7681.64 436.114  13
   1   4  23 7739.64 433.082  11
   1  -4  23 7318.88 439.437  12
  -1  -4  23 7542.42 421.847  28
  -1  -4  23 7810.44 438.656   1
   1   4  24 81.2258 36.4944  23
   1   4  24 66.3635 95.5870   8
   1   4  24 41.3161 44.1205  11
  -1   4  24 38.7542 103.925   8
  -1   4  24 70.5918 51.4924   7
   1  -4  24 37.6456 40.2153   6
   1   4  24 31.3934 41.0477   6
  -1  -4  24 19.6492 41.6902   6
  -1   4  24 64.9839 44.0963   6
  -1  -4  24 47.6832 32.2108  28
  -1  -4  24 54.2382 45.8015   1
  -1   4  24 49.8318 44.9886  11
   1  -4  24 57.5063 48.5524  12
  -1  -4  24 34.9310 37.5484  13
   1  -4  24 81.8648 46.0387  13
   1   4  25 13359.9 745.614  23
  -1   4  25 14012.9 922.476   8
   1   4  25 13299.3 887.810   8
  -1  -4  25 14158.7 757.090   6
   1  -4  25 13546.8 754.393   6
  -1   4  25 14725.9 761.609   7
  -1   4  25 13351.0 754.571   6
   1   4  25 13793.6 754.356   6
  -1  -4  25 13665.3 743.485  28
  -1  -4  25 13537.4 761.084   1
  -1   4  25 13624.0 758.714  11
   1  -4  25 13543.7 764.662  12
   1   4  25 13196.5 755.762  11
   1  -4  25 14032.8 761.758  13
  -1  -4  25 14198.6 758.897  13
  -1   4  26 3358.17 215.805  15
  -1  -4  26 3359.54 212.816   6
  -1   4  26 3347.50 212.324   6
   1  -4  26 3268.18 210.451   6
   1   4  26 3318.04 211.073   6
  -1   4  26 3340.92 217.556   7
  -1   4  26 3190.91 346.231   8
   1   4  26 3005.75 315.932   8
   1   4  26 3452.74 213.865  11
   1  -4  26 3390.02 216.824  13
  -1  -4  26 3323.64 212.386  13
   1  -4  26 3319.06 220.338  12
  -1   4  26 3229.71 214.589  11
  -1  -4  26 2980.95 213.313   1
   1   4  26 3028.28 198.700  23
   1  -4  27 143.569 52.6473  13
   1   4  27 189.210 55.1707  11
   1  -4  27 149.682 58.6663  12
  -1   4  27 202.645 59.0819  11
  -1  -4  27 176.958 50.9251  13
  -1  -4  27 225.009 54.3589   1
   1   4  27 238.296 43.9556  23
  -1   4  27 166.377 116.141   8
   1   4  27 104.236 100.547   8
  -1  -4  27 241.981 48.6108  18
   1   4  27 160.099 57.5497   7
  -1   4  27 273.293 61.6970   7
  -1   4  27 176.642 60.7100  15
  -1  -4  27 144.670 53.3553   6
  -1   4  27 187.229 56.0143   6
   1  -4  27 203.558 52.0929   6
   1   4  27 140.903 53.8296   6
   1   4  28 6850.95 410.122  23
  -1  -4  28 7472.86 429.558   1
  -1   4  28 6836.67 571.469   8
  -1  -4  28 7264.35 419.170  18
  -1  -4  28 7547.19 426.568   6
   1  -4  28 7424.08 425.072   6
   1   4  28 7519.77 425.265   6
  -1   4  28 7496.60 425.708   6
  -1   4  28 7696.96 431.765   7
   1   4  28 8299.53 433.230   7
  -1   4  28 7508.40 428.357  15
   1  -4  28 6767.69 410.047  28
   1  -4  28 7328.92 429.299  13
  -1   4  28 7254.60 428.174  11
   1   4  28 7556.04 428.283  11
  -1  -4  28 7420.26 426.047  13
  -1  -4  28 6747.51 430.296  12
   1  -4  28 7818.75 437.301  12
   1   4  29 1572.59 131.854  22
  -1   4  29 1632.89 237.917   8
   1  -4  29 1733.47 135.406  18
  -1  -4  29 1903.69 128.606  18
  -1  -4  29 1651.15 133.915   1
   1   4  29 1668.39 129.952   6
  -1  -4  29 1848.93 135.789   6
  -1   4  29 1630.86 137.443   7
   1   4  29 1846.17 140.065   7
  -1   4  29 1580.09 131.478   6
   1  -4  29 1694.95 132.621   6
  -1   4  29 1818.77 138.240  15
  -1  -4  29 1625.26 140.042  12
  -1  -4  29 1845.75 133.529  13
   1  -4  29 1829.12 136.780  13
   1   4  29 1619.53 134.092  11
  -1   4  29 1854.83 138.422  11
   1  -4  29 1641.17 140.760  12
  -1   4  30 7609.08 441.640  11
   1   4  30 7633.12 439.882  11
  -1  -4  30 7380.39 444.293  12
   1  -4  30 8146.67 448.610  12
  -1  -4  30 7901.04 431.906  18
   1  -4  30 7686.76 438.611  18
  -1  -4  30 7173.22 436.983   1
   1   4  30 7341.39 435.375   6
  -1   4  30 7314.22 441.195   7
  -1   4  30 7001.06 434.896   6
  -1  -4  30 7767.70 438.449   6
   1  -4  30 7364.68 435.762   6
   1   4  30 7839.58 443.247   7
  -1   4  30 7956.18 441.225  15
  -1  -4  30 7809.62 437.465  13
   1  -4  30 7768.27 442.161  13
   1   4  30 7372.74 437.292  22
   1  -4  31 2468.52 162.310  18
  -1  -4  31 2258.79 152.878  18
   1   4  31 2692.50 168.288  11
   1  -4  31 2272.66 168.894  12
  -1   4  31 2249.01 163.755  11
  -1  -4  31 2215.66 166.356  12
   1   4  31 2491.28 169.093   7
   1   4  31 2203.60 161.148   6
  -1   4  31 2434.75 168.192   7
   1  -4  31 2333.52 161.867   6
  -1   4  31 2347.13 162.116   6
  -1  -4  31 2147.95 159.507   6
  -1  -4  31 2205.17 160.292   1
  -1   4  31 2182.33 162.364  15
  -1  -4  31 2146.52 156.403  13
   1  -4  31 2273.81 162.607  13
   1   4  32 175.692 52.3957   6
  -1  -4  32 143.441 52.4592   6
   1  -4  32 127.328 51.7339   6
  -1   4  32 150.449 54.4530   6
   1  -4  32 109.136 54.3932   9
  -1  -4  32 178.288 42.7597  18
   1  -4  32 100.947 45.5250  18
   1  -4  32 225.368 55.7511  13
  -1  -4  32 96.5228 56.4027  12
   1   4  32 188.357 56.5952  11
   1  -4  32 138.774 62.7503  12
  -1   4  32 297.611 60.6686  11
  -1   4  32 181.105 62.0245   7
   1   4  32 103.612 61.8400   7
  -1  -4  32 230.569 51.6014   1
   1   4  32 175.738 58.0940  15
  -1   4  32 113.860 53.8247  15
   1  -4  33 2479.65 174.822   9
  -1  -4  33 2606.69 160.463  18
   1  -4  33 2678.00 169.500  18
   1  -4  33 2457.64 177.580  12
   1   4  33 2617.73 173.134  11
  -1  -4  33 2622.95 177.738  12
  -1   4  33 2343.94 171.173  11
   1   4  33 2498.28 174.603   7
   1  -4  33 2557.50 169.641   6
  -1   4  33 2501.28 170.241   6
   1   4  33 2318.95 167.852   6
  -1   4  33 2537.12 176.635   7
  -1  -4  33 2514.75 169.879   6
  -1  -4  33 2496.81 168.072   1
   1   4  33 2549.96 172.215  15
  -1   4  33 2587.06 172.633  15
   1  -4  34 68.6419 54.0171   9
  -1  -4  34 14.6399 34.0451  11
   1  -4  34 28.7803 39.9257  18
   1  -4  34 11.7327 44.7009   6
  -1   4  34-29.9678 44.5695   6
  -1  -4  34-5.97290 43.0632   6
   1   4  34 5.92417 46.4128   6
   1   4  34 26.5151 52.1650   7
  -1   4  34 26.9487 56.6777   7
  -1   4  34 13.2627 48.0627  11
  -1  -4  34 14.0787 47.6888  12
   1   4  34-6.44408 46.7057  11
   1   4  34 55.0340 48.7618  15
  -1   4  34 18.5920 45.3881  15
   1  -4  35 2320.51 146.746  18
   1   4  35 2313.23 150.226  15
  -1   4  35 2151.18 148.116  15
   1   4  35 2195.32 148.432   6
  -1   4  35 2440.14 150.906   6
   1  -4  35 2018.58 145.812   6
   1   4  35 2053.36 151.417   7
  -1  -4  35 2174.97 147.863   6
  -1   4  35 2280.78 155.146   7
   1   4  35 2190.63 150.885  11
  -1   4  35 2294.43 153.619  11
  -1  -4  35 2140.47 152.461  12
   1  -4  35 2191.15 152.969   9
   1  -4  36 6710.34 367.323  18
  -1   4  36 6458.01 369.724  15
   1   4  36 6536.60 369.861  15
   1  -4  36 6814.25 374.760   9
   1   4  36 6399.42 371.470  11
  -1   4  36 6691.23 373.511  11
   1  -4  36 6465.65 367.798   6
   1   4  36 6394.34 368.367   6
   1   4  36 6850.71 374.759   7
  -1   4  36 6052.98 367.651   6
  -1   4  36 6722.35 374.981   7
  -1  -4  36 6420.49 368.811   6
   1   4  37 1738.54 120.548  15
  -1   4  37 1648.21 118.770  15
   1  -4  37 1855.12 125.074   9
   1   4  37 1773.34 123.907  11
   1  -4  37 2006.08 122.166   6
   1   4  37 2018.70 127.814   7
  -1  -4  37 1829.94 121.039   6
  -1   4  37 1727.41 119.547   6
   1   4  37 1860.80 120.858   6
  -1   4  37 1816.00 126.260   7
   1   4  38 1482.99 100.425  15
  -1   4  38 1557.58 102.053  15
   1  -4  38 1581.78 100.996  11
  -1   4  38 1580.19 108.378   7
   1   4  38 1616.22 108.676   7
   1   4  38 1394.95 99.6931   6
  -1   4  38 1504.67 100.619   6
   1  -4  38 1751.76 108.456   9
   1   4  39 16.7569 30.4316   7
   1   4  39-44.8141 22.9584   6
   1  -4  39 13.0875 28.6972   9
   1  -5   0 10.6934 55.6618  26
  -1  -5   0 22.2787 55.5662  26
  -1  -5  -1 4236.32 264.314  26
   1  -5   1 3798.66 257.080  26
   1  -5  -1 3737.26 255.177  26
  -1  -5   1 3506.24 256.774  26
   1  -5  -2 58210.5 3113.79  26
  -1  -5  -2 58543.6 3115.42  26
  -1  -5  -3 810.098 103.468  26
   1  -5  -3 759.431 97.3960  26
   1  -5   4 54.4612 56.1449  26
   1  -5  -4 21.8601 52.7056  26
   1  -5  -5 310.444 70.2711  26
   1  -5   5 209.685 66.5044  26
   1  -5  -6 437.056 81.7172  26
   1  -5   6 474.353 82.2033  26
   1  -5  -7 3739.52 246.601  26
   1  -5   7 3313.70 241.207  26
   1  -5  -8 6592.00 402.561  26
   1  -5   8 6443.80 399.655  26
   1  -5  -9 226.263 65.4599  26
   1  -5   9 288.853 65.9049  26
   1  -5  10 7616.83 440.397  26
   1  -5 -10 6969.65 435.705  26
   1   5  10 7005.16 478.203  29
   1  -5  11 22.2651 45.3430  26
   1  -5 -11 11.3292 49.8397  26
   1   5  11-126.288 84.2792  29
   1  -5  12 18971.7 1023.02  26
   1  -5 -12 18844.3 1024.47  26
   1   5  12 16450.4 1068.16  29
   1  -5 -13 213.389 59.9025  26
   1  -5  13 265.753 63.5073  26
   1   5  13 68.9900 79.0018  29
   1  -5 -14 8000.69 482.091  26
   1  -5  14 8222.58 482.930  26
   1   5  14 8055.67 546.915  29
   1  -5 -15 1005.01 105.447  26
   1   5  15 1167.89 158.719  29
   1   5  16 24666.4 1428.52  29
   1   5  17 1544.70 191.374  29
  -1  -5  17 1243.47 93.3344  28
   1   5  18 27.7137 92.3980  29
  -1  -5  18 143.810 36.9691  28
   1  -5  18 130.543 54.3437  10
   1  -5  19 2650.01 209.115  10
  -1  -5  19 2385.32 175.737  12
   1  -5  19 2600.89 177.506  12
  -1   5  19 2633.35 171.798  11
  -1  -5  19 2655.91 165.958  28
   1   5  19 2490.43 260.395  29
   1   5  19 2642.34 167.479  22
  -1   5  19 2811.10 170.502  22
  -1   5  20 3089.95 190.868  22
   1   5  20 3003.07 188.506  22
   1  -5  20 2843.72 225.229  10
   1  -5  20 2802.54 196.541  12
  -1  -5  20 2698.47 196.839  12
  -1   5  20 3143.08 193.643  11
   1   5  20 3112.72 191.448  11
  -1   5  20 3074.30 190.747   7
  -1   5  20 2881.27 185.165  23
   1   5  20 3053.48 185.161  23
  -1  -5  20 3038.56 197.645   1
   1   5  20 3162.98 295.343  29
  -1  -5  20 2957.74 185.347  28
  -1  -5  21 178.014 39.4530   6
   1  -5  21 164.243 37.6146   6
  -1  -5  21 131.629 50.2977  12
  -1   5  21 132.861 44.0339  11
   1   5  21 157.594 44.6502  11
   1  -5  21 211.865 57.0974  12
  -1  -5  21 137.452 47.4609   1
  -1   5  21 187.780 47.8682   7
  -1   5  21 111.365 41.8938  23
   1   5  21 88.7016 41.2753  22
   1   5  21 147.101 40.9614  23
   1   5  21 122.051 88.2091  29
  -1  -5  21 162.649 39.9691  28
  -1  -5  22 45.4159 38.5356   6
   1  -5  22 81.4842 36.2121   6
   1   5  22 39.4802 40.7158  11
  -1  -5  22 51.1113 47.4628  12
  -1   5  22 62.2486 44.0089  11
   1  -5  22 72.9322 49.3812  12
  -1  -5  22 39.2075 45.9756   1
  -1   5  22 32.8944 43.2728   7
  -1   5  22 38.7525 103.917   8
  -1  -5  22 32.1237 34.7932  28
   1   5  22-31.3934 93.3995  29
   1   5  22 59.5287 36.2993  23
   1   5  22 30.9880 41.8022  22
  -1   5  22 43.5650 38.2790  23
   1   5  23 2107.87 155.487  22
  -1   5  23 2196.23 275.659   8
   1  -5  23 2341.59 166.839  12
  -1  -5  23 2229.95 167.414  12
  -1   5  23 2374.58 162.407  11
   1   5  23 2557.75 160.834  11
  -1   5  23 2360.43 160.880   7
   1   5  23 2286.78 267.880   8
  -1  -5  23 2192.14 152.189   6
   1  -5  23 2274.13 152.553   6
  -1   5  23 2394.69 152.571  23
   1   5  23 2193.06 151.150  23
  -1  -5  23 2202.03 161.846   1
   1   5  23 2551.12 274.576  29
  -1   5  23 2142.46 246.753  29
  -1  -5  23 2260.84 149.676  28
   1   5  24 22.5294 39.0608  23
   1   5  24 26.8308 47.8365  22
  -1   5  24-82.2289 114.380   8
   1   5  24 107.193 99.4032   8
   1   5  24 28.2909 47.6196  11
  -1  -5  24 18.0107 53.1449  12
  -1   5  24-14.8018 45.0416  11
   1  -5  24 17.1517 49.3907  12
  -1  -5  24 24.3709 44.7944   1
  -1   5  24-21.4702 47.5940   7
  -1  -5  24 37.0723 40.0496   6
  -1   5  24-24.5021 38.9133   6
   1   5  24-17.8861 41.3472   6
   1  -5  24-29.8341 40.1738   6
   1   5  24-99.3898 104.508  29
  -1   5  24-66.6090 121.311  29
  -1  -5  24-5.41782 33.4613  28
   1   5  25 8295.07 475.240  23
   1   5  25 8397.66 620.205   8
  -1   5  25 8204.63 643.678   8
   1   5  25 8444.98 484.666  11
   1  -5  25 8205.87 492.089  12
  -1  -5  25 8426.89 485.293  13
  -1   5  25 8870.61 488.441  11
   1  -5  25 8306.89 488.238  13
   1   5  25 9120.24 486.469  22
   1   5  25 8104.99 477.060   6
  -1   5  25 8440.33 478.879   6
   1   5  25 9008.07 486.940   7
  -1   5  25 8769.80 487.776   7
   1  -5  25 8432.14 478.758   6
  -1  -5  25 8688.50 480.673   6
  -1  -5  25 7777.94 486.509   1
  -1  -5  25 8589.25 473.835  28
   1   5  26 2214.47 146.975  23
   1   5  26 2454.17 158.067  22
   1   5  26 1824.98 243.230   8
  -1   5  26 1953.98 267.609   8
   1  -5  26 2094.18 164.277  12
  -1   5  26 2196.86 157.386  11
   1  -5  26 2200.27 158.195  13
  -1  -5  26 2033.70 154.446  13
   1   5  26 2208.38 156.466  11
  -1   5  26 2331.83 152.696   6
   1  -5  26 2167.13 149.580   6
  -1  -5  26 2151.75 149.900   6
   1   5  26 2022.52 155.688   7
  -1   5  26 2192.27 158.648   7
   1   5  26 1997.28 148.427   6
  -1  -5  26 2117.23 142.248  28
  -1  -5  26 2184.93 158.867   1
   1   5  27 2558.81 156.839  23
   1   5  27 2601.66 169.503  22
   1   5  27 2246.04 264.435   8
  -1   5  27 2687.26 303.705   8
  -1  -5  27 2378.59 157.104  18
   1  -5  27 2509.47 174.404  12
   1   5  27 2232.86 163.706  11
   1  -5  27 2549.77 171.844  13
  -1  -5  27 2183.48 161.560  13
  -1   5  27 2689.34 170.332  11
   1   5  27 2262.45 166.207   7
  -1   5  27 2243.87 158.631   6
   1  -5  27 2564.31 161.457   6
  -1   5  27 2198.04 165.078   7
   1   5  27 2330.44 158.641   6
  -1  -5  27 2138.14 158.254   6
  -1  -5  27 2233.86 149.282  28
   1  -5  27 2069.08 151.260  28
  -1  -5  27 2061.92 163.561   1
   1   5  28 10150.0 561.649  23
   1   5  28 10447.3 573.603  22
  -1   5  28 8859.67 719.986   8
  -1  -5  28 10222.2 565.931  18
  -1   5  28 10679.2 577.286  11
   1  -5  28 10642.3 584.278  12
   1  -5  28 9507.09 574.806  13
   1   5  28 10120.3 573.930  11
  -1  -5  28 10689.7 575.097  13
   1  -5  28 10003.6 567.536   6
   1   5  28 9608.52 566.304   6
  -1  -5  28 10031.1 568.565   6
  -1   5  28 10165.4 568.802   6
  -1   5  28 10400.5 577.809   7
   1   5  28 11124.6 578.216   7
   1  -5  28 9953.26 561.147  28
  -1  -5  28 9738.64 574.267   1
   1   5  29 408.323 67.6473  11
  -1  -5  29 368.947 64.5564  13
  -1   5  29 542.549 70.3089  11
   1  -5  29 519.657 74.1407  13
   1  -5  29 556.147 77.2127  12
   1   5  29 447.149 54.5599  23
  -1  -5  29 373.774 66.7065   1
  -1  -5  29 505.821 59.7680  18
   1   5  29 475.174 73.9066   7
  -1   5  29 386.174 72.6283   7
   1  -5  29 543.083 54.7696  28
   1   5  29 319.660 59.7179   6
  -1   5  29 265.741 56.2492   6
   1  -5  29 452.454 63.0316   6
  -1  -5  29 312.386 59.4737   6
  -1  -5  30 139.257 48.6983   6
   1  -5  30 179.998 50.6104   6
  -1   5  30 208.212 51.4108   6
   1   5  30 143.362 46.8574   6
  -1  -5  30 210.460 56.5553   1
  -1  -5  30 195.502 43.4607  18
   1  -5  30 194.751 50.4574  18
  -1   5  30 91.0696 54.5693   7
   1   5  30 274.462 65.4190   7
  -1   5  30 197.130 58.9985  15
   1  -5  30 244.578 38.7478  28
  -1  -5  30 257.061 53.4855  13
   1   5  30 232.295 57.3375  11
   1  -5  30 254.158 67.2048  12
  -1   5  30 257.961 59.8404  11
   1  -5  30 213.474 55.6834  13
  -1  -5  31 101.834 47.5997   1
   1  -5  31 59.4350 46.0697  18
  -1  -5  31 166.098 37.0756  18
   1  -5  31 113.782 59.3123  12
  -1   5  31 219.992 57.6110  11
  -1  -5  31 118.412 45.3722  13
   1   5  31 112.088 51.7754  11
   1  -5  31 299.052 60.5522  13
  -1   5  31 206.000 61.5579   7
   1   5  31 100.787 57.3283   7
   1   5  31 245.158 61.2923  15
  -1   5  31 160.811 57.9412  15
  -1   5  31 66.4605 46.1258   6
  -1  -5  31 72.6755 43.0541   6
   1  -5  31 112.934 45.1797   6
   1   5  31 149.289 49.3388   6
  -1  -5  32 460.272 63.7228   1
   1  -5  32 666.023 67.9373  18
   1  -5  32 439.852 74.8627  12
  -1  -5  32 679.319 69.7764  13
   1   5  32 559.731 70.0416  11
  -1   5  32 566.123 75.9801  11
   1  -5  32 550.764 70.6915  13
   1   5  32 565.123 76.2887   7
  -1   5  32 541.242 76.3520   7
   1   5  32 595.214 76.3228  15
  -1   5  32 513.467 72.2692  15
   1   5  32 550.550 64.7957   6
  -1   5  32 591.176 66.6293   6
  -1  -5  32 518.098 65.6319   6
   1  -5  32 491.782 63.7158   6
  -1  -5  33 324.171 53.2599   6
  -1   5  33 360.457 55.1676   6
   1  -5  33 328.532 53.0931   6
   1   5  33 273.642 50.2357   6
   1  -5  33 322.813 61.8258   9
   1  -5  33 316.343 53.2250  18
   1  -5  33 452.818 62.8341  13
   1   5  33 343.315 58.5630  11
   1  -5  33 374.173 65.6240  12
  -1   5  33 367.402 60.8835  11
  -1   5  33 350.242 65.4760   7
   1   5  33 448.115 66.7450   7
  -1   5  33 401.548 64.8102  15
   1   5  33 344.864 63.8020  15
  -1  -5  33 301.488 52.5127   1
   1  -5  34 119.583 46.4037   9
   1  -5  34 106.116 42.6835  18
   1   5  34 73.7112 39.1279   6
  -1   5  34 55.9548 39.2893   6
  -1   5  34 79.5029 46.9055   7
   1   5  34 162.436 52.2525   7
   1  -5  34 59.6054 51.2216  12
   1   5  34 126.440 47.1211  11
  -1   5  34 154.287 50.5949  15
   1   5  34 145.927 49.2063  15
   1  -5  35 243.040 50.3504   9
   1  -5  35 263.176 43.0435  18
  -1   5  35 256.379 42.8551   6
   1   5  35 213.887 41.5870   6
  -1   5  35 288.474 54.8567   7
   1   5  35 218.362 52.7918   7
   1   5  35 243.619 48.1615  11
  -1  -5  35 199.896 52.0728  12
   1   5  35 156.903 46.6619  15
  -1   5  35 276.599 52.5656  15
   1  -5  36 14.5758 29.6940  18
  -1   5  36 41.6968 38.5242  15
   1   5  36-13.6588 37.8590  15
  -1   5  36 29.5452 39.7820   7
   1   5  36 58.0911 39.6034   7
  -1   5  36 22.6888 29.3328   6
   1   5  36 6.41674 29.7136   6
   1  -5  36-4.94841 38.7743   9
   1  -5  37 574.964 55.6654   9
   1   5  37 508.063 55.3176   7
  -1   5  37 432.329 53.7642   7
  -1   5  37 410.119 51.5302  15
   1   5  37 415.240 50.8349  15
   1  -5  38 1328.16 91.4475   9
   1   5  38 1405.38 93.1860   7
  -1   5  38 1498.19 95.1779   7
   1   5  38 1417.15 89.8496  15
  -1   5  38 1181.81 88.3445  15
   1  -5  39-7.58472 21.3563   9
   1   5  39-25.3901 18.1444  15
  -1   5  39 10.6379 23.5684   7
   1   5  39 5.20981 23.4878   7
   1  -6   0 26.9284 63.3300  26
   1  -6  -1 1846.94 165.397  26
   1  -6   1 1697.79 160.722  26
  -1  -6   2 293.153 37.5936  28
   1  -6  -2 175.838 73.2121  26
  -1  -6   3 2308.74 140.211  28
   1  -6  -3 2189.29 187.745  26
  -1  -6   4 29226.6 1557.55  28
   1  -6  -4 29786.4 1612.64  26
   1  -6   4 29726.2 1613.50  26
  -1  -6   5 5379.06 308.272  28
   1  -6  -5 5698.66 363.918  26
   1  -6   5 5809.95 362.095  26
  -1  -6   6 2953.36 177.265  28
   1  -6   6 3294.78 231.471  26
   1  -6  -6 2815.23 222.873  26
  -1  -6   7 6775.32 376.916  28
   1  -6  -7 6552.11 426.871  26
   1  -6   7 7077.10 431.458  26
  -1  -6   8 469.203 49.9217  28
   1  -6  -8 444.278 82.9966  26
   1  -6   8 496.309 90.3689  26
  -1  -6   9 5655.20 319.020  28
   1  -6   9 6116.41 373.736  26
   1  -6  -9 5286.72 365.856  26
   1  -6 -10 12606.4 725.125  26
   1  -6  10 12150.9 721.934  26
   1   6  11 10657.5 676.332  29
   1  -6 -11 10349.8 617.955  26
   1  -6  11 10272.7 616.585  26
   1   6  12 1586.28 204.148  29
   1  -6  12 1897.47 165.971  26
   1  -6 -12 1990.11 166.873  26
  -1  -6  13 284.138 43.2918  28
   1   6  13 296.968 112.683  29
   1  -6 -13 328.055 76.3559  26
   1  -6  13 211.117 63.5590  26
  -1  -6  14 1814.20 119.988  28
   1   6  14 1400.00 195.553  29
   1  -6  14 1770.36 159.933  26
   1  -6 -14 1720.21 158.061  26
  -1  -6  15 19.9614 36.9194  28
   1   6  15-57.8867 83.3467  29
  -1  -6  16 9188.18 516.427  28
   1   6  16 10166.7 647.366  29
   1   6  17 5379.05 306.029  22
  -1   6  17 5492.80 312.201  11
   1  -6  17 5033.54 314.906  12
   1   6  17 5147.49 304.587  23
  -1   6  17 5088.42 305.563  23
  -1  -6  17 5589.32 308.521  28
   1   6  17 5728.94 436.159  29
  -1   6  18 992.879 83.8348   7
   1   6  18 762.306 77.6053  22
  -1   6  18 1028.23 88.8407  11
   1   6  18 1028.88 84.6005  11
   1  -6  18 893.447 92.9116  12
   1   6  18 1036.68 82.4948  23
  -1   6  18 1041.90 84.1375  23
  -1  -6  18 891.515 80.6533  28
   1   6  18 1155.25 176.258  29
   1  -6  19 611.404 99.3188  10
  -1   6  19 827.064 76.8418   7
  -1  -6  19 888.006 78.2834  28
   1  -6  19 712.549 82.1432  12
   1   6  19 816.777 78.0277  11
  -1   6  19 761.926 78.0975  11
   1   6  19 757.122 75.4238  22
  -1   6  19 859.377 76.2976  23
   1   6  19 736.702 73.1106  23
  -1   6  20 2152.10 151.451   7
  -1  -6  20 2191.02 149.741  28
   1  -6  20 2175.36 162.956  12
   1   6  20 2055.12 151.412  11
  -1  -6  20 2261.24 164.940  12
  -1   6  20 2448.49 158.411  11
   1   6  20 2311.11 151.243  23
  -1   6  20 2306.10 150.074  23
   1   6  20 2087.04 149.153  22
   1   6  21 936.126 88.6713  22
  -1  -6  21 1074.09 86.7475  28
   1   6  21 767.436 162.976  29
  -1   6  21 967.470 87.7991   7
  -1  -6  21 1020.31 100.211  12
   1  -6  21 1010.09 100.115  12
  -1   6  21 991.330 91.6849  11
   1   6  21 963.429 88.2064  11
  -1  -6  21 932.470 94.8328   1
  -1   6  21 967.210 85.2555  23
   1   6  21 881.586 83.9005  23
   1   6  22 14594.0 782.169  22
  -1   6  22 14480.1 926.082  29
  -1  -6  22 14673.9 779.677  28
   1   6  22 15366.2 931.090  29
  -1   6  22 14948.9 788.132  15
   1   6  22 14485.8 781.746   7
  -1   6  22 13850.4 781.809   7
  -1  -6  22 13560.7 793.775  12
  -1   6  22 15159.5 788.097  11
   1   6  22 14269.8 783.594  11
   1  -6  22 13311.8 790.589  12
  -1  -6  22 14043.5 790.784   1
  -1   6  22 13543.0 778.000  23
   1   6  22 14238.9 778.667  23
   1   6  23 2843.50 182.461  22
   1   6  23 2368.10 275.604  29
  -1   6  23 2729.64 287.503  29
  -1  -6  23 2723.87 175.656  28
  -1   6  23 2926.98 188.173  15
   1   6  23 2587.37 178.211   7
  -1   6  23 2813.73 319.919   8
  -1   6  23 2442.47 178.508   7
   1   6  23 3040.37 184.082  11
  -1  -6  23 2544.08 190.783  12
  -1   6  23 2670.20 183.925  11
   1  -6  23 2698.31 191.776  12
  -1  -6  23 2418.09 185.143   1
   1   6  23 2878.71 178.713  23
   1   6  24 136.300 52.9737  22
   1   6  24 152.046 48.6787  23
  -1   6  24 129.223 115.728   8
   1   6  24 171.175 54.4211   7
   1   6  24 152.917 102.772   8
  -1   6  24 99.1477 52.6892   7
   1  -6  24 238.155 66.6788  12
   1   6  24 93.0021 48.1916  11
  -1   6  24 144.343 54.4277  11
  -1  -6  24 131.097 62.3573  12
  -1   6  24 189.964 58.3989  15
  -1   6  24 69.6969 110.197  29
   1   6  24 242.299 106.391  29
  -1  -6  24 178.280 45.0644  28
  -1  -6  24 117.249 53.0281   1
   1   6  25 10514.0 573.342  23
   1   6  25 11233.0 581.112  22
   1   6  25 8757.04 705.969   8
  -1   6  25 9126.21 735.260   8
  -1   6  25 10356.5 579.991   7
   1   6  25 10988.6 580.828   7
  -1  -6  25 10396.4 590.560  12
   1  -6  25 10197.7 587.534  12
  -1   6  25 10139.6 581.706  11
   1   6  25 10180.7 578.681  11
  -1   6  25 10365.2 582.616  15
   1  -6  25 9706.13 571.432  28
  -1  -6  25 10594.6 571.465  28
  -1  -6  25 9481.27 581.357   1
   1   6  26 4910.39 287.833  23
   1   6  26 5348.99 297.276  22
   1   6  26 4412.78 414.707   8
  -1   6  26 4785.10 443.964   8
  -1   6  26 4560.00 293.556   7
   1  -6  26 4625.44 283.422   6
  -1  -6  26 4709.91 284.753   6
   1   6  26 4916.96 295.202   7
  -1  -6  26 4795.70 284.498  28
   1  -6  26 4854.64 287.935  28
  -1   6  26 4810.79 297.849  15
  -1  -6  26 5030.92 300.449   1
  -1   6  26 4907.21 297.107  11
   1  -6  26 5012.73 304.810  12
   1  -6  26 4663.67 297.282  13
  -1  -6  26 4948.40 306.330  12
  -1  -6  26 4643.28 294.405  13
   1   6  26 5168.57 296.349  11
   1   6  27 823.923 85.9969  11
   1  -6  27 852.039 95.6362  12
  -1  -6  27 849.590 88.7424  13
  -1   6  27 829.406 90.7213  11
   1  -6  27 839.645 88.9908  13
  -1  -6  27 762.554 94.7830  12
   1   6  27 859.057 80.7807  23
   1  -6  27 747.102 74.8303   6
  -1  -6  27 792.120 75.7457   6
  -1   6  27 946.952 189.042   8
   1   6  27 900.656 90.9117   7
  -1   6  27 1110.10 95.9069   7
  -1   6  27 973.075 96.4778  15
  -1  -6  27 823.391 88.6752   1
   1  -6  27 843.203 77.1684  28
  -1  -6  27 788.150 74.6790  28
   1   6  28 996.723 83.4138  23
  -1  -6  28 850.343 89.0183   1
  -1  -6  28 793.429 73.6135  28
   1  -6  28 840.901 78.8787  28
  -1   6  28 991.842 98.0182  15
   1  -6  28 927.851 79.1144   6
  -1   6  28 1014.08 93.2121   7
   1   6  28 994.120 94.4981   7
  -1  -6  28 803.560 77.7762  18
  -1  -6  28 650.384 73.2922   6
   1   6  28 946.120 92.3837  11
   1  -6  28 960.437 94.1892  13
  -1   6  28 998.458 91.0636  11
   1  -6  28 864.817 95.3270  12
  -1  -6  28 932.242 89.8879  13
  -1  -6  28 1071.38 102.611  12
  -1  -6  29 1048.81 100.573   1
  -1  -6  29 1294.85 93.1739  18
  -1  -6  29 979.501 89.2832   6
   1   6  29 1268.72 106.556   7
   1  -6  29 1107.48 90.5693   6
  -1   6  29 1237.25 105.378   7
  -1   6  29 1352.55 110.379  15
   1  -6  29 1122.56 108.229  12
  -1  -6  29 1107.44 110.080  12
  -1  -6  29 1197.82 102.246  13
  -1   6  29 1142.98 101.083  11
   1   6  29 1315.39 104.555  11
   1  -6  29 1236.78 105.548  13
   1  -6  29 1113.06 90.2025  28
  -1  -6  30-20.0599 40.0835   1
   1  -6  30 25.5068 41.6047  18
  -1  -6  30 4.86526 28.9405  18
  -1   6  30 62.2795 50.1490   7
   1   6  30-20.2820 48.7361   7
   1   6  30 21.4118 54.1185  15
   1  -6  30 15.8627 51.0711  12
  -1  -6  30-6.55621 43.3277  13
   1   6  30-26.6089 46.1344  11
   1  -6  30-43.2837 48.5711  13
  -1  -6  30-24.4498 55.8676  12
   1  -6  30-18.7160 28.8994  28
   1  -6  31 1327.02 105.949  18
  -1  -6  31 1338.19 107.345   1
  -1   6  31 1293.44 110.672   7
   1   6  31 1499.71 113.584   7
   1  -6  31 1519.33 114.081  13
  -1  -6  31 1400.55 118.377  12
   1   6  31 1140.76 105.377  11
   1  -6  31 1317.89 115.260  12
  -1  -6  31 1375.69 106.816  13
   1  -6  32 1322.76 101.790  18
  -1  -6  32 1183.97 99.8495   1
  -1   6  32 1359.19 110.198   7
   1   6  32 1637.37 113.628   7
   1  -6  32 1384.71 114.227  12
   1   6  32 1528.66 108.717  11
  -1  -6  32 1124.59 99.3500  13
   1  -6  32 1339.13 107.253  13
  -1   6  33-11.4801 44.5618   7
   1   6  33-16.8914 44.8978   7
   1  -6  33 43.0844 44.8425   9
   1  -6  33 6.40895 47.1768  12
   1  -6  33 11.4261 40.9683  13
  -1  -6  33 32.8304 36.0766   1
   1  -6  33 14.4173 34.6488  18
   1  -6  34 11.0674 42.3614   9
   1  -6  34-24.8709 33.1956  18
   1  -6  34 17.3626 44.9272  12
  -1   6  34 31.2263 44.9612   7
   1   6  34-35.7131 43.0851   7
  -1   6  35 390.421 55.2822  15
   1  -6  35 315.719 51.2943   9
  -1   6  35 378.447 52.5723   7
   1   6  35 375.072 52.3805   7
  -1   6  36 121.862 37.6122  15
   1   6  36 119.394 37.3380  15
   1  -6  36 53.5846 34.1272   9
   1   6  36 93.0141 37.0586   7
  -1   6  36 134.699 39.2164   7
   1   6  37 403.217 48.3104  15
  -1   6  37 476.696 49.2377  15
   1  -6  37 494.855 48.6108   9
  -1   6  37 519.629 49.9732   7
   1   6  37 478.132 48.2930   7
   1   6  38 1318.04 84.8955  15
  -1   6  38 1304.10 85.4770   7
   1   6  38 1351.00 85.4641   7
   1  -6  38 1438.71 86.1946   9
   1  -7   0 17.3517 23.5103  28
  -1  -7   0 15.5295 26.4589  28
  -1  -7   1 17320.4 922.711  28
   1  -7  -1 17201.5 919.372  28
  -1  -7  -1 17454.6 921.966  28
   1  -7   1 15511.4 980.736  26
   1  -7  -1 17654.9 989.235  26
  -1  -7   2 8334.74 457.652  28
  -1  -7  -2 8367.39 455.932  28
   1  -7  -2 8240.71 453.190  28
   1  -7  -2 8387.06 522.962  26
  -1  -7   3 132.601 35.7108  28
   1  -7  -3 82.3043 70.6001  26
  -1  -7   4 4318.59 252.850  28
   1  -7  -4 4490.62 314.482  26
   1  -7   4 4549.89 314.977  26
  -1  -7   5 30.4187 32.2421  28
   1  -7  -5 166.141 78.1654  26
   1  -7   5 33.1530 67.5514  26
  -1  -7   6 13384.6 746.027  28
   1  -7  -6 14377.1 815.227  26
   1  -7   6 14999.0 816.877  26
  -1  -7   7 1988.33 128.832  28
   1  -7   7 1847.06 185.330  26
   1  -7  -7 1871.85 182.041  26
  -1  -7   8 107.578 34.4694  28
   1  -7   8 118.156 62.9666  26
   1  -7  -8 50.9208 64.5608  26
  -1  -7   9 3329.65 206.681  28
   1  -7   9 3552.20 265.092  26
   1  -7  -9 3782.40 273.297  26
  -1  -7  10 742.115 67.8994  28
   1  -7  10 735.898 107.533  26
   1  -7 -10 569.542 104.467  26
  -1  -7  11 1924.73 133.700  28
   1   7  11 1979.87 232.044  29
   1  -7  11 2290.95 192.253  26
   1  -7 -11 1965.76 183.849  26
   1   7  12 1520.52 215.409  29
   1  -7  12 2091.01 185.839  26
   1  -7 -12 2013.88 183.488  26
   1  -7 -13 386.130 87.9078  26
  -1   7  13 239.477 43.7487  23
  -1  -7  14 42.9545 44.0568  20
  -1  -7  14 72.0042 50.2657  19
   1  -7  14 47.4223 47.1647  19
   1   7  14 116.126 36.5928  23
   1   7  14 32.2464 98.9270  29
  -1  -7  15 262.007 58.3496  19
  -1  -7  15 234.378 51.3993  20
   1  -7  15 266.904 60.1324  19
   1   7  15 330.904 110.846  29
  -1  -7  15 303.605 49.2934  28
   1   7  15 241.131 46.5873  23
   1   7  15 225.713 43.7537  22
   1  -7  15 268.778 55.0370  12
   1   7  16 657.274 64.9572  22
   1  -7  16 649.376 75.2884  12
   1   7  16 707.941 68.9526  11
  -1  -7  16 554.799 72.2740  20
  -1   7  16 619.029 68.3019  25
  -1  -7  16 671.455 69.1200  28
   1   7  16 811.657 160.660  29
   1   7  17 171.372 98.7282  29
  -1  -7  17 96.5582 43.5721  28
  -1   7  17 18.3565 42.2608  15
   1   7  17 86.7019 39.1476  11
   1  -7  17-7.66055 45.2746  12
  -1   7  17 34.9746 37.1106  23
   1   7  17 47.8704 36.3279  22
   1   7  18 241.200 44.5445   7
  -1   7  18 161.270 41.9262   7
   1   7  18 138.934 100.516  29
  -1  -7  18 259.456 53.7052  28
  -1   7  18 210.852 50.5916  15
   1  -7  18 222.522 55.3831  12
   1   7  18 153.119 45.3558  11
   1   7  18 178.307 44.0006  22
   1   7  18 215.048 46.6087  23
  -1   7  18 131.974 43.2440  23
  -1   7  19 81.4248 38.7073   7
   1   7  19 11.0215 36.2178   7
   1   7  19 105.373 110.809  29
  -1   7  19 35.4391 91.2900  29
  -1  -7  19 69.1761 41.0574  28
  -1   7  19-6.64745 44.7815  15
   1  -7  19 73.6474 47.5432  12
   1   7  19 13.1190 38.7401  11
   1   7  19 29.1233 39.9557  22
  -1   7  19 6.15307 38.5782  23
   1   7  19-5.97973 39.2951  23
  -1  -7  20 1174.71 117.009  12
   1   7  20 1316.65 109.169  11
   1  -7  20 1254.39 115.448  12
  -1   7  20 1151.00 101.926   7
   1   7  20 1198.87 100.720   7
   1   7  20 1275.67 103.728  23
  -1   7  20 1413.90 107.023  23
  -1   7  20 1316.49 108.019  15
   1   7  20 1520.62 107.169  22
  -1  -7  20 1564.71 109.300  28
  -1   7  20 1356.48 213.462  29
   1   7  20 1132.35 191.181  29
  -1  -7  21 394.223 70.7713   1
   1   7  21 455.522 61.8210   7
  -1   7  21 382.878 61.4701   7
   1   7  21 428.816 124.453  29
  -1  -7  21 675.085 70.1040  28
  -1   7  21 468.573 146.602  29
  -1   7  21 497.680 69.2809  15
   1   7  21 527.544 68.6451  11
   1  -7  21 529.993 78.2151  12
  -1  -7  21 533.860 82.1756  12
  -1   7  21 434.284 63.7881  23
   1   7  21 552.261 66.5640  22
   1   7  21 531.550 65.0480  23
   1   7  22 6505.61 373.808  22
  -1  -7  22 6538.07 384.788   1
  -1   7  22 6349.01 372.159   7
   1   7  22 6269.98 370.999   7
   1   7  22 6538.58 373.027  23
  -1   7  22 6538.95 378.927  15
  -1   7  22 5956.73 497.412  29
  -1  -7  22 6782.76 374.318  28
   1   7  22 6371.49 506.444  29
   1   7  22 6612.10 376.689  11
  -1  -7  22 6233.97 387.811  12
   1  -7  22 6040.86 382.733  12
  -1  -7  23 8.49008 50.9566   1
   1   7  23 69.9210 42.6111   7
  -1   7  23 26.4538 45.9351   7
   1   7  23-107.050 127.264  29
  -1  -7  23 95.4855 44.9732  28
   1  -7  23 111.542 47.1146  28
  -1   7  23-35.9867 125.526  29
  -1   7  23 52.0854 52.2539  15
  -1  -7  23 37.5737 53.2506  12
   1   7  23 21.0294 43.0535  11
   1  -7  23 79.0053 54.6668  12
   1   7  23 85.9031 51.3574  22
   1   7  23 31.8374 43.4653  23
  -1  -7  24 18568.0 1070.32   1
  -1   7  24 20100.9 1262.18   8
   1   7  24 19610.4 1231.94   8
   1   7  24 20168.5 1063.20   7
  -1   7  24 19670.6 1063.70   7
   1   7  24 19607.4 1061.74  23
  -1   7  24 20373.3 1070.27  15
   1  -7  24 19126.6 1074.01  12
   1   7  24 20022.6 1065.33  11
  -1  -7  24 19223.0 1077.10  12
  -1   7  24 18603.8 1205.88  29
  -1  -7  24 19428.3 1060.48  28
   1   7  24 19684.3 1212.53  29
   1  -7  24 19847.5 1062.66  28
   1   7  25 451.142 62.4992  23
  -1   7  25 438.417 150.390   8
   1   7  25 391.563 59.0061   7
  -1   7  25 290.502 57.0556   7
   1   7  25 350.057 130.498   8
  -1  -7  25 321.165 54.4290  28
   1   7  25 349.956 131.260  29
   1  -7  25 370.815 57.7165  28
  -1   7  25 332.591 68.2800  15
   1   7  25 439.781 61.6868  11
   1  -7  25 373.519 68.7373  12
  -1  -7  25 398.331 72.0379  12
  -1  -7  25 138.195 56.1492   1
  -1  -7  26 1172.78 108.459   1
  -1   7  26 1238.30 107.499   7
   1   7  26 1212.34 102.332   7
  -1  -7  26 1328.12 99.6453  28
   1  -7  26 1258.49 102.982  28
  -1   7  26 1367.40 113.749  15
   1  -7  26 1172.77 114.711  12
  -1  -7  26 1482.47 112.802  13
  -1  -7  26 1111.50 114.643  12
   1   7  26 1185.99 102.335  23
  -1  -7  27 3284.67 216.357   1
   1  -7  27 3590.68 210.712  28
  -1  -7  27 3406.06 206.224  28
  -1   7  27 3271.38 217.105  15
  -1   7  27 3669.30 216.284   7
   1   7  27 3473.50 213.143   7
   1  -7  27 3588.37 224.912  12
  -1  -7  27 3298.44 224.040  12
   1  -7  27 2837.41 213.562  13
  -1  -7  27 3165.24 213.959  13
   1   7  27 3274.29 208.359  23
   1  -7  28 503.186 58.0381  28
  -1  -7  28 436.402 53.1781  28
   1   7  28 580.170 76.9145  15
  -1   7  28 584.379 74.1148  15
   1   7  28 503.629 67.9532   7
  -1   7  28 413.733 66.3018   7
  -1  -7  28 433.399 50.5691  18
  -1  -7  28 411.793 74.7577  12
   1  -7  28 428.663 71.0939  12
   1  -7  28 461.436 68.7999  13
  -1  -7  28 568.468 67.9981  13
  -1  -7  28 543.259 69.7655   1
   1  -7  29 1986.18 133.597  28
  -1   7  29 2070.17 147.929  15
   1   7  29 1989.85 145.282  15
   1   7  29 2099.90 142.215   7
  -1   7  29 2059.39 142.165   7
   1  -7  29 1903.51 147.086  12
  -1  -7  29 1802.86 148.430  12
  -1  -7  29 1822.14 138.937  13
   1  -7  29 2183.36 149.150  13
  -1  -7  29 2005.11 141.963   1
   1  -7  30 241.212 41.2947  28
   1  -7  30 277.270 49.8907  18
   1   7  30 317.412 61.1822  15
  -1   7  30 323.437 61.3095  15
   1   7  30 276.823 55.8351   7
  -1   7  30 301.144 55.0226   7
   1  -7  30 170.785 53.7533  13
  -1  -7  30 244.455 59.9304  12
   1  -7  30 297.699 63.4578  12
  -1  -7  30 248.206 49.3322  13
  -1  -7  30 284.904 51.5853   1
   1  -7  31 1591.09 110.477  18
  -1   7  31 1442.00 118.297  15
  -1  -7  31 1499.82 109.796  13
   1   7  31 1528.22 118.650  15
  -1   7  31 1374.11 111.972   7
   1   7  31 1546.56 113.905   7
   1  -7  31 1625.85 116.715  13
   1  -7  31 1647.13 120.262  12
  -1  -7  31 1467.15 119.565  12
  -1  -7  31 1569.30 110.059   1
   1  -7  32 158.380 37.2057  18
  -1  -7  32 143.611 36.5408   1
  -1   7  32 197.649 46.0810   7
   1   7  32 138.442 45.1496   7
  -1  -7  32 105.950 48.5283  12
   1  -7  32 215.339 51.8634  12
  -1  -7  32 166.089 39.5004  13
   1  -7  32 186.148 45.8313  13
   1   7  32 212.203 49.5771  15
  -1   7  32 222.704 52.7526  15
   1  -7  33 73.3019 41.2430   9
  -1  -7  33 49.1598 26.1772   1
  -1  -7  33 55.4794 45.7879  12
   1  -7  33 48.2582 43.1654  12
   1  -7  33 14.5771 33.9443  13
   1   7  33-13.3076 38.3682   7
  -1   7  33 27.3029 40.6449   7
  -1   7  33 41.3569 44.5347  15
   1   7  33 55.6046 41.2158  15
   1   7  34 185.777 37.9980   7
  -1   7  34 63.6923 35.4150   7
  -1  -7  34 97.1573 43.2118  12
   1   7  34 84.8841 40.4813  15
  -1   7  34 54.9220 38.8593  15
   1  -7  34 119.031 38.4202   9
  -1   7  35 244.175 39.6098   7
   1   7  35 298.179 40.8237   7
  -1  -7  35 334.931 45.4284  12
   1  -7  35 243.632 41.0358   9
   1   7  35 321.674 46.3686  15
   1  -7  36 1076.99 76.9837   9
  -1   7  36 1064.42 74.2831   7
   1   7  36 1191.44 74.6809   7
  -1   7  37 781.235 54.1818   7
   1   7  37 761.787 53.0620   7
   1  -8   0-39.3602 76.0328  26
  -1  -8   0-9.22771 33.9601  28
   1  -8   0 12.5392 28.9867  28
   1  -8   1 9394.99 621.237  26
   1  -8  -1 10419.5 630.665  26
   1  -8   1 9585.39 545.185  28
  -1  -8   1 10131.6 549.038  28
  -1  -8  -1 10472.7 548.622  28
   1  -8  -1 9868.23 544.706  28
   1  -8  -2 39.4918 70.4486  26
   1  -8   2 78.6422 33.6837  28
  -1  -8   2 14.3200 33.3754  28
   1  -8  -2 43.3442 29.9694  28
   1  -8  -3 654.298 120.169  26
   1  -8   3 625.224 61.6200  28
  -1  -8   3 695.508 64.4400  28
   1  -8   4 595.593 115.932  26
   1  -8  -4 794.665 124.179  26
   1  -8   4 585.210 62.0463  28
  -1  -8   4 774.706 67.0569  28
   1  -8   5 79.9253 68.1670  26
   1  -8  -5 20.0061 72.9522  26
  -1  -8   5 76.1070 36.1496  28
   1  -8   6 20.0631 66.7454  26
   1  -8  -6 100.519 70.1420  26
  -1  -8   6 31.1501 35.6506  28
   1  -8  -7 182.572 80.6743  26
   1  -8   7 303.355 85.8708  26
  -1  -8   7 217.229 44.7301  28
   1  -8   8 325.373 91.7171  26
   1  -8  -8 204.246 88.2735  26
  -1  -8   8 255.428 46.2729  28
  -1   8   9 76.0509 34.9512  23
   1   8   9 80.6092 34.0439  23
  -1  -8   9 160.155 52.7011  19
   1  -8   9 75.1697 45.9387  19
  -1  -8   9 44.8151 46.0987  20
   1  -8   9 265.966 92.6790  26
   1  -8  -9 123.478 83.9754  26
  -1  -8   9 127.816 43.6564  28
  -1   8   9 139.787 43.4687  25
  -1  -8  10 1993.55 153.541  20
   1  -8  10 2063.11 159.850  19
  -1  -8  10 1963.65 158.203  19
   1   8  10 2219.63 143.396  23
  -1   8  10 2158.87 143.966  23
   1  -8  10 2693.73 224.432  26
   1  -8 -10 2569.30 220.918  26
  -1   8  10 2210.55 152.959  25
  -1  -8  10 2462.33 150.832  28
   1   8  11 116.958 40.1167  23
  -1   8  11 123.956 37.2483  23
   1  -8  11 84.9815 53.4527  19
   1   8  11 34.1758 107.912  29
  -1  -8  11 69.8622 38.7665  28
   1  -8 -11 104.282 76.1176  26
  -1   8  11 55.1955 41.6306  25
  -1  -8  11 85.8049 55.4544  19
  -1  -8  11 99.3010 44.9716  20
  -1  -8  12 338.090 68.2725  19
  -1  -8  12 324.908 62.0264  20
   1  -8  12 506.468 70.8883  19
  -1   8  12 311.079 49.0366  23
   1   8  12 336.431 52.0412  23
  -1   8  12 350.217 57.1806  25
   1   8  12 383.330 53.8021  25
   1   8  12 453.536 131.003  29
  -1  -8  12 322.926 53.0254  28
  -1   8  13 3668.03 239.259  25
  -1   8  13 3754.35 230.227  15
   1   8  13 4025.18 364.930  29
   1   8  13 3610.65 234.387  25
   1   8  13 3724.74 230.514  23
  -1   8  13 4028.46 234.627  23
   1  -8  13 3824.70 248.533  19
  -1  -8  13 4287.60 247.546  20
  -1  -8  13 3731.37 248.478  19
  -1  -8  14 133.490 58.8674  19
  -1  -8  14 31.7588 45.7988  20
   1  -8  14 114.528 60.0891  19
   1   8  14 85.8855 33.7535  22
  -1   8  14 58.8868 39.9711  23
   1   8  14 39.3311 38.8266  23
  -1   8  14-16.7817 36.8224  15
  -1   8  14 42.9623 43.6533  25
   1   8  14 31.9588 36.9012  25
   1   8  14 72.6697 89.6373  29
  -1  -8  15-24.1312 46.3312  20
  -1  -8  15 9.02164 50.2009  19
   1  -8  15-53.5804 57.8873  19
   1  -8  15-52.7918 45.2134  12
   1   8  15-20.0177 34.3116  22
  -1   8  15-36.3062 40.4973  23
   1   8  15 46.3183 40.3885  23
  -1   8  15 35.0292 37.8485  15
  -1   8  15-14.3947 42.1421  25
   1   8  15-6.37661 39.1024  25
   1   8  15-36.9146 109.789  29
   1   8  16 7039.92 399.007  23
  -1   8  16 6980.01 399.725  23
  -1  -8  16 6947.89 410.845  20
   1  -8  16 6667.62 406.229  12
  -1  -8  16 6930.26 401.171  28
   1   8  16 7725.87 558.885  29
  -1   8  16 6964.76 398.848  15
  -1   8  16 6741.88 403.295  25
   1   8  16 7242.85 395.060  22
   1  -8  17 207.710 55.3738  12
  -1   8  17 176.605 49.6436  15
   1   8  17 169.075 44.6242  22
   1   8  17 140.687 49.2473  23
  -1   8  17 134.918 43.9881  25
  -1   8  17 37.8203 119.585  29
   1   8  17-37.3889 124.593  29
  -1  -8  17 191.729 51.7397  28
   1  -8  18 802.352 89.5648  12
  -1   8  18 867.492 83.5534  15
   1   8  18 849.339 79.9788  22
   1   8  18 1122.57 191.966  29
  -1   8  18 529.763 150.332  29
  -1  -8  18 1121.14 90.8158  28
  -1   8  18 759.011 80.4270  25
  -1   8  19 590.412 69.2610  15
   1  -8  19 535.801 67.8929  28
  -1   8  19 415.218 143.031  29
  -1  -8  19 457.920 67.8339  28
   1   8  19 597.378 141.532  29
   1  -8  19 585.094 80.7498  12
  -1  -8  19 493.309 79.6755  12
  -1   8  20 574.528 62.9405   7
  -1  -8  20 674.252 87.4080  12
   1  -8  20 497.316 74.3170  12
  -1   8  20 625.669 72.0213  15
   1  -8  20 595.248 72.9793  28
   1   8  20 485.069 144.431  29
  -1   8  20 528.023 151.220  29
  -1  -8  20 612.786 72.8771  28
   1  -8  20 425.819 63.6479   1
  -1  -8  21 536.623 78.5759   1
   1   8  21 725.266 67.8731   7
  -1   8  21 587.344 65.4816   7
   1   8  21 578.520 69.9882  23
  -1   8  21 615.788 73.1828  15
  -1  -8  21 492.384 84.0066  12
   1  -8  21 823.563 88.1595  12
  -1   8  21 633.634 155.040  29
   1  -8  21 589.870 73.4437  28
   1   8  21 331.924 137.999  29
  -1  -8  21 562.221 71.4739  28
  -1  -8  22 2913.83 211.091   1
  -1   8  22 3213.29 199.557   7
   1   8  22 3001.02 197.067   7
   1   8  22 3399.46 206.144  23
  -1   8  22 3379.77 209.520  15
  -1  -8  22 3550.57 206.839  28
   1  -8  22 3287.86 204.970  28
   1   8  22 2908.47 312.522  29
  -1   8  22 3085.97 317.244  29
   1  -8  22 2918.23 211.631  12
  -1  -8  22 2915.53 213.798  12
  -1  -8  23 16.5355 49.5694   1
   1   8  23-11.3961 39.3001   7
  -1   8  23 29.6776 41.4101   7
   1   8  23 6.44962 44.2216  23
  -1   8  23 92.5887 49.9665  15
  -1  -8  23-18.3811 55.1002  12
   1  -8  23 41.9010 55.0373  12
   1   8  23 35.6417 102.639  29
  -1   8  23 36.0129 110.405  29
  -1  -8  23 6.47232 42.5115  28
   1  -8  23 13.3283 44.8788  28
  -1  -8  24 2016.51 148.511   1
  -1   8  24 1852.32 135.907   7
   1   8  24 1982.98 136.430   7
   1   8  24 1921.47 139.673  23
  -1   8  24 1960.36 144.632  15
  -1  -8  24 2161.20 142.139  28
   1  -8  24 2043.55 141.697  28
  -1  -8  24 1672.05 150.593  12
   1  -8  24 2073.01 151.918  12
  -1  -8  25 166.677 50.1606   1
  -1   8  25 99.3800 43.7191   7
   1   8  25 112.828 42.4313   7
   1   8  25 92.4761 49.9939  23
  -1   8  25 98.3271 51.8281  15
   1   8  25 143.919 53.3406  15
   1  -8  25 96.0485 53.9420  12
  -1  -8  25 130.416 61.3210  12
  -1  -8  25 149.773 42.9720  28
   1  -8  25 131.903 42.0002  28
  -1  -8  26 2493.14 168.895  28
   1  -8  26 2575.37 171.243  28
   1   8  26 2733.12 177.725  15
  -1   8  26 2619.76 178.567  15
   1   8  26 2644.38 169.294   7
  -1   8  26 2556.69 170.413   7
  -1  -8  26 2611.27 177.370   1
  -1  -8  26 2682.65 177.544  13
  -1  -8  26 2718.34 186.544  12
   1  -8  26 2595.83 181.591  12
   1   8  26 2764.49 174.495  23
  -1  -8  27 4065.66 263.167   1
  -1   8  27 4455.00 268.146  15
   1   8  27 4419.34 266.094  15
  -1   8  27 4436.15 260.711   7
   1   8  27 4281.73 258.621   7
   1  -8  27 4290.01 269.589  12
  -1  -8  27 4081.40 270.739  12
  -1  -8  27 4719.64 268.041  13
   1  -8  27 4507.01 260.564  28
  -1  -8  28 41.9913 39.8935   1
   1   8  28-31.1421 46.9992  15
  -1   8  28-38.2712 48.8278  15
  -1   8  28 31.4213 37.3475   7
   1   8  28 5.07659 38.1213   7
  -1  -8  28-29.8323 52.6068  12
   1  -8  28-13.7982 48.6641  12
   1  -8  28 13.3805 47.1909  13
  -1  -8  28-61.1420 44.0756  13
   1  -8  28 15.3576 34.0443  28
  -1  -8  29-5.32865 36.3118   1
   1   8  29-19.0073 36.5464   7
  -1   8  29-9.81376 37.3845   7
   1   8  29-11.7713 41.9740  15
  -1   8  29 30.1751 46.6318  15
   1  -8  29-12.8102 44.1637  12
  -1  -8  29 22.3539 36.6972  13
   1  -8  29-18.5944 44.6802  13
  -1  -8  29 6.90671 50.0523  12
   1  -8  29 22.8937 32.2967  28
  -1  -8  30 166.270 39.4452   1
   1  -8  30 44.4491 33.4065  18
  -1   8  30 67.5843 47.1869  15
   1   8  30 82.3379 46.3697  15
   1  -8  30 111.256 32.8945  28
   1  -8  30 153.422 50.1780  12
   1  -8  30 197.793 46.7826  13
  -1  -8  30 94.7001 49.5830  12
  -1  -8  30 140.187 37.6888  13
  -1   8  30 85.7536 37.3803   7
   1   8  30 135.398 39.4121   7
  -1  -8  31 699.584 65.4309   1
   1  -8  31 948.316 76.3427  13
   1  -8  31 1011.38 80.1422  12
  -1  -8  31 796.475 77.9345  12
  -1   8  31 956.602 79.0743  15
   1   8  31 750.847 74.9906  15
  -1  -8  31 781.218 69.7716  13
   1   8  31 839.004 69.7016   7
  -1   8  31 739.087 68.7919   7
  -1  -8  32 1494.40 106.252   1
   1  -8  32 1774.11 117.673  13
   1   8  32 1999.47 121.811  15
  -1   8  32 1925.07 121.738  15
  -1  -8  32 1797.58 113.589  13
  -1   8  32 1590.93 110.994   7
   1   8  32 1484.59 108.905   7
   1  -8  32 2047.21 122.265  12
  -1  -8  32 2038.01 125.084  12
   1   8  33 2160.75 139.526   7
  -1   8  33 2228.71 140.362   7
   1   8  33 2457.06 148.588  15
  -1   8  33 2397.08 148.874  15
   1  -8  33 2553.15 147.529  13
   1  -8  33 2365.22 148.442   9
  -1  -8  33 2587.84 151.591  12
  -1   8  34-4.53627 19.5219   7
   1   8  34 14.8976 20.4493   7
   1  -8  34 6.85176 29.0429   9
  -1  -8  34 21.9606 31.3845  12
  -1   8  34-20.8536 31.6497  15
   1   8  34-3.37627 29.9142  15
   1  -8  35 18.6066 21.7899   9
   1   8  35 43.1275 26.7793  15
   1  -8  36 463.637 36.7809   9
  -1  -8  36 516.039 37.7948   9
   1   8  36 519.265 38.9726  15
  -1   9   0 26.9212 38.4518  25
   1  -9   0 9.65491 32.5198  28
   1  -9   0 69.9490 93.3638  26
  -1   9   1 12439.7 755.618  25
   1  -9  -1 14254.2 747.902  28
  -1  -9   1 14358.0 752.658  28
   1  -9   1 13816.5 748.628  28
   1  -9  -1 13973.9 843.802  26
   1  -9   2 7483.10 470.695  19
  -1  -9   2 7794.19 472.834  19
   1  -9  -2 8600.15 545.377  26
  -1   9   2 7713.65 458.158  25
  -1  -9   2 7887.50 451.690  28
   1  -9  -2 8689.86 448.640  28
   1  -9   2 8150.22 449.883  28
  -1  -9   3-37.3764 63.2978  19
   1  -9   3-18.5806 62.5532  19
  -1  -9   3 33.4778 37.3422  28
   1  -9   3 36.2645 32.0024  28
   1  -9  -3-23.3938 73.7979  26
  -1   9   3 20.9666 37.8353  25
   1   9   3 4.39655 29.2448  23
   1  -9  -4 845.582 130.986  26
   1  -9   4 822.109 136.686  26
   1  -9   4 762.192 71.9758  28
  -1  -9   4 884.691 75.6814  28
   1   9   4 708.664 66.4881  23
  -1  -9   4 616.790 89.0369  19
   1  -9   4 826.650 95.8431  19
   1  -9   5-23.5455 82.1316  26
   1  -9  -5 23.6050 78.5088  26
  -1  -9   5 46.1626 38.4142  28
   1  -9   5 43.2626 34.3988  28
   1   9   5 42.2346 31.6443  23
   1  -9   5 9.30254 55.7912  19
  -1  -9   5 28.0883 58.2696  19
  -1  -9   6-37.4136 56.0692  19
   1  -9   6 74.3239 53.0595  19
   1  -9   6 23.6613 76.6851  26
   1  -9  -6 47.3772 70.4523  26
   1  -9   6 22.0945 36.7347  28
  -1  -9   6 11.7558 40.5299  28
  -1   9   6-21.9023 46.3800  25
   1   9   6-4.84110 32.5958  23
  -1  -9   7 3134.76 213.462  19
   1  -9   7 3215.05 213.701  19
   1  -9   7 2803.18 268.257  26
   1  -9  -7 3336.36 276.862  26
   1   9   7 2856.87 186.805  23
  -1   9   7 3026.62 201.185  25
   1  -9   7 3074.06 192.439  28
  -1  -9   7 3148.80 193.946  28
   1   9   8 514.740 57.0487  23
   1  -9   8 446.731 78.4906  19
  -1  -9   8 562.482 81.1172  19
  -1  -9   8 580.460 76.6916  20
   1  -9  -8 479.005 114.529  26
  -1   9   8 504.239 69.8785  25
  -1   9  -8 436.875 62.0683  25
   1  -9   8 524.413 62.6573  28
  -1  -9   8 677.048 70.3248  28
   1   9   9 106.048 39.2034  23
  -1  -9   9 91.6088 49.6749  20
   1  -9   9 56.0369 58.2162  19
  -1  -9   9 56.4573 57.3858  19
  -1  -9   9 74.4593 42.6953  28
   1  -9   9 35.3629 41.2749  28
  -1   9  -9 87.9692 41.4271  25
  -1   9   9 45.7730 42.9839  25
  -1  -9  10 2165.23 151.831  28
   1   9  10 2489.76 286.089  29
   1  -9  10 2283.36 150.979  28
  -1  -9  10 2083.10 166.865  19
  -1  -9  10 2190.53 162.682  20
   1  -9  10 2142.02 164.743  19
  -1   9  10 2152.57 158.696  25
   1   9  10 2221.54 147.828  23
  -1   9 -10 2221.40 151.916  25
   1   9  10 2351.23 156.697  25
   1  -9  11 1588.63 118.708  28
   1   9  11 1643.82 227.708  29
  -1  -9  11 1463.91 116.935  28
  -1  -9  11 1633.92 137.970  19
   1  -9  11 1686.77 138.500  19
  -1  -9  11 1552.45 129.497  20
  -1   9  11 1700.25 125.789  25
   1   9  11 1457.72 119.682  25
   1   9  11 1656.12 116.151  23
  -1   9 -11 1376.39 113.357  25
   1  -9  12 6314.96 358.417  28
  -1   9  12 5345.36 484.816  29
   1   9  12 6347.44 506.688  29
  -1  -9  12 6457.11 359.586  28
   1  -9  12 6137.04 374.565  19
  -1  -9  12 6404.34 371.216  20
  -1  -9  12 5930.43 373.830  19
  -1   9  12 6115.07 364.979  25
   1   9  12 6280.96 355.176  23
   1   9  12 5674.01 358.972  25
   1  -9  13 5340.29 324.310  28
  -1  -9  13 5898.52 328.041  28
  -1   9  13 4845.97 458.998  29
   1   9  13 5908.80 476.697  29
   1   9  13 5345.84 328.208  25
   1   9  13 5638.45 322.255  23
   1  -9  13 5396.96 341.545  19
  -1  -9  13 5174.53 339.407  19
  -1  -9  13 5659.67 337.285  20
  -1   9  13 5691.38 334.965  25
  -1  -9  14 110.225 55.5495  20
  -1  -9  14 114.524 64.8439  19
   1  -9  14 123.054 63.9313  19
  -1   9  14 120.065 103.205  29
  -1  -9  14 87.3528 46.0679  28
   1  -9  14 143.886 46.1537  28
   1   9  14 236.660 117.416  29
  -1   9  14 33.7387 38.1960  15
  -1   9  14 134.147 52.0633  25
   1   9  14 113.979 44.2867  25
   1   9  14 102.925 44.1666  23
   1  -9  14 52.4502 49.1471  12
  -1  -9  15 254.708 63.9861  20
   1  -9  15 332.087 76.7623  19
   1   9  15 593.163 156.441  29
   1  -9  15 279.316 56.1582  28
  -1   9  15 521.412 150.006  29
  -1   9  15 308.515 51.0897  15
   1   9  15 400.688 60.9155  25
  -1   9  15 290.294 59.7456  25
   1   9  15 253.544 55.3105  23
   1  -9  15 337.568 61.2397  12
   1   9  16 668.172 154.958  29
   1  -9  16 700.900 82.0310  28
  -1   9  16 677.468 159.725  29
  -1   9  16 744.299 75.8379  15
   1   9  16 755.384 82.2249  25
  -1   9  16 927.609 88.9880  25
   1   9  16 918.831 85.2034  23
   1  -9  16 810.863 88.4484  12
  -1  -9  16 1018.29 98.6377  20
   1  -9  17 459.010 69.3703  12
   1   9  17 523.637 65.3447  23
  -1   9  17 357.442 57.9180  15
  -1   9  17 309.248 61.7390  25
   1   9  17 317.534 56.1141  25
   1  -9  17 388.206 64.6874  28
  -1   9  17 436.198 154.551  29
   1   9  17 665.091 168.339  29
  -1   9  18 21823.9 1226.67  25
  -1   9  18 23224.0 1223.95  15
   1   9  18 23465.4 1396.81  29
  -1   9  18 21900.0 1387.71  29
  -1  -9  18 23232.2 1227.97  28
   1  -9  18 22213.1 1231.82  12
   1   9  18 23036.4 1224.55  23
  -1   9  19 137.665 45.7936  25
   1   9  19 36.9318 44.1540  15
  -1   9  19-19.2015 43.6353  15
   1   9  19 6.48236 40.9176  23
   1  -9  19 15.9668 48.6039  12
  -1  -9  19 9.00606 59.1532  12
   1   9  19-37.9246 129.224  29
  -1   9  19-38.4186 124.518  29
  -1  -9  19 41.0771 43.5107  28
   1   9  20 798.194 80.1263  15
  -1   9  20 840.627 81.3692  15
   1  -9  20 680.046 77.1432   1
   1  -9  20 763.802 86.9136  12
  -1  -9  20 841.181 95.7861  12
  -1   9  20 788.272 178.838  29
   1   9  20 481.809 148.686  29
  -1  -9  20 777.053 81.8740  28
  -1   9  21 4588.25 267.494  15
   1   9  21 4640.38 266.431  15
  -1  -9  21 3961.84 270.824   1
  -1  -9  21 3771.93 273.943  12
   1  -9  21 4550.27 275.239  12
   1  -9  21 4476.54 268.370  28
  -1  -9  21 4567.01 268.274  28
  -1   9  22 4072.46 256.056  15
   1   9  22 4455.42 257.998  15
  -1  -9  22 4058.70 264.220   1
  -1  -9  22 4080.63 269.072  12
   1  -9  22 4264.22 264.808  12
   1  -9  22 4274.12 257.810  28
  -1  -9  22 4291.19 257.823  28
  -1  -9  23 136.735 47.1756  28
   1  -9  23 121.151 48.1516  28
  -1   9  23 38.3319 46.8193  15
   1   9  23 111.531 50.0917  15
   1   9  23 55.6281 47.3659  23
  -1  -9  23 90.6744 50.8197   1
  -1  -9  23 167.685 63.1644  12
   1  -9  23 89.1525 54.0807  12
  -1  -9  24 1811.21 138.859   1
   1  -9  24 1757.84 134.318  28
  -1  -9  24 1870.54 134.352  28
  -1   9  24 2009.51 139.318  15
   1   9  24 1908.25 137.073  15
   1  -9  24 2224.76 145.349  12
  -1  -9  24 1915.57 147.973  12
  -1  -9  25 263.431 54.0679   1
   1   9  25 300.778 56.0476  15
  -1   9  25 364.634 60.3951  15
   1  -9  25 248.249 49.1134  28
   1  -9  25 272.341 59.0972  12
  -1  -9  25 367.862 66.0415  12
  -1   9  26 124.045 35.9162   7
  -1  -9  26 59.8012 42.7915   1
  -1   9  26 175.180 48.8797  15
   1   9  26 152.843 47.4186  15
   1  -9  26 150.793 41.4647  28
   1  -9  26 193.115 52.4870  12
  -1  -9  26 140.844 44.9576  13
  -1  -9  26 143.881 53.7058  12
  -1   9  27 935.470 77.3254   7
  -1  -9  27 1058.40 87.9207   1
   1   9  27 1021.34 89.0297  15
  -1   9  27 1008.65 89.2202  15
   1  -9  27 1107.70 86.0114  28
  -1  -9  27 1181.95 91.3310  13
   1  -9  27 1164.61 93.8523  12
  -1  -9  27 1116.45 97.9631  12
  -1   9  28 10.4118 27.6865   7
  -1  -9  28 65.2270 34.9970   1
  -1   9  28 10.3884 39.5833  15
   1   9  28 15.1173 39.8375  15
   1  -9  28 4.42300 32.2336  28
  -1  -9  28-6.16706 47.4392  12
  -1  -9  28-5.08131 34.4310  13
   1  -9  28 49.2397 39.0274  12
  -1   9  29 170.228 32.0261   7
  -1   9  29 278.406 49.7023  15
   1   9  29 227.824 46.7133  15
   1  -9  29 177.328 34.6818  28
   1  -9  29 217.520 43.7038  12
  -1  -9  29 233.974 49.4238  12
  -1  -9  29 223.916 41.6442  13
   1  -9  29 248.885 45.9246  13
  -1  -9  29 245.371 38.8625   1
  -1  -9  30 2065.07 137.065  12
  -1  -9  30 2091.20 130.273  13
   1  -9  30 2107.54 133.879  13
   1  -9  30 2135.30 133.281  12
  -1  -9  30 1872.95 123.562   1
  -1   9  30 2154.44 134.475  15
   1   9  30 1963.29 131.558  15
   1   9  31 11.1950 32.3568  15
  -1   9  31-3.85657 33.8065  15
   1  -9  31 31.0722 29.5916  13
  -1  -9  31-22.2051 25.8366  13
   1  -9  31-3.77043 32.3302  12
  -1  -9  31 17.2439 33.4643  12
  -1   9  32 3.30988 30.2533  15
   1   9  32 38.3556 28.3327  15
   1  -9  32 10.4521 29.8873   9
  -1  -9  32 3.63259 31.5096  12
   1  -9  32 25.9202 26.4038  13
   1   9  33 170.696 28.2270  15
   1  -9  33 108.441 28.6006   9
  -1  -9  33 154.496 29.6524  12
   1  -9  34 589.237 42.3790   9
   1   9  34 545.003 41.9571  15
  -1  10   0 22.9175 43.9994  25
   1 -10   0 20.5433 66.5812  19
  -1 -10   0-41.2196 73.4921  19
   1 -10   0 15.8840 35.2149  28
  -1  10  -1 665.707 78.6272  25
  -1  10   1 517.364 71.5142  25
   1 -10   1 615.991 91.2998  19
  -1 -10   1 597.663 92.5539  19
   1 -10  -1 618.232 62.4435  28
   1 -10   1 608.612 65.5085  28
  -1  10   2 9854.15 563.418  25
  -1  10  -2 10133.7 561.895  25
  -1 -10   2 9362.03 574.693  19
   1 -10   2 9968.42 576.826  19
   1 -10   2 10110.8 550.938  28
  -1  10  -3 489.563 71.5965  25
  -1  10   3 536.452 70.7414  25
  -1 -10   3 512.892 86.2449  19
   1 -10   3 459.541 83.1738  19
   1 -10   3 659.257 66.5702  28
  -1  10  -4 2262.85 171.777  25
   1  10   4 2285.78 158.708  23
  -1 -10   4 2315.25 188.756  19
   1 -10   4 2639.13 191.151  19
  -1 -10   4 2940.51 172.008  28
   1 -10   4 2843.25 167.927  28
  -1  10  -5 2866.69 196.718  25
   1  10   5 2975.76 185.100  23
  -1 -10   5 2780.09 210.957  19
   1 -10   5 2927.50 212.470  19
  -1 -10   5 3143.81 194.093  28
   1 -10   5 3079.86 190.178  28
  -1  10   6 8150.77 464.405  25
  -1 -10   6 8357.84 456.398  28
   1 -10   6 8199.57 452.892  28
  -1  10  -6 7591.04 456.685  25
   1  10   6 7824.05 447.732  23
  -1 -10   6 7713.27 473.565  19
   1 -10   6 8195.72 476.201  19
   1 -10   7 10.0239 63.6822  19
  -1 -10   7-70.5589 62.2588  19
   1 -10   7 24.5673 37.6640  28
  -1 -10   7 25.8960 41.9700  28
   1  10   7 10.8216 35.9907  23
  -1  10  -7 42.7362 44.3145  25
  -1  10   7 57.5130 50.7493  25
  -1 -10   7-35.5605 56.4805  20
  -1  10   8 15419.2 820.499  25
   1 -10   8 15021.5 807.987  28
  -1 -10   8 15605.2 811.086  28
   1  10   8 14380.4 802.607  23
  -1  10  -8 13595.7 809.355  25
   1  10   8 14752.4 816.011  25
  -1 -10   8 15268.0 823.002  20
   1 -10   8 14378.7 826.937  19
   1 -10   9 268.227 74.0984  19
  -1 -10   9 218.795 54.4863  28
   1 -10   9 387.526 56.8573  28
  -1  10   9 122.977 118.880  29
   1  10   9 80.5426 104.676  29
  -1 -10   9 282.666 64.2161  20
   1  10   9 238.461 46.6528  23
  -1  10  -9 367.142 57.6947  25
  -1  10   9 242.062 58.2687  25
   1  10   9 270.189 58.8210  25
  -1  10  10 7181.86 420.708  25
   1  10  10 7067.93 406.618  23
  -1  10 -10 6585.58 408.822  25
   1  10  10 7108.67 417.644  25
   1 -10  10 7172.36 409.980  28
  -1 -10  10 7548.06 413.617  28
   1  10  10 7488.50 569.621  29
  -1  10  10 7579.19 579.416  29
  -1 -10  10 7525.98 425.652  20
   1 -10  10 6990.21 428.366  19
  -1 -10  11 40.5476 44.1618  28
  -1  10  11 82.6786 101.972  29
   1 -10  11 124.066 49.3362  28
   1  10  11 81.2734 113.078  29
  -1 -10  11-17.5045 55.2742  20
   1 -10  11 196.445 73.0728  19
   1  10  11 53.2793 41.1311  23
   1  10  11-23.2210 51.8560  25
  -1  10  11 58.7535 49.5962  25
  -1  10 -11 33.2510 42.8938  25
  -1  10 -12 3986.19 246.241  25
  -1  10  12 4254.06 259.237  25
   1  10  12 3973.22 253.530  25
   1 -10  12 4324.99 268.820  19
  -1 -10  12 3713.98 256.943  20
   1  10  12 3959.40 243.764  23
   1  10  12 4151.74 394.664  29
  -1  10  12 3725.41 382.517  29
  -1 -10  12 4017.13 250.049  28
   1 -10  12 4003.79 247.197  28
  -1 -10  13-13.6927 55.9942  28
  -1  10  13-41.3097 101.868  29
   1  10  13 40.6348 135.115  29
   1 -10  13 46.7057 45.4677  28
   1 -10  13-9.69666 64.0807  19
  -1 -10  13 8.62643 52.1068  20
   1 -10  13-14.0853 42.5402  12
   1  10  13 6.11981 47.0675  23
  -1  10  13 99.7689 53.8905  25
   1  10  13-91.2564 59.0319  25
  -1 -10  14 576.835 77.1559  28
   1  10  14 404.353 160.121  29
  -1  10  14 246.558 134.304  29
   1 -10  14 645.304 78.1367  28
  -1 -10  14 845.709 87.9177  20
   1 -10  14 788.542 95.9660  19
   1 -10  14 635.180 74.8260  12
  -1  10  14 771.860 85.0622  25
   1  10  14 709.097 80.0554  25
   1  10  14 694.321 76.3121  23
  -1 -10  15 1164.86 109.182  20
  -1 -10  15 1009.41 95.9051  28
   1 -10  15 1161.29 98.6333  28
   1  10  15 878.859 179.693  29
  -1  10  15 1014.62 198.994  29
   1  10  15 1194.92 98.6526  23
   1  10  15 891.749 95.4156  25
   1 -10  15 936.755 94.4314  12
  -1  10  15 1398.32 110.333  25
  -1 -10  16 24202.9 1289.41  28
  -1  10  16 26812.4 1482.18  29
   1 -10  16 24642.8 1289.41  28
   1  10  16 26322.1 1475.66  29
  -1  10  16 22372.4 1279.24  15
   1  10  16 24086.1 1286.57  23
   1 -10  16 23191.0 1289.66  12
  -1  10  16 24194.9 1294.16  25
   1  10  16 24456.4 1290.40  25
   1 -10  17 1845.70 137.492  28
   1  10  17 1953.10 130.979  15
  -1  10  17 1757.00 130.143  15
   1  10  17 1976.04 137.298  23
  -1 -10  17 1987.49 148.134  12
   1 -10  17 1937.16 141.622  12
   1  10  17 1791.93 135.598  25
  -1  10  17 1926.07 142.268  25
   1 -10  18 425.859 63.3092  28
   1  10  18 332.047 59.9507  23
  -1  10  18 311.961 52.3989  15
   1  10  18 408.366 54.5274  15
  -1 -10  18 426.759 70.7534  12
   1 -10  18 326.141 57.2617  12
   1  10  18 357.181 52.4574  25
  -1  10  18 358.463 59.4058  25
   1 -10  19 273.221 52.9218   1
  -1  10  19 368.162 53.8374  15
   1  10  19 282.240 49.9580  15
   1  10  19 452.577 62.2149  23
  -1  10  19 350.013 53.4397  25
  -1 -10  19 370.466 68.1705  12
   1 -10  19 279.346 57.6256  12
   1 -10  20 3263.42 206.712  12
  -1 -10  20 3023.53 210.541  12
  -1 -10  20 3315.46 211.541   1
  -1  10  20 3188.21 199.848  15
   1  10  20 3226.07 198.779  15
   1  10  20 3273.74 204.369  23
  -1 -10  20 3111.17 202.890  28
   1  10  21 372.216 56.4134  15
  -1  10  21 503.240 61.3098  15
  -1 -10  21 552.790 76.5559  12
   1 -10  21 552.184 66.8546  12
  -1 -10  21 431.087 61.0207  28
  -1 -10  21 468.122 67.7670   1
  -1  10  22 1037.43 89.3998  15
   1  10  22 1073.35 89.6966  15
   1 -10  22 1225.69 98.0368  12
  -1 -10  22 1057.22 99.8772  12
   1 -10  22 1092.86 91.5557  28
  -1 -10  22 1054.58 96.5712   1
  -1  10  23 352.529 53.3740  15
   1  10  23 273.906 50.2123  15
   1 -10  23 543.407 61.5851  12
  -1 -10  23 366.068 63.4520  12
   1 -10  23 372.301 55.7579  28
  -1 -10  23 398.882 58.6568   1
  -1  10  24 198.732 44.5165  15
   1  10  24 195.881 44.2331  15
   1 -10  24 262.187 49.4446  12
  -1 -10  24 232.426 55.1419  12
   1 -10  24 233.271 45.6268  28
  -1 -10  24 247.149 49.5873   1
   1  10  25 126.747 40.9919  15
  -1  10  25 75.3117 38.2158  15
   1 -10  25 31.1126 35.1294  12
  -1 -10  25 92.3030 46.5970  12
  -1 -10  25 65.0673 40.9027  13
   1 -10  25 44.2582 36.7701  28
  -1 -10  25 112.665 40.4844   1
   1  10  26 245.417 44.9398  15
  -1  10  26 303.615 47.1853  15
   1 -10  26 278.395 47.5568  12
  -1 -10  26 339.471 50.1567  13
  -1 -10  26 320.984 54.7948  12
   1 -10  26 354.557 45.5148  28
  -1 -10  26 354.507 46.5555   1
  -1  10  27 429.133 51.8214  15
   1  10  27 435.763 50.9101  15
  -1 -10  27 491.740 53.0401  13
   1 -10  27 443.540 51.4301  12
  -1 -10  27 447.054 57.3948  12
   1 -10  27 432.601 49.4575  28
  -1 -10  27 552.027 51.2308   1
  -1 -10  28 68.8278 25.1512   1
   1  10  28 101.642 34.8433  15
  -1  10  28 135.054 36.5526  15
   1 -10  28 118.134 32.1631  12
  -1 -10  28 117.124 38.0255  12
  -1 -10  28 154.113 34.4734  13
  -1  10  29 1947.75 128.579  15
   1  10  29 2032.96 127.386  15
  -1 -10  29 2044.48 127.551  13
   1 -10  29 2151.18 132.098  13
   1 -10  29 2288.01 129.078  12
  -1 -10  29 2101.54 133.152  12
   1  10  30-5.12370 24.1692  15
  -1 -10  30 29.5135 29.4611  12
   1 -10  30-18.7870 26.0289  13
  -1 -10  31 1545.83 95.2244  12
   1 -10  31 1722.63 95.9768  13
   1  10  31 1364.28 90.6122  15
   1 -10  31 1551.38 96.1377   9
   1 -10  32 232.856 25.2510   9
   1 -11   0-95.7250 76.6817  19
  -1  11   0 24.4891 50.4304  25
  -1  11   1 1325.35 115.939  25
  -1  11  -1 1308.70 112.744  25
   1 -11   1 1197.34 125.832  19
   1 -11  -1 1214.97 128.822  19
  -1  11   2 1553.73 132.075  25
  -1  11  -2 1566.05 129.391  25
   1 -11  -2 1419.37 144.144  19
   1 -11   2 1544.69 144.822  19
   1 -11   2 1856.36 121.123  28
   1 -11   3 278.958 49.7335  28
  -1  11   3 209.190 57.7363  25
  -1  11  -3 181.618 57.3768  25
   1 -11   3 188.049 75.7105  19
   1 -11  -3 117.360 76.0541  19
   1 -11   4 7538.25 433.865  19
   1 -11   4 7159.97 404.382  28
  -1  11  -4 6728.36 413.661  25
   1 -11   5 3655.93 215.777  28
  -1  11  -5 3359.70 223.600  25
  -1 -11   5 3386.04 231.844  20
   1 -11   5 3126.14 235.651  19
   1  11   5 3682.72 227.532  25
   1 -11   6 203.646 72.9536  19
   1 -11   6 262.416 50.1091  28
  -1 -11   6 161.800 61.8596  20
   1  11   6 320.020 64.2411  25
  -1  11  -6 257.313 57.7070  25
   1 -11   7 8092.52 473.026  28
  -1  11   7 8590.77 487.906  25
  -1  11  -7 8505.13 481.745  25
   1 -11   7 8372.44 495.591  19
  -1 -11   7 8253.24 489.120  20
   1  11   7 8756.64 486.370  25
   1 -11   8 149.437 66.0638  19
   1 -11   8 106.177 46.2950  28
  -1  11   8 41.5129 115.618  29
   1  11   8-40.7706 117.532  29
  -1  11  -8 138.173 47.4536  25
  -1  11   8 111.171 57.4852  25
   1  11   8 160.276 52.5698  25
  -1 -11   8 61.6757 54.6906  20
   1 -11   9-18.8827 41.0743  28
  -1  11   9 41.3895 102.069  29
   1  11   9-40.6525 113.098  29
  -1  11   9-8.53264 51.1551  25
   1  11   9 63.7617 49.9403  25
  -1  11  -9 49.6741 45.0879  25
   1 -11   9 59.0682 58.5637  19
  -1 -11   9-8.69968 54.8923  20
   1 -11  10 324.125 56.7308  28
   1  11  10 40.4558 124.841  29
  -1  11  10 123.552 119.451  29
  -1  11  10 296.976 63.4417  25
   1  11  10 205.422 59.3029  25
  -1  11 -10 254.465 54.7888  25
   1 -11  10 349.442 75.3200  19
  -1 -11  10 368.998 68.7221  20
   1 -11  11 618.767 70.2079  28
  -1  11 -11 537.012 66.7223  25
  -1  11  11 638.556 80.6208  25
   1  11  11 545.796 74.7338  25
   1 -11  11 602.731 88.9570  19
  -1 -11  11 473.202 79.0461  20
   1 -11  12 12.7737 42.5527  28
   1  11  12 45.8892 49.3150  25
   1  11 -12 134.577 43.7465  25
  -1  11  12 41.3790 52.9951  25
  -1  11 -12 19.0206 37.8010  25
   1 -11  12 141.155 67.1601  19
  -1 -11  12 8.29479 51.6643  20
   1 -11  13 286.925 52.4292  28
   1 -11  13 212.435 70.2115  19
  -1 -11  13 235.600 62.2689  20
  -1  11 -13 119.877 46.3148  25
   1  11  13 252.928 56.3785  25
  -1  11  13 162.110 59.1355  25
   1  11 -13 221.670 45.4813  25
   1 -11  14 2772.30 179.208  28
   1  11 -14 2447.91 173.952  25
  -1 -11  14 2919.91 190.782  20
  -1  11  14 2955.78 189.380  25
   1  11  14 2737.20 183.378  25
   1 -11  15 3382.54 224.740  28
  -1 -11  15 3630.84 232.828  12
   1  11 -15 3498.60 220.940  25
  -1  11  15 4045.72 236.958  25
   1  11  15 3832.59 230.774  25
   1 -11  16 1037.78 86.4488  12
  -1 -11  16 845.408 92.5641  12
   1 -11  16 1069.07 90.6109  28
   1  11  16 1027.92 90.7966  25
  -1  11  16 967.517 93.5333  25
   1 -11  17 1563.11 116.666  12
  -1 -11  17 1737.25 129.232  12
   1 -11  17 1625.57 119.274  28
   1  11  17 1516.70 115.448  25
  -1  11  17 1624.16 123.391  25
   1 -11  18 3367.81 204.826  28
   1 -11  18 2943.10 197.799   1
  -1 -11  18 3602.11 212.989  12
   1 -11  18 3176.35 200.109  12
  -1  11  18 3241.59 203.179  25
  -1 -11  19 642.414 76.1654  12
   1 -11  19 677.145 66.8726  12
  -1 -11  19 550.404 72.1722   1
   1 -11  19 652.322 67.6355  28
   1 -11  20 320.204 47.3690  12
  -1 -11  20 250.709 57.8654  12
   1 -11  20 236.701 47.4992  28
  -1 -11  20 252.725 51.4326   1
   1 -11  21 70.7348 36.1297  12
  -1 -11  21 48.6949 43.8107  12
  -1 -11  21 110.177 40.6252   1
  -1  11  21 65.0897 31.1586  15
   1 -11  22 243.645 41.3900  12
  -1 -11  22 220.980 50.4656  12
  -1  11  22 196.437 37.0040  15
   1  11  22 209.428 36.9397  15
  -1 -11  22 251.450 48.9225   1
   1 -11  23-19.7684 31.5241  12
  -1 -11  23-5.21615 38.9764  12
   1 -11  23 23.0119 35.3970  28
   1  11  23-6.42311 27.9490  15
  -1  11  23 17.0204 28.1839  15
  -1 -11  23 4.62045 32.0432   1
   1 -11  24-7.04201 26.8307  12
  -1 -11  24-4.77179 36.7035  12
  -1 -11  24 58.4847 36.0299  13
   1 -11  24-29.6023 31.2892  28
   1  11  24 20.5663 25.7598  15
  -1 -11  24 39.5869 28.9932   1
  -1 -11  25 143.551 35.2722  13
   1 -11  25 73.1909 27.9864  12
  -1 -11  25 51.1664 36.8652  12
   1  11  25 104.421 26.7490  15
  -1 -11  25 80.5779 28.9451   1
  -1 -11  26 685.276 58.0944  12
  -1 -11  26 761.888 56.2139  13
   1 -11  26 575.275 47.9138  12
   1  11  26 514.613 45.4000  15
  -1 -11  26 558.121 45.8687   1
  -1 -11  27 3692.60 175.025  13
  -1 -11  27 3788.48 178.375  12
  -1  11  28 97.2373 25.2383  16
  -1 -11  28 149.838 23.1437  13
  -1 -11  29 217.218 23.9604  12
   1 -11  29 258.445 27.4366  13
   1 -12   0-29.8707 72.9308  19
  -1  12   0-23.9758 52.5051  25
   1  12   0-38.4180 51.4421  25
   1 -12  -1 411.109 79.9885  19
   1 -12   1 257.512 76.6232  19
  -1  12  -1 308.522 64.1150  25
   1  12  -1 373.421 62.9902  25
  -1  12   1 467.678 67.4180  25
   1  12   1 301.667 62.5456  25
   1 -12   2 226.256 71.7623  19
   1 -12  -2 190.908 71.7227  19
   1  12   2 240.871 60.2127  25
  -1  12   2 259.863 60.7770  25
  -1  12  -2 148.421 54.0466  25
   1  12  -2 211.406 58.2972  25
  -1  12   3 497.674 72.1288  25
   1  12  -3 432.947 67.1549  25
  -1  12  -3 392.593 66.1718  25
   1 -12  -3 281.301 77.2129  19
   1 -12   3 292.685 76.8577  19
  -1 -12   3 314.934 68.6128  20
   1  12  -4 243.092 57.4207  25
  -1  12  -4 264.891 63.0381  25
  -1  12   4 376.437 67.3185  25
   1 -12  -4 340.594 78.5693  19
   1 -12   4 308.472 76.7339  19
  -1 -12   4 278.239 61.4353  20
   1  12  -5 7.25417 47.0609  25
   1  12   5 38.9565 48.8515  25
  -1  12  -5 66.7890 48.4565  25
   1 -12   5 9.52254 62.1590  19
   1 -12  -5 9.97088 65.9218  19
  -1 -12   5 91.5772 57.7688  20
   1  12   6 62.0370 53.3107  25
  -1  12  -6 36.2495 48.3827  25
   1  12  -6 121.139 50.4253  25
  -1 -12   6 98.4849 57.0601  20
   1 -12  -6 89.0740 67.5645  19
   1 -12   6 65.7237 61.3909  19
   1  12  -7 2497.32 169.613  25
  -1 -12   7 2492.57 175.166  20
   1 -12  -7 2369.42 184.588  19
   1 -12   7 2794.21 187.025  19
  -1  12   7 2707.42 178.071  25
   1  12   7 2345.68 172.633  25
  -1  12  -7 2223.36 166.536  25
  -1 -12   8-23.7547 52.3437  20
   1 -12   8 18.1093 60.9771  19
   1  12   8 60.7981 52.1114  25
  -1  12   8 8.06323 53.6377  25
   1  12  -8 27.2282 44.1408  25
  -1  12  -8-6.83970 46.3483  25
   1 -12   8 91.0744 40.3932  28
   1 -12   9 674.252 87.3020  19
  -1 -12   9 627.647 75.4346  20
   1  12   9 635.562 77.7106  25
   1  12  -9 555.470 70.9600  25
  -1  12  -9 454.353 65.2474  25
  -1  12   9 708.575 81.6036  25
   1 -12   9 473.422 62.4419  28
   1 -12  10 8.67637 58.0669  19
  -1 -12  10-30.2474 50.2969  20
  -1  12  10 15.6441 47.9677  25
   1  12 -10 6.38460 40.8467  25
  -1  12 -10-12.5900 39.7260  25
   1  12  10-80.4809 51.0395  25
   1 -12  10-5.69219 39.9381  28
   1 -12  11 440.096 76.2951  19
  -1 -12  11 529.336 71.9504  20
   1 -12  11 418.924 55.8969  28
  -1  12  11 343.655 63.3008  25
   1  12  11 298.495 59.8267  25
   1  12 -11 348.695 56.1034  25
  -1  12 -11 357.732 55.0396  25
  -1  12 -12 1766.43 130.764  25
  -1  12  12 2123.27 145.473  25
   1  12  12 2108.66 141.739  25
   1  12 -12 1820.46 132.214  25
   1 -12  12 1705.32 130.267  28
   1 -12  12 1859.98 148.202  19
  -1 -12  12 2138.46 144.241  20
  -1 -12  13 226.126 52.7670  12
   1 -12  13 326.641 52.4277  28
   1  12  13 267.504 57.7090  25
   1  12 -13 316.509 49.9583  25
  -1  12 -13 332.419 48.4706  25
  -1  12  13 263.332 59.3987  25
  -1 -12  13 240.845 56.1768  20
   1  12  14-6.13714 41.8685  25
  -1  12  14 33.7843 43.5531  25
   1  12 -14 55.2589 36.2676  25
   1 -12  14 48.9578 39.8839  28
  -1 -12  14 59.7632 44.4795  12
  -1  12  15 183.588 49.9012  25
   1  12  15 147.208 43.5442  25
   1  12 -15 139.984 37.4934  25
   1 -12  15 69.1420 39.4247  28
  -1 -12  15 185.109 45.0821  12
  -1  12  16 46.6297 42.0502  25
   1 -12  16 25.8578 33.1190  28
  -1 -12  16 27.8823 39.1505  12
   1 -12  17 14.9921 33.9277  28
  -1 -12  17 95.5618 41.8368  12
  -1 -12  18 80.4105 39.9866  12
   1 -12  18 19.1639 33.7123  28
  -1 -12  18 65.5231 37.9621   1
  -1 -12  19 102.786 40.2040  12
  -1 -12  19 34.6436 35.6468   1
  -1 -12  20 304.497 45.8860  12
  -1 -12  20 330.138 46.4814   1
  -1 -12  21 759.895 66.1055  12
  -1 -12  21 865.987 67.3035   1
  -1 -12  22 17.3157 27.3824  12
  -1 -12  22 12.5623 24.7240   1
  -1 -12  23 745.787 54.1336  12
  -1 -12  23 686.599 55.7990  13
  -1 -12  24 92.4834 24.2128  12
  -1 -12  24 75.7715 26.6021  13
  -1 -12  25 39.8479 16.5390  12
  -1 -12  25 28.6161 18.0207  13
  -1  12  26-8.88448 17.4834  16
   1 -13   0-16.6059 65.7084  19
  -1 -13   0-28.5779 51.0598  20
  -1  13   0-133.792 52.1997  25
   1  13   0-48.0257 49.0414  25
   1 -13  -1 842.663 97.2153  19
   1 -13   1 850.188 97.9355  19
   1  13  -1 823.566 84.0766  25
   1  13   1 758.479 83.6382  25
  -1  13   1 809.198 85.7742  25
  -1  13  -1 828.536 84.5539  25
  -1 -13   1 895.637 87.4758  20
  -1 -13  -1 823.397 86.3313  20
  -1 -13   2 1950.87 145.878  20
   1 -13  -2 2187.20 159.218  19
   1 -13   2 1881.92 152.946  19
  -1  13  -2 2229.69 148.658  25
  -1  13   2 1898.24 146.210  25
   1  13   2 2269.62 150.814  25
   1  13  -2 1891.73 144.039  25
   1 -13   3 598.611 86.2331  19
   1 -13  -3 583.230 87.3220  19
  -1 -13   3 577.741 75.5285  20
  -1  13  -3 761.102 78.3807  25
  -1  13   3 707.430 79.1132  25
   1  13  -3 684.668 74.8274  25
   1 -13  -4 272.898 70.3273  19
  -1  13   4 214.060 59.5096  25
   1  13  -4 346.193 56.0800  25
  -1  13  -4 335.871 59.6067  25
  -1 -13   4 198.864 54.7882  20
   1 -13   4 358.872 68.7065  19
   1 -13   5 2950.78 206.387  19
   1 -13  -5 3028.39 209.412  19
  -1 -13   5 3144.84 201.914  20
   1  13   5 3165.62 202.611  25
  -1  13  -5 3140.81 199.693  25
   1  13  -5 3103.27 198.979  25
   1 -13  -6 219.324 65.2973  19
  -1 -13   6 263.705 54.6674  20
   1 -13   6 107.519 60.7616  19
   1  13  -6 242.743 51.5154  25
   1  13   6 140.753 51.8469  25
  -1  13  -6 192.481 53.2287  25
   1 -13  -7-24.0360 58.3707  19
  -1 -13   7 70.7628 44.1022  20
   1 -13   7-30.0444 54.7218  19
   1  13  -7-36.2167 42.8173  25
  -1  13   7 41.5568 50.1973  25
   1  13   7 32.8959 45.3688  25
  -1  13  -7 47.7770 41.8955  25
   1 -13  -8 55.1108 57.4416  19
   1 -13   8 29.2909 51.4614  19
  -1 -13   8 74.9875 45.6333  20
   1  13  -8 69.7126 42.8767  25
  -1  13   8 94.9694 46.3343  25
  -1  13  -8 5.70482 39.0039  25
   1  13   8 109.167 46.1529  25
   1 -13  -9-38.4412 58.0153  19
  -1 -13   9-36.2920 42.6661  20
   1 -13   9 14.2334 52.9150  19
   1  13   9 6.22499 42.4210  25
  -1  13   9-39.6403 44.7535  25
  -1  13  -9-5.38943 36.2875  25
   1  13  -9 61.1100 40.8918  25
   1 -13 -10 337.167 66.8497  19
  -1 -13  10 303.199 54.1225  20
   1  13  10 233.361 51.3280  25
   1  13 -10 352.469 50.7358  25
  -1  13  10 453.678 61.6472  25
  -1  13 -10 291.664 47.5846  25
   1  13 -11 113.193 38.4720  25
  -1  13  11 177.922 49.0384  25
   1  13  11 147.980 45.6053  25
  -1  13 -11 221.040 42.2581  25
  -1 -13  11 153.895 35.7783  12
   1 -13 -11 225.033 63.5293  19
   1  13 -12 542.896 61.5398  25
  -1  13 -12 578.774 59.2904  25
  -1 -13  12 677.838 59.9106  12
  -1  13  12 784.522 73.5884  25
   1  13  12 710.774 69.4794  25
   1 -13 -12 855.882 84.9053  19
  -1 -13  13 1864.95 129.251  12
   1  13  13 2216.74 139.570  25
   1  13 -13 2072.02 133.129  25
  -1  13  13 2317.28 143.898  25
   1 -13 -13 2094.18 150.955  19
  -1 -13  14 898.412 68.4880  12
  -1  13  14 853.447 77.7768  25
   1  13 -14 881.458 67.8294  25
   1 -13 -14 880.674 88.7772  19
  -1 -13  15 1002.88 71.3390  12
  -1  13  15 924.734 76.2851  25
   1 -13 -15 885.455 88.1735  19
  -1 -13  16 271.392 41.8408   1
   1 -13 -16 218.615 53.8949  19
  -1 -13  16 231.554 34.5686  12
  -1 -13  17 584.168 52.5247   1
   1 -13 -17 537.467 63.0234  19
  -1 -13  17 420.260 42.1811  12
  -1 -13  18 208.138 32.6880   1
   1 -13 -18 193.826 48.2759  19
  -1 -13  18 188.616 26.6523  12
  -1 -13  19 46.4672 22.2547   1
   1 -13 -19 36.2409 38.3246  19
  -1 -13  20 114.769 19.9055   1
   1 -13 -20 207.127 38.9319  19
   1 -13  21-5.52588 21.7414  13
  -1 -13  21 2.41975 20.0351  13
   1 -13 -21-14.1598 30.3545  19
   1 -13  22 1366.83 80.1497  13
  -1 -13  22 1184.99 75.6296  13
  -1 -13 -22 1260.00 82.5386  19
   1 -13 -22 1190.71 83.4377  19
  -1  13  23 1163.56 78.8728  16
  -1 -13 -23 1318.07 82.2302  19
  -1  14   0 10.8826 39.2347  25
   1  14   0 5.36544 38.4816  25
  -1 -14   0-19.9160 40.7314  20
   1 -14   0-77.8486 51.1624  19
  -1  14   1 466.050 60.7370  25
   1  14   1 538.183 63.5925  25
   1  14  -1 516.430 61.2628  25
  -1  14  -1 525.796 61.7783  25
   1 -14  -1 474.369 68.2941  19
   1 -14   1 481.879 67.6127  19
  -1 -14  -1 494.431 58.5465  20
  -1 -14   1 533.751 60.4530  20
   1  14   2 268.543 52.8839  25
  -1  14   2 373.692 54.8423  25
  -1  14  -2 394.892 55.1539  25
   1  14  -2 441.388 55.7475  25
   1 -14  -2 437.802 64.9189  19
   1 -14   2 412.103 62.4867  19
  -1 -14  -2 543.531 57.8858  20
  -1 -14   2 371.171 52.5099  20
  -1  14  -3 513.999 57.3968  25
  -1  14   3 503.972 60.5363  25
   1  14  -3 433.299 55.2266  25
  -1 -14   3 394.046 53.4709  20
  -1 -14  -3 307.261 51.7018  20
   1 -14   3 331.086 60.7597  19
   1 -14  -3 363.960 63.6229  19
   1  14  -4 1047.09 83.0982  25
  -1  14  -4 1030.33 82.1556  25
  -1  14   4 924.392 82.2099  25
  -1 -14   4 893.864 78.4252  20
   1 -14  -4 914.334 87.1099  19
  -1 -14  -4 769.760 77.1732  20
   1 -14   4 1032.46 88.9745  19
   1  14  -5 190.261 42.4888  25
  -1  14  -5 210.354 43.1721  25
   1  14   5 160.139 45.1904  25
  -1 -14  -5 212.262 45.5650  20
  -1 -14   5 146.610 40.0428  20
   1 -14   5 206.613 50.2544  19
   1 -14  -5 192.020 53.3515  19
   1  14  -6 1708.07 114.297  25
   1  14   6 1641.09 115.774  25
  -1  14  -6 1625.28 112.139  25
   1 -14  -6 1628.13 121.824  19
   1 -14   6 1665.30 120.221  19
  -1 -14  -6 1445.20 111.351  20
  -1 -14   6 1731.02 113.248  20
   1  14  -7 89.4378 37.6377  25
  -1  14   7 142.973 42.8534  25
  -1  14  -7 119.654 37.1130  25
   1  14   7 116.760 40.8686  25
  -1 -14   7 124.011 37.8118  20
  -1 -14  -7 114.987 37.6126  20
   1 -14  -7 72.5795 47.6949  19
  -1  14   8 3252.49 191.900  25
   1  14  -8 3152.91 187.305  25
  -1  14  -8 2885.77 184.356  25
   1  14   8 3173.75 189.596  25
   1 -14  -8 3115.38 194.637  19
   1  14   9 39.5459 34.4387  25
  -1  14  -9-10.6616 28.9680  25
  -1  14   9 42.2268 37.9116  25
   1  14  -9 46.7869 31.6437  25
   1 -14  -9 5.24132 40.7018  19
  -1  14  10 468.181 52.3103  25
  -1  14 -10 404.636 42.5801  25
   1  14 -10 437.439 47.2315  25
   1  14  10 457.016 50.1977  25
   1 -14 -10 387.156 54.1827  19
   1  14  11 33.3664 29.4314  25
  -1  14  11 8.17165 31.8616  25
   1  14 -11-18.4088 28.0320  25
   1 -14 -11-23.9530 39.1809  19
  -1  14  12 539.720 52.0937  25
   1  14 -12 471.677 41.7070  25
   1 -14 -12 449.521 56.1360  19
   1 -14 -13 1832.75 113.119  19
  -1 -14  13 1509.71 102.113   1
  -1  14  13 1615.94 103.977  25
   1 -14 -14 23.6188 31.5372  19
  -1 -14  14 15.5231 21.6988   1
   1 -14 -15 488.185 45.9414  19
  -1 -14  15 308.712 32.2454   1
   1 -14 -16 1041.77 73.4173  19
  -1 -14 -16 1013.56 73.4282  19
  -1 -14 -17 40.2178 24.8214  19
   1 -14 -17 38.7091 25.3427  19
  -1  14  17 37.9292 16.9240  16
  -1 -14 -18 28.2914 19.1123  19
   1 -14 -18 9.01554 18.5463  19
  -1 -14  18 21.7140 13.1492  13
   1 -14  18 27.6903 14.9549  13
  -1 -15   0-17.2514 21.2306  20
   1 -15   0-17.1382 28.1637  19
  -1  15   0-10.1122 27.3544  25
   1  15   0-23.8875 27.8089  25
   1 -15   1-17.0300 28.4333  19
  -1 -15   1-24.3174 22.0789  20
  -1 -15  -1-2.47367 21.6150  20
   1 -15  -1-30.8336 30.1461  19
  -1  15  -1 13.1901 26.8650  25
   1  15   1-20.4949 27.4785  25
  -1  15   1-20.4964 27.7142  25
   1  15  -1 20.2476 28.1712  25
  -1 -15  -2 258.192 31.0172  20
  -1 -15   2 277.733 30.0582  20
   1 -15  -2 227.949 38.4636  19
   1 -15   2 262.208 37.2355  19
  -1  15  -2 239.525 34.5148  25
  -1  15   2 286.892 38.5930  25
   1  15  -2 303.708 39.2011  25
   1  15   2 274.530 38.6662  25
   1 -15  -3 6.70619 29.5143  19
  -1 -15  -3-2.41824 21.5975  20
  -1  15  -3 45.5610 23.4892  25
   1  15  -3 57.4226 27.1650  25
  -1  15   3-6.75559 26.1174  25
   1 -15  -4 2038.15 122.821  19
   1 -15   4 2016.21 120.381  20
  -1 -15  -4 1722.30 114.750  20
  -1  15   4 1974.16 122.259  25
   1  15  -4 2138.73 121.298  25
  -1  15  -4 1955.74 119.312  25
  -1 -15  -5 27.1253 20.2790  20
   1 -15  -5 3.18582 29.0393  19
  -1  15  -5 23.1075 20.5120  25
   1  15   5 21.5619 25.1213  25
   1  15  -5 42.6334 24.1291  25
  -1 -15  -6 8.55767 16.8346  20
   1 -15  -6-18.3717 24.4142  19
  -1 -15  -6 27.0262 25.6522  19
  -1  15  -6-15.5560 19.1983  25
   1  15   6 28.8577 23.6020  25
   1  15  -6-5.16591 21.3857  25
  -1 -15  -7 68.5242 25.9992  19
   1 -15  -7 81.6480 28.0001  19
  -1 -15  -7 85.4751 18.7707  20
   1  15  -7 110.012 22.3383  25
  -1  15   7 74.0478 24.6961  25
   1  15   7 121.671 25.7031  25
  -1 -15  -8 26.7389 21.4379  19
  -1 -15  -8 12.5911 13.7440  20
   1 -15  -8 41.0397 24.1780  19
   1  15   8 13.9872 18.2913  25
  -1  15   8 23.2978 20.9338  25
   1 -15  -9 565.287 43.6547  19
  -1 -15  -9 484.786 42.4572  19
  -1  15   9 462.017 39.4602  25
   1  15   9 436.406 36.6805  25
   1 -15 -10 59.1002 21.1182  19
  -1 -15 -10 33.1549 19.9429  19
  -1  15  10 49.2814 15.6103  25
   1 -15 -11 39.4722 17.5963  19
  -1 -15 -11 53.5212 16.6941  19
  -2   0   0 12238.6 661.046   8
  -2   0   1-4.37353 33.9505   8
  -2   0   2 7421.42 417.260   8
  -2   0   3 58.2573 42.9519   8
   2   0   3 41.5027 32.0163  10
  -2   0   4 54909.8 2909.70   8
  -2   0   5-22.4647 51.3444   8
   2   0   7-8.85086 23.5282   8
   2   0   8 57022.2 3004.22   8
  -2   0   9 79.6855 59.2703   8
   2   0   9 18.7765 30.6700   8
  -2   0  10 63016.2 3319.41   8
   2   0  10 62429.7 3289.03  10
   2   0  10 61456.1 3278.88   8
   2   0  11 7.78632 43.3571  10
  -2   0  11-27.3516 71.1982   8
   2   0  11 92.0436 39.4482   8
   2   0  12 833.597 82.5968   8
   2   0  12 705.004 80.9911  10
   2   0  13 46.9731 21.5587  26
   2   0 -13 6.90128 20.4275  26
   2   0  13 26.5214 47.4263  10
   2   0  13 120.379 51.9632   8
   2   0  14 110029. 5905.92  26
   2   0  14 123678. 5953.18  10
   2   0  14 117826. 5951.87   8
   2   0  15-21.6387 49.5963   8
   2   0  15 60.0198 43.3771  10
   2   0  16 628.821 83.6918  10
   2   0  16 718.338 90.9907   8
   2   0  17-11.3404 40.4449  10
   2   0  17-26.3119 56.1970   8
  -2   0  17 22.4610 86.7801   8
  -2   0  18 7767.34 534.675   8
   2   0  18 8079.58 480.241  10
   2   0  18 7839.45 489.270   8
   2   0  19 78.1195 58.0959   8
   2   0  19 12.7260 44.3974  10
  -2   0  19-26.1630 87.0035   8
   2   0  20 19971.6 1162.26   8
  -2   0  20 21614.0 1231.23   8
  -2   0  21-30.1140 89.5613   8
   2   0  21 18.0508 55.3368   8
  -2   0  22 96.4056 98.6428   8
  -2   0  23-6.33643 36.7962   9
  -2   0  23-102.445 98.3343   8
   2   0  23-18.8277 35.5373   9
  -2   0  23 12.0065 39.6728   7
  -2   0  23 47.7152 38.2639   1
  -2   0  23-13.5811 44.5906   6
   2   0  24 2856.68 184.513  22
   2   0  24 3011.60 192.770   9
  -2   0  24 3047.51 194.272   9
  -2   0  24 2780.49 307.023   8
  -2   0  24 2801.70 185.016  18
  -2   0  24 2842.40 190.744  12
  -2   0  24 2907.83 197.094   6
  -2   0  24 3088.45 192.254   7
  -2   0  24 3316.53 189.148  15
  -2   0  24 3065.85 197.283   1
  -2   0  25 45.3103 46.9797   6
   2   0  25-41.3909 47.0120   6
   2   0  25 70.7818 34.8280  22
  -2   0  25-21.2145 46.7349   9
  -2   0  25-37.9252 97.6821   8
   2   0  25 48.8107 41.4791   9
  -2   0  25 16.7417 32.9374  18
  -2   0  25 33.0543 38.3928  12
  -2   0  25-26.5527 43.8713   7
  -2   0  25-27.9291 33.9986  15
  -2   0  25 14.9837 44.5653   1
   2   0  26 188.736 55.1740   6
  -2   0  26 134.277 57.0197   6
   2   0  26 123.834 42.1632  22
  -2   0  26 133.259 51.4731   9
  -2   0  26 316.067 124.803   8
   2   0  26 50.9941 45.7971   9
  -2   0  26 145.407 41.1028  18
  -2   0  26 41.5123 48.1615   7
  -2   0  26 97.9209 41.1640  15
  -2   0  26 226.003 51.5999  12
  -2   0  26 139.813 51.7552   1
  -2   0  27 73.8005 58.4792   6
   2   0  27-22.7921 55.9201   6
   2   0  27-37.7673 49.2814   9
  -2   0  27-7.69162 44.2981   9
  -2   0  27 7.07714 41.7657  12
  -2   0  27-21.4704 55.0430   7
   2   0  27 11.5324 40.4461  22
  -2   0  27-17.6526 41.7348  15
  -2   0  27 40.0963 44.2188   1
  -2   0  28-8.44473 55.5035   6
   2   0  28 47.2310 58.2832   6
  -2   0  28 7.91459 48.5837   9
   2   0  28 54.3043 47.9713   9
  -2   0  28 166.038 54.7890  12
  -2   0  28 51.3460 52.6479   7
   2   0  28 87.7548 42.0149  22
  -2   0  28 35.6857 42.0191  15
  -2   0  28-8.21137 50.0301   1
  -2   0  29-36.5556 43.8294  12
   2   0  29 11.7649 40.3272  22
  -2   0  29-29.7564 55.5896   7
  -2   0  29 29.6602 45.4665  11
   2   0  29-15.7365 54.5696   9
  -2   0  29-8.06399 47.9688   9
  -2   0  29-11.8760 41.4200  15
  -2   0  29-43.0899 55.8630   6
   2   0  29 8.07647 53.0375   6
  -2   0  30 643.725 75.6386  12
   2   0  30 582.274 68.2988  22
  -2   0  30 499.404 77.2113   7
   2   0  30 711.727 82.7976   9
  -2   0  30 704.296 82.7282   9
  -2   0  30 515.725 74.5404  11
  -2   0  30 629.492 68.6266  15
  -2   0  30 669.905 91.9437   6
   2   0  30 697.364 89.6821   6
  -2   0  31-14.8460 45.1823  11
   2   0  31 39.7479 39.8363  22
   2   0  31-7.16588 49.7016   7
  -2   0  31-66.3436 53.1441   7
  -2   0  31-8.04490 56.7507   9
   2   0  31-31.3893 51.5354   9
  -2   0  31-11.2293 38.0396  15
  -2   0  31 8.67360 61.5238   6
   2   0  31-49.3388 60.2211   6
   2   0  32 2589.38 186.474   9
  -2   0  32 2886.69 192.145   9
   2   0  32 2534.08 174.869  22
  -2   0  32 2871.80 187.829   7
   2   0  32 2946.72 195.479   6
   2   0  32 2802.20 185.931   7
  -2   0  32 2838.54 195.818   6
  -2   0  32 2993.76 189.137  11
  -2   0  32 2709.57 174.409  15
   2   0  33-4.85424 30.8371  15
   2   0  33 51.8320 49.2420   9
  -2   0  33-15.2174 50.9149   9
   2   0  33-55.4939 62.1012   6
  -2   0  33-8.26044 60.1769   6
   2   0  33 20.2015 48.0229   7
  -2   0  33-41.2768 50.8936   7
  -2   0  33 48.9931 47.9775  11
   2   0  33 7.36113 49.5613  18
   2   0  34 1085.79 95.8185   7
   2   0  34 1100.11 104.216   6
  -2   0  34 956.559 94.2590   7
  -2   0  34 1166.70 108.492   6
  -2   0  34 1218.04 99.0541  11
  -2   0  34 1091.16 99.2135   9
   2   0  34 1131.31 98.6603   9
  -2   0  35-22.2094 59.0351   6
   2   0  35-85.6154 57.6315   6
   2   0  35-41.0621 41.8444   7
  -2   0  35-23.7962 41.7390   7
  -2   0  35 30.6778 42.8047  11
   2   0  35-6.55100 45.7016   9
  -2   0  35 13.4802 46.7526   9
   2   0  36 415.003 67.7384   6
  -2   0  36 320.979 67.3784   6
  -2   0  36 442.404 58.7004   7
   2   0  36 338.904 54.3760   7
  -2   0  36 394.208 57.9891  11
   2   0  36 428.888 64.1019  11
  -2   0  37-30.8362 48.5281   6
   2   0  37-11.9085 49.8911   6
  -2   0  37 9.23837 36.3471   7
   2   0  37 9.26597 36.9407   7
  -2   0  37 48.9081 36.1821  11
   2   0  37-34.0957 43.2949  11
   2   0  38 116.223 36.6460   7
   2   0  38 131.264 47.3767   6
  -2   0  38 119.544 48.6487   6
   2   0  38 189.457 42.0610  11
  -2   0  38 207.425 39.8425  11
   2   0  39-26.9314 38.3461   6
  -2   0  39-9.27908 39.6357   6
   2   0  39 8.48194 34.4012  11
   2   0  40 1766.11 112.976   6
  -2   0  40 1655.84 113.401   6
   2   0  41-5.47635 25.4298   6
   2   1   0 157916. 8277.91  10
   2   1  -1 35927.1 1862.85  10
   2   1   1 34585.7 1866.76  10
   2   1   2 265101. 13890.3  10
   2   1   3 172278. 9097.41  29
  -2   1   3 171618. 9097.15  29
   2   1   3 177092. 9100.32  10
  -2   1   4 37979.7 2033.26  29
   2   1   4 38053.8 2033.87  29
  -2  -1   4 39976.4 2057.27   8
   2   1   5 74249.2 3858.77  29
  -2   1   5 72196.2 3857.79  29
  -2   1   6 5054.46 296.524  29
   2   1   6 5045.68 298.441  29
  -2   1   7 636.859 71.3793  29
   2   1   7 612.020 73.1720  29
   2   1   8 46899.7 2425.67  29
  -2   1   8 45503.5 2423.64  29
   2  -1  -8 45475.1 2411.29  26
   2  -1   8 44874.6 2409.67  26
  -2   1   9 8405.74 475.537  29
   2   1   9 8506.18 476.164  29
   2  -1   9 7980.50 454.728  26
   2  -1  -9 8241.42 456.663  26
  -2  -1   9 8152.73 496.412   8
  -2   1   9 8565.90 497.526   8
   2  -1   9 7971.90 468.720  10
   2   1  10 1731.13 139.844  29
  -2   1  10 1614.95 138.092  29
   2  -1 -10 1874.91 118.631  26
   2  -1  10 1820.26 116.792  26
  -2  -1  10 1438.92 153.386   8
  -2   1  10 1780.58 160.717   8
   2  -1  10 1616.27 131.868  10
   2   1  11 85602.5 4501.32  29
  -2   1  11 84997.1 4499.41  29
   2  -1 -11 84697.9 4469.78  26
   2  -1  11 87486.1 4469.18  26
   2   1  11 79860.6 4486.32  10
  -2   1  11 85883.1 4524.17   8
   2  -1  11 85138.2 4491.00  10
   2   1  12 14540.7 794.670  29
  -2   1  12 13573.0 791.153  29
   2  -1  12 14353.7 755.338  26
   2  -1 -12 13919.2 756.417  26
  -2   1  12 14365.5 817.110   8
   2  -1  12 14166.5 781.701  10
   2   1  12 13137.5 777.138  10
   2   1  13 10792.1 616.663  29
  -2   1  13 10741.1 617.464  29
   2  -1 -13 10469.8 571.582  26
   2  -1  13 10194.6 569.293  26
   2  -1  13 11190.3 604.032  10
   2   1  13 10604.8 600.386  10
   2  -1 -14 28431.0 1533.08  26
   2  -1  14 28210.9 1530.29  26
   2   1  14 30001.8 1570.36  10
   2   1  14 30888.2 1579.98   8
   2  -1  14 31100.6 1573.64  10
   2   1  15 374.248 71.0183   8
   2  -1  15 207.974 59.6397  10
   2  -1  16 8878.82 517.610  10
  -2  -1  16 9021.37 573.656   8
   2   1  16 8440.19 525.365   8
  -2  -1  17 12024.1 744.137   8
   2  -1  17 11918.6 683.381  10
   2   1  17 11687.7 694.847   8
   2   1  18 21293.3 1254.00   8
   2  -1  18 22906.4 1240.54  10
  -2  -1  18 21149.2 1301.53   8
  -2   1  18 25072.6 1318.90   8
  -2   1  19 556.521 131.912   8
  -2  -1  19 266.095 115.031   8
   2  -1  19 677.122 88.0021  10
   2   1  19 453.883 87.9557   8
   2  -1  20 12751.9 708.123  10
  -2  -1  20 10637.0 764.816   8
  -2   1  20 12048.2 777.337   8
   2   1  20 12357.8 730.805   8
   2   1  21-19.4008 55.8672   8
   2  -1  21 28.2058 48.0520  10
  -2   1  21-30.4236 87.6088   8
  -2  -1  21-30.3388 90.2300   8
  -2   1  22 97.8822 93.9982   8
   2   1  22 41.1379 57.2936   8
   2   1  23 7686.27 435.118  22
   2   1  23 7624.36 515.024   8
  -2   1  23 7902.66 578.207   8
   2   1  23 7953.28 441.187   9
  -2   1  23 7761.80 440.681   9
   2   1  23 7556.00 439.410  18
  -2  -1  23 7412.59 442.026   6
  -2   1  23 7852.93 444.089   6
  -2   1  23 8508.11 443.939   7
  -2   1  23 7881.02 443.861   1
  -2  -1  23 8020.17 445.279   1
  -2  -1  23 7324.47 439.830  12
   2  -1  23 7403.96 442.496  12
  -2   1  24 59.3629 35.8653  12
   2  -1  24 87.4780 44.3720  12
  -2  -1  24-6.81154 39.2367  12
  -2  -1  24 16.4172 30.1846  13
   2   1  24 22.3976 37.4768  22
   2  -1  24 9.56584 29.5496  22
  -2   1  24 6.68837 40.4073   9
  -2   1  24 183.306 121.905   8
   2   1  24 6.65967 40.2339   9
   2   1  24 6.51787 37.8572  18
  -2  -1  24-5.23071 29.6283  18
  -2  -1  24-43.0630 51.7433   6
  -2   1  24-14.3087 48.1751   6
  -2  -1  24 17.9606 39.0676   7
  -2   1  24 13.2669 43.2854   7
  -2   1  24-14.3247 39.5009   1
  -2  -1  24-7.32674 43.9261   1
  -2   1  24 88.8131 40.5940  15
  -2   1  25 360.429 52.3788  12
   2  -1  25 229.334 56.4458  12
  -2  -1  25 263.162 53.7996  12
  -2  -1  25 240.468 45.8544  13
   2   1  25 240.041 46.5979  22
   2  -1  25 303.513 46.2474  22
  -2   1  25 217.786 52.4069   9
   2   1  25 314.534 56.1480   9
  -2   1  25 230.773 118.678   8
   2   1  25 273.840 52.4094  18
  -2  -1  25 263.219 44.4647  18
   2   1  25 255.425 56.2028   6
   2  -1  25 247.522 56.2228   6
  -2   1  25 248.228 60.9613   6
  -2  -1  25 187.944 50.0328   7
  -2   1  25 229.588 54.9369   7
  -2   1  25 326.146 53.6863  15
  -2  -1  25 243.643 52.0908   1
  -2   1  25 194.754 52.7941   1
   2  -1  26 17657.1 950.956  22
   2   1  26 17497.8 956.398  22
  -2  -1  26 16860.8 963.733   9
  -2   1  26 17496.6 1126.09   8
   2  -1  26 17766.8 964.074   9
  -2   1  26 18703.8 965.615   9
   2   1  26 16629.3 961.268   9
  -2  -1  26 17002.2 953.174  18
  -2   1  26 18340.1 959.501  15
  -2   1  26 16484.3 961.221   7
  -2   1  26 17850.9 967.289   6
   2   1  26 17085.3 962.341   6
  -2  -1  26 18324.7 959.891   7
  -2  -1  26 18019.8 967.616   1
   2  -1  26 17787.5 968.070  12
  -2   1  26 18069.0 959.202  12
  -2   1  26 18458.6 963.660  11
  -2  -1  26 17590.1 963.431  12
  -2  -1  27 75.5274 49.9713  12
  -2   1  27 53.3089 39.0870  12
   2  -1  27 82.5745 48.7914  12
   2   1  27 62.2001 46.7698  22
   2  -1  27 31.2924 37.8730  22
  -2   1  27 94.6547 51.9824  11
  -2   1  27 41.5911 102.591   8
   2   1  27 7.50978 46.4445   9
  -2   1  27 83.4893 45.2110   9
  -2  -1  27-23.4636 47.6610   9
   2  -1  27 68.6221 47.4928   9
  -2  -1  27 88.2353 36.9324  18
  -2   1  27 24.4608 56.9214   6
   2   1  27 53.1209 51.7696   6
  -2   1  27 37.5178 51.1900   7
  -2  -1  27-6.71765 45.2937   7
  -2  -1  27-8.12513 49.5085   1
  -2   1  27 71.7224 45.2830  15
  -2  -1  28-23.0112 45.2669  12
   2   1  28-6.34422 43.9977  22
   2  -1  28 10.5101 35.3814  22
  -2   1  28-42.5592 122.555   8
   2   1  28-53.8243 48.8465   9
  -2   1  28-22.4774 44.5663  11
  -2   1  28 31.1647 48.4668   9
   2  -1  28 39.1715 52.4246   9
  -2  -1  28 80.3946 53.7974   9
  -2  -1  28 5.99877 35.4018  18
  -2   1  28-16.7780 56.8252   6
   2   1  28-47.1245 58.9777   6
  -2   1  28 30.7838 50.8591   7
  -2  -1  28-6.86096 46.7537   7
  -2   1  28-13.2341 43.4514  15
  -2  -1  28 16.5431 52.5462   1
   2  -1  29 1338.68 99.8608  22
   2   1  29 1288.80 107.200  22
   2   1  29 1154.38 111.695   9
  -2   1  29 1346.80 114.484   9
   2  -1  29 1259.10 113.538   9
  -2  -1  29 1318.09 116.660   9
   2  -1  29 1273.23 113.593  18
  -2   1  29 1340.16 109.001  15
  -2   1  29 1368.33 120.632   6
   2   1  29 1168.52 115.766   6
  -2   1  29 1484.17 118.393   7
  -2  -1  29 1385.79 109.472   7
  -2  -1  29 1270.02 115.279   1
  -2   1  29 1243.06 109.253  11
  -2  -1  29 1226.48 110.457  12
  -2  -1  30-7.73088 45.6263  12
  -2   1  30-15.3517 45.6596  11
   2  -1  30-5.12578 34.7243  22
   2   1  30 19.0252 45.2291  22
   2   1  30-23.4984 50.7732   9
  -2   1  30 15.9474 51.0018   9
  -2  -1  30 41.1976 50.5205   9
   2  -1  30-55.9540 58.2338   9
  -2  -1  30-28.7377 43.7268  11
   2  -1  30-39.2166 53.1310  18
  -2   1  30 8.62345 59.1149   6
   2   1  30 8.16448 55.6386   6
   2  -1  30-13.5012 45.4534   7
  -2  -1  30 41.4713 49.0264   7
  -2   1  30 23.5087 54.6584   7
  -2   1  30-52.5301 46.8303  15
  -2  -1  30 8.33642 51.8608   1
   2   1  31 7722.67 442.186   9
   2  -1  31 7143.76 440.423   9
  -2   1  31 7491.46 441.622   9
  -2  -1  31 7997.85 445.481   9
   2  -1  31 8115.35 443.359  18
  -2   1  31 7681.44 440.984  11
  -2  -1  31 7388.78 436.513  11
  -2  -1  31 7989.01 441.674  12
   2  -1  31 7431.77 434.707   7
  -2   1  31 7933.75 448.558   6
   2   1  31 7587.11 445.201   6
   2   1  31 7726.78 441.152   7
  -2  -1  31 7690.84 436.347   7
  -2   1  31 7455.59 441.076   7
   2   1  31 7781.04 433.936  22
   2  -1  31 7075.10 423.777  22
  -2   1  31 7588.89 433.623  15
   2   1  32 6233.30 357.684   9
  -2   1  32 6308.21 360.138   9
   2  -1  32 6285.12 359.831   9
  -2  -1  32 6090.86 360.091   9
   2  -1  32 5788.49 356.110  18
  -2  -1  32 5920.05 351.979  11
  -2   1  32 5985.17 356.288  11
  -2  -1  32 5969.63 355.317  12
   2  -1  32 5904.89 350.530   7
   2   1  32 6081.04 361.944   6
   2   1  32 5841.03 355.098   7
  -2   1  32 5848.18 360.101   6
  -2  -1  32 5864.16 350.396   7
  -2   1  32 6119.80 357.552   7
  -2   1  32 5914.84 348.461  15
   2   1  32 6059.51 348.323  22
   2  -1  33 312.426 61.7254   9
  -2  -1  33 383.321 66.6879   9
   2  -1  33 402.740 63.9393  18
  -2   1  33 319.068 53.7008  15
   2  -1  33 215.950 54.6261   7
  -2   1  33 451.138 67.3716   7
   2   1  33 417.860 64.2226   7
  -2  -1  33 374.025 57.0392   7
  -2   1  33 396.151 63.4382  11
  -2  -1  33 398.674 61.4031  11
  -2   1  33 383.239 75.8714   6
   2   1  33 353.318 69.8992   6
   2  -1  34 3228.06 210.855  18
  -2   1  34 3282.59 200.834  15
   2   1  34 3229.37 201.291  15
   2  -1  34 3177.89 211.302   9
  -2  -1  34 3450.52 215.578   9
  -2  -1  34 3054.71 203.707   7
  -2   1  34 3433.90 219.340   6
   2   1  34 3337.53 215.863   6
  -2   1  34 3268.96 212.468   7
   2  -1  34 3408.50 206.021   7
   2   1  34 3425.73 212.609   7
  -2  -1  34 3384.12 207.818  11
  -2   1  34 3129.60 210.115  11
   2  -1  35 502.037 67.3135  18
   2  -1  35 445.479 64.2046   9
   2   1  35 514.811 71.5386  11
  -2  -1  35 506.548 70.6485   9
  -2  -1  35 497.079 60.7942   7
   2  -1  35 414.422 59.2742   7
   2   1  35 535.379 68.9728   7
  -2   1  35 585.332 71.9901   7
  -2   1  35 532.169 68.7265  11
  -2  -1  35 556.892 63.8920  11
   2   1  35 746.062 83.3425   6
  -2   1  35 502.525 77.1288   6
   2  -1  36 859.354 80.5293   9
  -2  -1  36 1082.50 86.2026   9
   2   1  36 827.866 80.6142  11
  -2   1  36 797.832 86.4047   6
   2  -1  36 672.259 68.4352   7
  -2   1  36 720.051 78.0061   7
   2   1  36 927.066 88.3823   6
   2   1  36 696.360 77.2727   7
  -2   1  36 748.932 76.3479  11
  -2  -1  36 745.051 72.1367  11
  -2   1  37-30.1934 47.9410   6
   2   1  37-17.5238 48.7535   6
  -2   1  37 5.07211 40.4446   7
   2   1  37 50.1900 39.1415   7
  -2  -1  37 17.8048 34.8715  11
   2   1  37 27.9728 44.2203  11
  -2   1  37-5.10855 37.7956  11
   2   1  38 92.3833 43.6101   6
  -2   1  38 116.529 47.8403   6
  -2   1  38 47.4176 37.2193   7
   2   1  38 90.2466 39.3752   7
   2   1  38-19.6389 39.4281  11
  -2   1  38 56.9499 34.1345  11
   2   1  39 972.806 79.6079   6
  -2   1  39 914.293 80.2670   6
  -2   1  39 942.206 71.7586   7
   2   1  39 970.238 73.4686   7
   2   1  39 1008.66 78.3591  11
   2   1  40 411.545 46.7721   6
  -2   1  40 316.712 44.7704   6
   2   1  40 420.622 43.7201  11
   2   1  40 290.229 36.7129   7
   2   1  41 738.567 53.9995  11
   2   1  41 713.615 55.4496   6
   2  -2   0 1084.46 92.5366  26
   2  -2  -1 73345.3 3869.20  26
   2  -2  -2 447.939 61.5139  26
   2  -2  -3 167248. 8781.07  26
   2  -2  -4 239.551 50.8917  26
   2  -2   4 327.841 53.8593  26
   2  -2   5 15438.9 835.602  26
   2  -2  -5 15288.2 835.265  26
   2  -2   6 79.4478 43.0330  26
   2  -2  -6 103.493 38.2344  26
   2   2   6 120.636 55.2941  29
  -2   2   6 32.1174 42.8464  29
   2  -2   7 8695.23 498.768  26
   2  -2  -7 9166.57 500.287  26
   2   2   7 8948.37 515.969  29
  -2   2   7 8974.23 516.229  29
   2  -2   8 13459.8 739.514  26
   2  -2  -8 13697.0 740.777  26
   2   2   8 13386.0 760.552  29
  -2   2   8 13579.8 761.660  29
   2  -2   9 41339.8 2202.66  26
   2  -2  -9 41679.7 2203.74  26
   2   2   9 41782.3 2229.01  29
  -2   2   9 41269.8 2227.19  29
   2  -2 -10 6779.23 388.139  26
   2  -2  10 6822.56 387.260  26
  -2   2  10 6890.32 417.129  29
   2   2  10 6793.44 416.420  29
   2  -2  11 18559.9 1002.05  26
   2  -2 -11 18627.4 1003.13  26
   2   2  11 19062.0 1038.39  29
  -2   2  11 18045.4 1034.77  29
   2  -2 -12 17545.2 934.643  26
   2  -2  12 16979.1 932.223  26
   2   2  12 17585.1 973.415  29
  -2   2  12 17051.3 971.531  29
   2  -2  13 4168.58 246.383  26
   2  -2 -13 4070.75 246.836  26
   2   2  13 3989.81 288.557  29
  -2   2  13 4603.62 295.516  29
   2  -2  13 4231.37 273.257  10
   2  -2 -14 184.711 34.6605  26
   2  -2  14 107.748 31.4704  26
   2   2  14 43.8349 58.8798  29
  -2   2  14 130.850 61.5092  29
   2  -2  14 106.892 51.9324  10
   2  -2  15 7.98062 20.1224  26
   2  -2  15-11.2574 41.0049  10
  -2   2  15-15.5720 53.0572  29
   2   2  15-31.2905 63.7140  29
   2  -2  16 1039.89 109.304  10
   2   2  16 769.243 116.216  29
  -2   2  16 865.818 122.234  29
   2  -2  17 1384.70 128.614  10
  -2   2  17 1181.49 141.291  29
   2   2  17 1186.13 144.840  29
   2   2  18 88.7515 68.6007   8
   2  -2  18 12.9071 50.8124  10
   2   2  19 852.389 116.847   8
  -2   2  19 583.929 130.277   8
   2  -2  19 577.406 84.4866  10
   2  -2  20 11878.9 725.774  10
  -2   2  20 13429.8 816.650   8
   2   2  20 13008.9 764.914   8
   2  -2  21 1600.44 149.773  10
   2   2  21 1537.62 175.695   8
  -2   2  21 1647.75 212.645   8
   2   2  22 398.245 54.1784  22
   2   2  22 270.019 86.5056   8
  -2   2  22 436.824 129.284   8
   2  -2  22 313.009 72.6323  10
  -2   2  22 476.769 58.4050  11
   2   2  22 447.195 57.5831  18
  -2  -2  22 487.005 60.9015   6
   2  -2  22 494.449 62.5257  12
   2  -2  22 435.689 56.8055  13
  -2  -2  22 355.529 57.7351   1
   2   2  23 1222.25 100.538  22
  -2   2  23 998.150 176.921   8
  -2   2  23 1223.58 103.699   9
   2   2  23 1308.83 105.263   9
   2  -2  23 1258.71 134.730  10
   2   2  23 1132.50 154.896   8
   2   2  23 1197.05 101.324  18
  -2   2  23 1322.54 103.707  15
  -2  -2  23 1409.75 109.638   6
  -2   2  23 1628.62 113.325   6
  -2  -2  23 1227.36 107.968   1
   2  -2  23 1279.58 103.666  13
  -2  -2  23 1213.01 107.387  12
  -2   2  23 1430.58 106.000  11
   2  -2  23 1364.13 110.539  12
   2  -2  24-22.5102 45.3335  12
  -2  -2  24 11.5074 31.4512  13
  -2  -2  24 29.6754 44.1388  12
   2   2  24 35.7315 39.6154  22
   2   2  24-13.5626 36.7189   9
  -2   2  24 39.8350 39.1927  11
   2   2  24-123.129 81.8895   8
  -2   2  24 75.0836 104.445   8
  -2   2  24-20.1893 39.0920   9
  -2  -2  24 46.9282 31.5105  18
   2   2  24 53.0197 40.6456  18
  -2  -2  24 35.7011 48.9549   6
   2  -2  24 45.3199 41.1397   6
  -2   2  24 42.5730 47.4903   6
   2   2  24 19.5464 39.3675   6
  -2  -2  24 33.4000 34.8883   7
  -2  -2  24 83.5629 43.7615   1
  -2   2  24 12.8564 39.9995  15
   2  -2  25 196.220 54.6053  12
  -2  -2  25 119.679 36.0561  13
  -2  -2  25 91.8904 46.1256  12
   2   2  25 174.126 46.8067  22
  -2   2  25 79.0103 124.830   8
  -2   2  25 239.412 53.8853   9
   2   2  25 197.958 48.7241   9
  -2   2  25 166.990 52.4980  11
  -2  -2  25 125.137 37.9990  18
   2   2  25 180.395 49.2084  18
  -2  -2  25 119.676 53.8364   6
   2  -2  25 225.357 51.7937   6
  -2   2  25 104.145 52.0999   6
   2   2  25 206.281 52.8900   6
  -2  -2  25 81.1609 39.7040   7
  -2  -2  25 15.7737 47.1095   1
  -2   2  25 113.488 45.8017  15
  -2   2  26 144.861 50.8686  11
   2  -2  26 114.230 51.4635  12
  -2  -2  26 179.325 43.7807  13
  -2  -2  26 182.099 52.3295  12
   2   2  26 96.4512 46.9770  22
   2   2  26 73.2148 47.5179   9
  -2   2  26 80.6452 47.2678   9
  -2   2  26 82.1202 101.428   8
  -2  -2  26 90.0850 37.2134  18
   2   2  26 101.022 47.4535  18
  -2   2  26 100.782 59.6426   6
  -2  -2  26 38.9431 49.4974   6
   2  -2  26 179.054 53.3184   6
   2   2  26 79.3686 52.3525   6
  -2  -2  26 89.8644 41.9721   7
  -2   2  26 110.164 43.8450  15
  -2  -2  26 218.865 54.9009   1
   2   2  27 2452.91 172.639  22
  -2   2  27 2533.35 177.355   9
  -2   2  27 2504.96 302.867   8
   2   2  27 2616.86 177.146   9
   2  -2  27 2759.99 178.307  18
  -2  -2  27 2308.01 163.661  18
   2   2  27 2599.09 177.938  18
  -2   2  27 2658.63 174.790  15
  -2  -2  27 2774.38 172.075  13
  -2  -2  27 2664.28 183.019   6
  -2   2  27 2606.00 180.346   6
   2  -2  27 2773.93 179.326   6
   2   2  27 2547.99 178.476   6
  -2   2  27 2525.80 179.382   7
  -2  -2  27 2481.52 168.137   7
  -2  -2  27 2306.52 177.794   1
  -2   2  27 2478.27 175.813  11
  -2  -2  27 2635.14 180.153  12
   2  -2  27 2617.45 182.529  12
  -2   2  28 1343.09 112.396  11
  -2  -2  28 1333.88 112.673  12
   2  -2  28 1364.87 113.006  12
   2   2  28 1296.18 105.896  22
  -2   2  28 1125.87 205.336   8
   2  -2  28 1007.66 102.593   9
   2   2  28 1129.62 105.919   9
  -2   2  28 1136.34 105.243   9
   2  -2  28 1155.78 106.891  18
   2   2  28 1104.91 107.146  18
  -2  -2  28 1163.33 96.0760  18
  -2  -2  28 907.488 104.317   6
  -2   2  28 1240.59 111.396   7
   2   2  28 1279.03 110.812   6
  -2  -2  28 1226.90 99.7042   7
  -2   2  28 1151.56 111.907   6
   2  -2  28 1099.14 107.618   6
  -2   2  28 1173.75 104.073  15
  -2  -2  28 1257.90 110.481   1
   2   2  29 13332.3 748.424  22
   2  -2  29 14162.6 758.110   9
   2   2  29 13506.2 754.985   9
  -2   2  29 13099.0 925.412   8
  -2  -2  29 13899.9 759.569   9
  -2   2  29 13893.5 756.283   9
  -2  -2  29 13645.0 744.185  18
   2  -2  29 13706.8 755.447  18
  -2   2  29 13656.9 751.588  15
   2  -2  29 13079.4 744.882   7
  -2  -2  29 13461.3 758.202   6
  -2   2  29 13483.2 758.317   6
   2   2  29 13736.6 756.720   6
  -2   2  29 13198.5 755.765   7
   2  -2  29 13770.5 756.230   6
  -2  -2  29 13633.8 746.151   7
  -2  -2  29 13306.2 757.841   1
  -2   2  29 13353.4 754.785  11
   2  -2  29 14545.6 763.734  12
  -2  -2  29 13515.1 757.196  12
  -2   2  30 460.830 69.3451  11
  -2  -2  30 412.891 69.5874  12
   2   2  30 531.167 69.5100  22
   2  -2  30 402.259 69.4510   9
  -2  -2  30 299.172 63.0124   9
   2  -2  30 359.979 67.2363  18
  -2  -2  30 459.692 55.3925  18
  -2  -2  30 319.045 75.6237   6
  -2   2  30 327.044 71.0305   6
   2   2  30 447.692 70.8233   6
   2  -2  30 506.800 74.5248   6
  -2  -2  30 424.411 59.7868   7
   2  -2  30 537.581 61.3105   7
  -2   2  30 370.746 70.8432   7
  -2   2  30 369.636 66.7279  15
  -2  -2  30 400.175 70.3827   1
   2   2  31 1709.67 134.255  22
   2  -2  31 1677.65 139.096   9
  -2  -2  31 1788.94 144.416   9
   2  -2  31 1805.55 141.596  18
  -2   2  31 1950.00 139.531  15
   2   2  31 2004.80 144.113   7
   2   2  31 1674.54 144.019   6
   2  -2  31 1972.75 133.771   7
  -2   2  31 1860.18 146.807   6
  -2  -2  31 1850.97 131.361   7
   2  -2  31 1942.05 145.736   6
  -2   2  31 1608.37 139.826   7
  -2  -2  31 2018.57 149.535   6
  -2  -2  31 1963.62 144.740   1
  -2  -2  31 1931.76 136.708  11
  -2   2  31 1778.80 139.774  11
  -2  -2  31 1941.48 144.732  12
  -2  -2  32 889.607 87.5233  12
  -2   2  32 732.258 83.6481  11
   2   2  32 746.045 79.5323  22
  -2  -2  32 756.022 79.3306  11
   2  -2  32 803.622 86.1610   9
  -2  -2  32 839.547 88.1525   9
   2  -2  32 682.210 82.0669  18
   2  -2  32 828.565 91.1636   6
   2   2  32 586.896 82.6440   6
  -2   2  32 624.840 85.4598   6
  -2  -2  32 705.538 87.5190   6
  -2  -2  32 698.416 72.8818   7
   2   2  32 720.635 85.8583   7
  -2   2  32 752.611 87.7800   7
   2  -2  32 792.576 75.4000   7
  -2   2  32 812.434 80.7244  15
  -2  -2  32 715.828 84.6137   1
  -2  -2  33 275.272 58.9582   9
   2   2  33 110.526 55.5099  11
   2  -2  33 74.0621 50.3628   9
   2  -2  33 136.243 52.7137  18
  -2   2  33 144.192 48.2833  15
  -2   2  33 133.990 56.6133   7
  -2  -2  33 79.1298 36.4254   7
   2   2  33 108.315 53.3475   7
   2  -2  33 165.463 42.5890   7
  -2  -2  33 177.573 47.4024  11
  -2   2  33 173.947 53.5422  11
  -2  -2  33 189.197 55.8887  12
   2  -2  33 112.171 55.2142   6
  -2  -2  33 78.0128 59.2899   6
  -2   2  33 195.344 61.6151   6
   2   2  33 83.1629 52.9048   6
   2  -2  34 1092.19 98.4739  18
  -2   2  34 1018.82 91.4638  15
   2   2  34 1132.69 93.8216  15
   2   2  34 1126.69 101.538   6
  -2   2  34 1137.42 102.576   7
  -2  -2  34 1293.06 107.912   6
   2  -2  34 1007.57 99.4960   6
  -2   2  34 999.595 100.521   6
   2  -2  34 1041.92 84.7762   7
   2   2  34 887.810 97.1042   7
  -2  -2  34 1119.14 90.9197  11
  -2   2  34 1089.11 97.2971  11
   2   2  34 1062.48 99.1742  11
  -2  -2  34 1113.24 102.294   9
   2  -2  34 1085.34 98.0444   9
  -2  -2  35 584.357 69.6097   9
   2  -2  35 417.258 64.9682   9
   2  -2  35 590.926 67.9359  18
   2   2  35 441.143 60.2458  15
  -2   2  35 615.895 65.4196  15
  -2   2  35 631.178 74.5217   7
   2   2  35 564.231 72.7573   7
   2   2  35 553.405 69.8512  11
  -2   2  35 680.000 71.9810  11
  -2  -2  35 606.165 62.5016  11
   2   2  35 535.049 72.4499   6
  -2  -2  35 674.082 78.6232   6
   2  -2  35 522.235 71.0735   6
  -2   2  35 593.664 76.6637   6
   2  -2  36 409.801 58.1978  18
   2  -2  36 489.542 61.5971   9
  -2  -2  36 420.719 61.1548   9
   2   2  36 369.026 61.4539  11
  -2   2  36 496.476 62.1499  11
  -2  -2  36 514.551 69.0354   6
   2  -2  36 597.984 70.5819   6
  -2   2  36 359.316 65.0642   6
   2   2  36 513.463 68.3756   6
   2   2  36 375.084 61.2320   7
  -2   2  36 525.320 66.6028   7
  -2  -2  37 69.0180 42.4307   9
   2  -2  37 82.4515 41.1910   9
   2   2  37 58.5709 42.5544  11
  -2   2  37 40.9406 38.1609  11
   2  -2  37 102.344 46.2789   6
  -2   2  37 95.5318 47.1756   6
   2   2  37-5.45194 43.9427   6
  -2  -2  37 27.9426 44.6538   6
  -2   2  37 26.1326 42.3127   7
   2   2  37 71.8134 42.5690   7
   2  -2  38 36.4289 35.9904  11
   2   2  38 13.2527 37.8791   7
  -2   2  38 26.8607 35.8497   7
   2   2  38-4.63393 35.9711  11
   2  -2  38-28.0307 38.8355   6
   2   2  38-33.1000 40.2398   6
  -2   2  38-14.6047 39.8157   6
  -2  -2  38-9.67454 40.6908   6
  -2  -2  39 1559.14 106.423   6
  -2   2  39 1460.50 105.712   6
   2   2  39 1568.78 103.543   7
  -2   2  39 1546.44 103.604   7
   2  -2  39 1719.86 106.607   6
   2   2  39 1474.03 105.045   6
   2  -2  39 1484.92 104.079  11
   2   2  39 1532.38 104.472  11
   2   2  40 449.090 43.0357   7
  -2   2  40 435.166 44.5535   7
   2  -2  40 515.492 48.9314   6
   2  -2  40 481.497 45.0766  11
   2   2  40 570.686 48.0526  11
   2   2  40 454.402 47.2766   6
   2   2  41 652.071 46.8271   6
   2  -2  41 684.095 46.9769   6
   2   2  41 551.436 42.8877   7
   2  -2  41 700.052 46.6121  11
   2  -3   0 154682. 8131.63  26
   2  -3  -1 58693.3 3109.29  26
   2  -3  -2 2975.59 195.234  26
   2  -3  -3 36820.7 1965.01  26
   2  -3   4 8544.57 489.525  26
   2  -3  -4 8642.53 489.259  26
   2  -3   5 913.698 85.6425  26
   2  -3  -5 689.774 78.2598  26
   2  -3   6 34143.9 1834.84  26
   2  -3  -6 34492.9 1835.19  26
   2  -3  -7 1204.78 102.608  26
   2  -3   7 1194.06 103.143  26
  -2   3   7 1103.24 116.625  29
   2   3   7 1086.37 116.501  29
   2  -3   8 31022.2 1615.07  26
   2  -3  -8 29277.9 1614.59  26
   2   3   8 29700.6 1639.40  29
  -2   3   8 30302.1 1641.37  29
   2  -3  -9 6262.31 376.815  26
   2  -3   9 6585.05 376.917  26
   2   3   9 6026.28 402.076  29
  -2   3   9 6896.67 409.929  29
   2  -3  10 7.27844 39.4968  26
   2  -3 -10 52.0783 37.6214  26
  -2   3  10 178.437 67.7534  29
   2   3  10 68.4764 62.0021  29
   2  -3 -11 5467.11 321.518  26
   2  -3  11 5269.85 318.731  26
  -2   3  11 5519.51 357.444  29
   2   3  11 5103.25 351.775  29
  -2  -3  12 3337.38 193.426  10
   2  -3 -12 3994.06 229.015  26
   2  -3  12 3697.85 225.704  26
  -2   3  12 4158.68 275.393  29
   2   3  12 3862.33 271.882  29
   2  -3 -13 977.073 86.4394  26
   2  -3  13 790.400 81.1335  26
   2   3  13 712.138 113.590  29
  -2   3  13 972.016 118.063  29
   2  -3 -14 1834.88 134.424  26
   2  -3  14 1951.58 135.252  26
   2   3  14 1606.86 174.647  29
  -2   3  14 1864.70 176.582  29
   2  -3  15 998.382 106.329  10
   2  -3 -15 851.985 79.4284  26
   2  -3  15 790.710 76.2249  26
   2   3  15 703.450 114.743  29
  -2   3  15 703.936 119.424  29
   2   3  16 57.1542 68.0502  29
  -2  -3  16 58.6830 24.5657  28
  -2   3  16 152.518 82.7496  29
   2  -3  16 169.155 62.0759  10
  -2  -3  17 10655.0 595.082  28
   2   3  17 11363.0 685.783  29
  -2   3  17 11734.8 687.739  29
   2  -3  17 12099.7 655.663  10
  -2  -3  18 5501.40 313.905  28
  -2   3  18 5644.74 402.711  29
   2   3  18 5833.15 403.916  29
   2  -3  18 6112.15 371.638  10
  -2  -3  19 7700.57 438.137  28
   2   3  19 8111.85 536.562  29
  -2   3  19 9226.13 547.688  29
   2  -3  19 8617.10 499.337  10
  -2  -3  20 6558.18 379.748  28
  -2   3  20 7695.75 492.104  29
   2   3  20 6826.26 480.463  29
   2  -3  20 7415.33 442.812  10
   2   3  20 7379.21 483.481   8
  -2   3  20 7497.48 525.824   8
  -2   3  21 5100.81 421.154   8
   2   3  21 4978.23 373.180   8
   2  -3  21 5233.93 337.446  10
   2   3  21 4671.32 286.572  18
  -2   3  21 4867.18 290.655   7
  -2   3  21 4938.63 289.807  15
   2  -3  21 4732.65 288.784  13
  -2   3  21 4951.04 288.564  11
  -2  -3  21 4901.75 275.888  28
   2  -3  22 10148.6 616.167  10
   2   3  22 10039.8 660.252   8
   2   3  22 10447.7 572.540   9
  -2   3  22 10602.2 571.881   9
  -2   3  22 10572.9 717.052   8
   2   3  22 10928.0 572.243  18
  -2  -3  22 9619.58 574.687   1
  -2  -3  22 10339.9 571.894   6
  -2   3  22 10108.7 570.339   6
  -2   3  22 10636.9 573.297   7
  -2  -3  22 9679.63 575.421  12
   2  -3  22 9780.91 571.215  13
   2  -3  22 10050.8 575.002  12
  -2   3  22 10302.8 571.090  11
  -2   3  22 10382.7 572.174  15
  -2  -3  23 240.254 58.0150  12
  -2   3  23 503.822 63.8480  11
  -2  -3  23 384.807 52.4610  13
   2  -3  23 290.115 54.0577  13
   2  -3  23 290.674 53.7631  12
  -2   3  23 345.204 60.6051   6
  -2  -3  23 342.008 58.2550   6
   2  -3  23 358.057 56.5868   6
   2   3  23 287.029 49.7570   6
   2   3  23 372.732 58.8874  22
   2   3  23 413.183 48.5961  23
   2  -3  23 375.758 46.2636  21
   2   3  23 319.727 52.7473  18
  -2   3  23 304.446 58.8122  15
  -2   3  23 252.732 54.2383   7
   2   3  23 303.238 54.0519   9
   2  -3  23 423.598 79.3600  10
  -2   3  23 262.527 125.945   8
  -2   3  23 310.158 55.0573   9
   2   3  23 366.020 102.534   8
  -2  -3  23 347.453 60.3290   1
   2   3  24 12009.4 700.858  23
   2   3  24 12966.8 712.184  22
  -2   3  24 14315.5 718.916   9
  -2   3  24 13549.6 881.606   8
   2   3  24 12457.2 810.287   8
   2  -3  24 12671.9 758.615  10
  -2  -3  24 13377.8 705.990  18
  -2   3  24 12668.2 714.317  15
   2   3  24 13173.9 713.232   6
  -2  -3  24 13582.2 718.032   6
  -2   3  24 12141.7 713.869   6
   2  -3  24 13229.8 713.070   6
  -2   3  24 13199.3 716.770   7
   2  -3  24 12895.6 719.860  12
   2  -3  24 12773.8 715.884  13
  -2   3  24 12763.0 714.510  11
  -2  -3  24 12925.4 710.450  13
  -2  -3  24 12779.6 720.609  12
  -2  -3  24 12801.4 720.377   1
  -2  -3  25 632.435 81.4770   1
   2   3  25 786.328 79.3328  22
   2   3  25 667.431 65.9767  23
   2   3  25 802.838 136.935   8
  -2   3  25 653.248 162.052   8
  -2  -3  25 814.162 69.8689  18
  -2   3  25 706.779 80.4982  15
  -2   3  25 657.152 79.2579   7
  -2   3  25 618.539 79.3606   6
  -2  -3  25 572.206 77.7881   6
   2  -3  25 728.068 76.9900   6
   2   3  25 631.786 76.4515   6
   2  -3  25 769.426 86.0223  12
  -2  -3  25 867.995 75.9863  13
  -2   3  25 686.859 81.3062  11
  -2  -3  25 776.995 85.2787  12
   2   3  26 12734.6 724.017  23
   2   3  26 13527.3 737.616  22
  -2   3  26 12858.1 906.899   8
  -2  -3  26 12892.6 728.864  18
  -2  -3  26 13326.3 745.249   1
  -2  -3  26 13287.5 741.212   6
   2  -3  26 14014.8 739.940   6
  -2   3  26 13443.3 741.762   6
   2   3  26 13629.9 739.491   6
  -2   3  26 12838.4 741.186   7
  -2   3  26 14174.0 741.673  15
  -2  -3  26 12773.8 744.047  12
  -2  -3  26 13920.8 736.231  13
  -2   3  26 13393.4 740.955  11
   2  -3  26 13721.9 747.615  12
  -2  -3  27 210.041 48.0822  13
   2  -3  27 136.796 58.1955  12
  -2  -3  27 119.262 60.6927  12
  -2   3  27 199.801 56.9187  11
   2   3  27 152.084 56.2497  22
  -2   3  27 173.545 121.002   8
  -2  -3  27 220.190 44.6526  18
  -2  -3  27 135.537 60.0307   1
  -2   3  27 150.953 61.9816   7
   2  -3  27 297.931 61.4842   6
  -2   3  27 85.4369 52.9880   6
   2   3  27 153.999 57.5632   6
  -2  -3  27 117.204 56.0748   6
  -2   3  27 112.364 52.9425  15
   2   3  28 23401.3 1247.77  22
  -2   3  28 22826.7 1431.96   8
  -2  -3  28 22313.1 1238.48  18
  -2  -3  28 23155.3 1256.14   1
  -2   3  28 22304.3 1251.02   6
   2   3  28 23946.3 1252.02   6
   2  -3  28 22810.8 1237.93   7
   2  -3  28 24084.2 1251.30   6
  -2  -3  28 23153.5 1253.23   6
  -2   3  28 21932.3 1252.05   7
  -2  -3  28 23805.5 1245.58  13
  -2   3  28 23018.9 1250.06  15
  -2  -3  28 23041.8 1256.15  12
   2  -3  28 23952.5 1257.95  12
  -2   3  28 22966.8 1252.56  11
   2   3  29 17446.4 953.346  22
  -2   3  29 17427.7 1138.22   8
  -2  -3  29 17042.7 943.716  18
   2  -3  29 18041.4 958.526  18
  -2  -3  29 17577.0 961.040   1
  -2  -3  29 18214.7 960.054   6
   2  -3  29 16132.5 940.984   7
  -2   3  29 18249.6 959.768   6
   2  -3  29 17983.5 957.281   6
   2   3  29 17998.7 957.131   6
  -2   3  29 17569.4 956.271  15
  -2  -3  29 17571.9 950.141  13
  -2   3  29 17026.7 957.538  11
  -2  -3  29 17194.0 960.289  12
   2  -3  29 17630.5 963.024  12
   2   3  30 1176.52 103.690  22
   2  -3  30 1221.18 109.876   9
  -2   3  30 918.885 191.234   8
  -2  -3  30 1046.13 106.321   9
   2  -3  30 1207.76 105.898  18
  -2  -3  30 1094.21 91.9060  18
  -2  -3  30 1092.25 107.499   1
   2   3  30 1301.17 111.583   7
   2  -3  30 1168.56 91.2234   7
   2   3  30 1238.73 111.595   6
  -2  -3  30 1209.98 110.618   6
   2  -3  30 1232.47 107.982   6
  -2   3  30 1215.31 110.610   6
  -2   3  30 1337.81 108.427  15
  -2  -3  30 1145.30 109.490  12
   2   3  30 1170.05 105.039  11
  -2   3  30 1098.67 104.768  11
   2  -3  30 1122.09 111.244  12
  -2  -3  31-16.2907 51.0306  12
  -2   3  31 30.8562 47.9871  11
   2  -3  31 8.54688 49.6323  12
   2   3  31 20.4073 50.3237  22
  -2  -3  31 16.2769 54.1225   9
   2   3  31-7.53838 51.6749  11
   2  -3  31 7.87545 50.3713   9
  -2  -3  31 5.14216 27.5703  18
   2  -3  31-68.0582 48.3667  18
  -2  -3  31-16.0480 50.6232   1
   2   3  31-7.68385 59.0966   7
   2  -3  31 34.5990 33.0751   7
   2   3  31 30.1884 53.8228   6
  -2  -3  31-15.6321 55.4369   6
   2  -3  31-37.2907 55.7292   6
  -2   3  31-7.80455 54.7438   6
  -2   3  31-29.0970 50.4476  15
   2   3  32 2090.17 142.682  22
   2  -3  32 1826.50 143.180   9
  -2  -3  32 2052.36 149.389   9
   2  -3  32 1950.87 143.428  18
  -2   3  32 1981.99 144.443  11
   2   3  32 2114.15 145.418  11
  -2  -3  32 1833.56 134.393  11
  -2  -3  32 2056.60 148.867  12
  -2  -3  32 1641.64 140.862   6
   2  -3  32 2021.73 146.015   6
   2   3  32 1900.32 143.996   6
  -2   3  32 2087.43 149.766   6
  -2  -3  32 1772.55 142.331   1
  -2   3  32 1986.09 143.624  15
   2  -3  33 124.567 54.3238   6
  -2   3  33 295.937 61.2331   6
  -2  -3  33 86.5315 53.6659   6
   2   3  33 301.468 61.3188   6
   2  -3  33 103.371 48.4724  18
   2  -3  33 245.823 56.6809   9
  -2  -3  33 261.396 59.5421   9
  -2   3  33 207.127 52.6382  11
   2   3  33 111.907 51.0561  11
  -2  -3  33 220.188 55.9402  12
  -2  -3  33 188.920 43.1677  11
  -2  -3  33 193.401 53.0538   1
  -2   3  33 144.311 50.6513  15
   2  -3  34 289.833 57.9802   9
  -2  -3  34 354.936 60.8670   9
   2   3  34 171.058 55.8255   6
  -2  -3  34 304.083 61.0834   6
  -2   3  34 325.078 61.8306   6
   2  -3  34 305.088 60.1773   6
   2  -3  34 275.705 55.5287  18
  -2   3  34 288.484 57.2936  11
  -2  -3  34 200.530 40.4797  11
  -2  -3  34 251.433 55.5145  12
   2   3  34 394.779 60.7561  11
   2   3  34 224.445 51.6307  15
  -2   3  34 247.891 53.3337  15
   2  -3  35 30.8030 43.9417   9
  -2  -3  35 12.7492 43.9604   9
   2   3  35-18.1684 46.3662   6
  -2  -3  35 37.2303 47.0559   6
   2  -3  35 161.271 52.3648   6
  -2   3  35 6.22664 48.1188   6
   2  -3  35-35.0897 41.4876  18
   2   3  35 24.3171 43.3619  11
  -2   3  35 12.3715 43.8807  11
  -2   3  35 37.9863 40.7568  15
   2   3  35-31.8784 40.4867  15
   2  -3  36 88.2206 41.2987   9
  -2  -3  36 119.664 46.4866   9
   2  -3  36 52.0967 39.8160  18
   2   3  36 157.807 46.5761   6
  -2   3  36 39.1583 47.6849   6
  -2  -3  36 83.5198 45.8116   6
   2  -3  36 101.947 46.9612   6
   2   3  36 44.0278 43.5917  11
  -2   3  36 156.449 48.1698  11
   2   3  36 97.1195 37.8411  15
  -2   3  36 127.265 41.6190  15
   2   3  37 1388.84 100.460  15
   2   3  37 1579.04 107.898  11
   2  -3  37 1484.81 106.831   9
  -2  -3  37 1497.15 107.446   9
   2  -3  37 1407.09 107.066   6
  -2  -3  37 1559.08 110.094   6
  -2   3  37 1465.44 109.273   6
   2   3  37 1617.41 109.468   6
  -2   3  37 1348.74 108.527   7
   2   3  38 1510.40 100.797  11
   2  -3  38 1381.91 98.4048  11
   2  -3  38 1449.90 98.9261   9
  -2  -3  38 1386.05 99.5040   9
  -2   3  38 1230.17 98.4705   7
  -2  -3  38 1416.55 100.140   6
  -2   3  38 1405.12 100.577   6
   2  -3  38 1440.35 99.3168   6
   2   3  38 1436.75 98.8017   6
  -2   3  39 389.385 46.8340   7
   2   3  39 390.074 45.7655   7
   2   3  39 332.547 42.2930   6
   2  -3  39 349.666 42.1467   6
   2   3  39 347.825 43.1505  11
   2  -3  39 371.063 43.3263  11
   2  -3  40 5668.87 304.711  11
  -2   3  40 5730.11 307.223   7
   2   3  40 5391.50 303.079   6
   2  -3  40 5053.69 302.319   6
   2   3  40 6349.40 308.043   7
   2  -4   0 215065. 11301.0  26
   2  -4  -1 13310.4 706.691  26
   2  -4   1 11821.4 701.755  26
   2  -4  -2 29642.9 1600.45  26
   2  -4  -3 724.490 85.0315  26
   2  -4   4 14068.2 757.784  26
   2  -4  -4 12992.0 754.213  26
   2  -4   5 3587.87 244.226  26
   2  -4  -5 3947.56 248.092  26
   2  -4  -6 2691.23 189.147  26
   2  -4   6 2547.63 184.805  26
   2  -4   7 15432.2 835.544  26
   2  -4  -7 14551.4 834.124  26
   2  -4  -8 3287.38 213.414  26
   2  -4   8 2869.69 209.233  26
   2   4   9 28725.7 1587.77  29
  -2   4   9 28210.4 1588.65  29
   2  -4  -9 28690.6 1554.15  26
   2  -4   9 29045.7 1554.30  26
  -2   4  10 32783.8 1785.37  29
   2   4  10 32344.8 1784.70  29
   2  -4  10 33157.7 1745.52  26
   2  -4 -10 31355.4 1743.37  26
   2   4  11 544.953 111.686  29
  -2   4  11 831.672 122.655  29
   2  -4 -11 677.110 85.8469  26
   2  -4  11 770.961 86.1940  26
  -2   4  12 3759.19 269.650  29
  -2  -4  12 2979.66 186.371  28
   2   4  12 3422.30 264.411  29
   2  -4 -12 3396.61 222.761  26
   2  -4  12 3459.60 220.919  26
   2   4  13 4877.07 361.685  29
  -2  -4  13 4950.97 288.468  28
  -2   4  13 5252.85 372.744  29
   2  -4 -13 5367.91 322.971  26
   2  -4  13 5614.16 324.079  26
   2   4  14 442.692 98.7322  29
  -2   4  14 182.031 84.4457  29
  -2  -4  14 372.913 43.6556  28
   2  -4  14 333.163 59.3206  26
   2  -4 -14 406.077 66.9393  26
  -2  -4  15 2549.27 158.954  28
  -2   4  15 2323.69 231.443  29
   2   4  15 3027.24 248.068  29
   2  -4  15 2520.22 181.553  26
   2  -4 -15 2909.34 189.560  26
  -2  -4  16 1616.78 109.180  28
  -2   4  16 1589.41 184.972  29
   2   4  16 1811.05 188.651  29
   2  -4  16 1614.27 127.253  26
   2   4  17 11824.9 729.814  29
  -2  -4  17 11323.4 627.846  28
  -2   4  17 12503.6 734.483  29
   2  -4  17 11868.7 686.154  10
   2   4  18 1107.46 157.416  29
  -2  -4  18 1109.56 83.8456  28
  -2   4  18 1039.85 153.869  29
   2  -4  18 1455.98 136.451  10
   2   4  19 905.914 148.889  29
  -2  -4  19 1079.66 81.9020  28
   2  -4  19 1096.58 124.144  10
   2  -4  20 12165.3 684.366  10
  -2   4  20 11788.1 630.382   7
   2  -4  20 11210.5 632.261  12
  -2  -4  20 10930.3 634.364  12
   2   4  20 11735.5 735.239  29
  -2  -4  20 11148.5 618.568  28
  -2   4  20 11946.7 739.774  29
  -2  -4  20 11186.3 634.686   1
   2   4  20 11430.5 625.181  22
   2   4  21 649.870 64.0585  23
   2   4  21 735.340 70.5749  22
   2  -4  21 769.157 105.738  10
  -2   4  21 507.475 136.183   8
  -2   4  21 677.893 74.7638   7
  -2  -4  21 576.327 72.8313  12
   2  -4  21 630.576 75.9480  12
   2   4  21 768.029 139.334  29
  -2   4  21 716.452 138.430  29
  -2  -4  21 633.898 59.8518  28
  -2  -4  21 629.725 76.6352   1
   2  -4  21 627.424 65.5844   6
  -2   4  21 531.229 65.4058   6
   2   4  21 554.840 64.9046   6
  -2  -4  21 745.998 70.2172   6
   2  -4  22 2989.43 208.284  12
  -2  -4  22 3167.34 212.267  12
   2   4  22 3070.71 202.950  22
   2  -4  22 3172.95 194.046  21
   2   4  22 3472.67 203.630   6
  -2   4  22 3156.41 203.926   6
  -2   4  22 3524.16 210.051   7
  -2  -4  22 3216.71 204.149   6
   2  -4  22 3170.75 200.405   6
  -2   4  22 3193.48 299.597  29
  -2  -4  22 3164.84 193.698  28
   2   4  22 3493.42 305.388  29
  -2   4  22 2935.32 211.578   3
  -2  -4  22 3377.77 213.759   1
   2   4  22 3349.85 198.278  23
   2   4  22 3501.32 303.171   8
   2  -4  22 3304.65 249.428  10
  -2   4  22 3416.52 341.863   8
   2   4  23 8705.06 498.486  23
   2   4  23 8786.43 504.672  22
   2  -4  23 8935.48 495.698  21
   2  -4  23 9007.13 554.280  10
  -2   4  23 10252.3 679.635   8
   2   4  23 8862.77 613.077   8
   2   4  23 9124.58 504.448   6
   2  -4  23 9435.49 505.245   6
  -2  -4  23 9576.59 508.809   6
  -2   4  23 8960.83 506.210   6
  -2   4  23 8993.33 509.843   7
   2  -4  23 8993.91 514.137  12
  -2  -4  23 8743.68 516.016  12
   2  -4  23 9024.62 511.370  13
  -2  -4  23 9013.99 505.372  13
  -2  -4  23 8531.73 494.122  28
  -2  -4  23 9157.88 515.892   1
  -2  -4  24 487.250 74.5029   1
   2   4  24 611.441 73.1779  22
   2   4  24 567.417 62.2357  23
   2   4  24 744.271 137.548   8
  -2   4  24 781.730 175.319   8
  -2  -4  24 482.818 52.7557  28
  -2   4  24 580.260 75.1815   7
  -2  -4  24 592.862 69.8042   6
  -2   4  24 606.556 72.3551   6
   2   4  24 472.634 64.9281   6
   2  -4  24 482.504 63.9559   6
  -2  -4  24 464.650 79.9897  12
   2  -4  24 471.558 73.2029  12
   2  -4  24 576.007 71.9238  13
  -2  -4  24 741.664 73.2340  13
  -2   4  24 402.140 67.4105  15
   2  -4  25 5223.90 323.894  12
   2   4  25 5587.73 318.161  11
  -2  -4  25 5451.51 315.230  13
   2  -4  25 5318.44 321.327  13
  -2  -4  25 5071.46 326.219  12
  -2   4  25 5183.71 467.634   8
   2   4  25 4880.95 412.677   8
  -2   4  25 5985.02 325.777  15
  -2  -4  25 5229.57 316.848   6
  -2   4  25 5142.39 316.240   6
   2  -4  25 5331.69 314.499   6
   2   4  25 5313.55 314.534   6
  -2   4  25 5267.06 322.029   7
   2   4  25 5035.78 306.310  23
  -2  -4  25 5285.67 325.365   1
   2   4  26 13602.6 749.146  11
  -2  -4  26 13719.1 746.567  13
  -2  -4  26 13125.8 757.594  12
   2  -4  26 13593.5 756.767  12
  -2   4  26 14110.5 932.803   8
  -2  -4  26 13345.0 738.174  18
  -2   4  26 13240.2 750.888  15
  -2  -4  26 13649.3 749.583   6
  -2   4  26 12714.8 746.656   6
   2   4  26 13882.2 747.666   6
   2  -4  26 14093.1 748.166   6
  -2   4  26 13866.8 753.575   7
   2   4  26 13364.4 737.539  23
  -2  -4  26 13998.1 758.495   1
  -2  -4  27 1803.61 154.549  12
   2   4  27 2156.65 151.711  11
  -2  -4  27 2116.44 146.686  13
   2  -4  27 2055.15 156.837  12
  -2   4  27 2293.41 283.489   8
  -2  -4  27 2049.84 137.822  18
  -2   4  27 2184.93 154.484  15
   2  -4  27 2066.61 148.840   6
   2   4  27 2020.33 149.415   6
  -2   4  27 2331.52 159.583   7
  -2  -4  27 2302.32 154.165   6
  -2   4  27 2042.53 149.134   6
  -2  -4  27 2015.25 155.563   1
   2   4  27 1769.78 135.188  23
   2   4  28 222.868 55.3685  11
   2  -4  28 165.953 63.9839  12
  -2  -4  28 151.710 57.0889  12
  -2  -4  28 114.219 42.9185  13
   2   4  28 120.360 38.7958  23
  -2  -4  28 188.487 39.8043  18
  -2  -4  28 137.094 56.6655   1
  -2   4  28 56.4731 53.7375   7
   2  -4  28 126.569 53.2280   6
  -2  -4  28 141.260 56.2325   6
  -2   4  28 132.912 56.9233   6
   2   4  28 99.3107 51.0338   6
  -2   4  28 117.602 57.5099  15
   2   4  29 333.904 64.7759  11
   2  -4  29 268.765 65.7451  12
  -2  -4  29 324.225 67.9957  12
  -2  -4  29 236.792 53.0628  13
   2   4  29 270.122 43.5560  23
  -2   4  29 221.984 124.353   8
  -2  -4  29 260.897 43.3519  18
  -2  -4  29 327.247 69.0119   1
   2   4  29 377.900 71.0081   7
  -2   4  29 298.242 71.6203   7
   2  -4  29 211.504 58.0395   6
  -2   4  29 220.915 58.7044   6
   2   4  29 184.838 56.5524   6
  -2  -4  29 444.369 70.9223   6
  -2   4  29 295.895 63.4809  15
   2   4  30 133.169 57.6086  22
  -2   4  30 159.514 52.2663   6
  -2  -4  30 247.653 59.8108   6
   2  -4  30 222.727 57.9168   6
   2   4  30 105.474 53.1073   6
   2  -4  30 166.105 53.7753  18
  -2  -4  30 137.879 55.0689   1
   2   4  30 175.741 60.3104   7
  -2   4  30 254.607 66.2693   7
  -2   4  30 99.2460 55.8185  15
   2   4  30 190.323 53.5867  11
   2  -4  30 264.665 64.4737  12
  -2  -4  30 190.307 47.3804  13
  -2  -4  30 220.901 64.4778  12
   2   4  31 14.2613 44.9875  11
   2  -4  31 33.1401 54.7522  12
  -2  -4  31-24.4180 50.6329  12
   2   4  31 13.6198 51.1371  22
   2  -4  31 61.4138 50.7323   9
   2  -4  31-7.27709 43.6226  18
  -2  -4  31-46.3962 50.1226   1
   2   4  31-7.46554 52.3663   7
  -2   4  31 31.0211 60.2011   7
   2   4  31-41.0650 52.1447   6
  -2  -4  31 28.2601 49.2778   6
   2  -4  31-40.6219 53.5111   6
  -2   4  31 35.2054 52.0897   6
  -2   4  31 59.0715 53.5112  15
   2   4  32 1505.52 115.648  22
   2  -4  32 1246.56 114.592   9
  -2  -4  32 1523.52 119.980   9
   2  -4  32 1472.20 114.835  18
   2  -4  32 1479.91 122.343  12
   2   4  32 1594.28 117.393  11
  -2  -4  32 1415.89 117.844  12
  -2  -4  32 1457.32 114.430   6
  -2   4  32 1348.84 117.415   7
   2   4  32 1283.43 111.707   6
  -2   4  32 1447.41 114.282   6
   2   4  32 1509.81 120.246   7
   2  -4  32 1210.59 109.723   6
  -2   4  32 1427.76 117.447  15
  -2  -4  32 1169.18 111.611   1
   2   4  33-30.7755 46.9151   6
   2  -4  33 18.2466 43.3980   6
  -2   4  33-6.31999 46.3010   6
  -2  -4  33 44.2829 48.2175   6
  -2  -4  33 113.873 50.2204   9
   2  -4  33 13.7884 48.6490   9
   2  -4  33 45.2092 46.0800  18
  -2  -4  33-43.2480 53.0724  12
   2   4  33 84.0324 49.2678  11
  -2   4  33 56.4076 57.9221   7
   2   4  33 68.1336 55.7418   7
  -2   4  33 26.3520 50.2119  15
  -2  -4  33 40.1973 47.7985   1
  -2   4  34-34.8413 42.7419   6
  -2  -4  34-5.80562 45.0669   6
   2   4  34-11.3258 43.1448   6
   2  -4  34 27.9682 40.9617   6
   2  -4  34-31.8027 46.5775   9
  -2  -4  34-6.56214 46.5438   9
   2  -4  34 11.8426 40.5905  18
   2   4  34 17.9947 43.9243  11
  -2  -4  34-26.4147 46.3208  12
   2   4  34-44.4700 52.8103   7
  -2   4  34 13.1356 51.9103   7
   2   4  34 41.1838 45.4607  15
  -2   4  34 42.3398 50.2806  15
  -2  -4  34-24.2583 43.7180   1
  -2  -4  35-35.5220 42.2245   9
   2  -4  35-5.74277 43.1265   9
   2  -4  35 53.1214 41.9888  18
   2  -4  35-5.02111 40.2120   6
  -2   4  35 5.20829 40.9855   6
  -2  -4  35-10.4030 40.0082   6
   2   4  35 55.9303 40.8953   6
  -2   4  35-6.00830 47.2800   7
   2   4  35 40.7381 48.3809   7
   2   4  35 21.8259 38.7047  11
  -2  -4  35-5.91934 41.0543  12
   2   4  35 21.1012 41.6977  15
  -2   4  35 21.6785 44.6934  15
   2  -4  36 2352.11 150.837  18
  -2   4  36 2256.67 150.564  15
   2   4  36 2411.93 151.412  15
   2  -4  36 2402.40 149.552   6
   2   4  36 2269.37 149.483   6
  -2  -4  36 2334.15 150.085   6
  -2   4  36 2275.67 149.355   6
  -2   4  36 2423.96 157.131   7
   2   4  36 2443.22 156.617   7
   2   4  36 2481.46 153.349  11
  -2  -4  36 2397.51 154.248   9
   2  -4  36 2256.89 152.868   9
   2  -4  37 355.036 48.7328   9
  -2  -4  37 383.096 49.1997   9
   2  -4  37 300.825 44.4690  18
   2   4  37 341.137 45.0301  15
  -2  -4  37 353.354 45.8434   6
  -2   4  37 252.445 43.4782   6
   2   4  37 304.524 43.1175   6
   2   4  37 289.870 45.1403  11
   2   4  37 305.368 50.5495   7
  -2   4  37 355.820 53.0478   7
   2   4  38 176.360 39.7318   7
   2  -4  38 88.7341 31.9765   9
  -2  -4  38 113.061 33.9360   9
   2  -4  38 131.278 31.5780  11
   2   4  38 53.6410 28.4973  15
   2   4  38 108.092 32.2720  11
   2   4  38 70.1578 27.9244   6
   2  -4  39 132.113 25.3465  11
   2   4  39 149.045 32.6355   7
   2  -5   0 81015.9 4299.73  26
   2  -5  -1 30317.3 1550.01  26
   2  -5   1 26688.4 1542.80  26
   2  -5  -2 27466.2 1498.74  26
   2  -5  -3 482.419 78.7628  26
   2  -5  -4 4607.67 304.469  26
   2  -5   4 4655.10 303.711  26
   2  -5   5 33653.7 1812.48  26
   2  -5  -5 33231.9 1811.72  26
   2  -5   6 7636.68 466.747  26
   2  -5  -6 7586.53 466.187  26
  -2  -5   6 7806.73 423.807  28
   2  -5  -7 7003.70 430.695  26
   2  -5   7 7086.40 430.594  26
   2  -5   8 1130.82 117.820  26
   2  -5  -8 1089.15 117.940  26
   2  -5  -9 21118.0 1152.19  26
   2  -5   9 22378.8 1155.34  26
  -2  -5   9 20206.4 1106.04  28
   2  -5 -10 171.181 66.1374  26
   2  -5  10 314.027 67.7674  26
   2   5  10 262.298 91.6698  29
  -2   5  10 163.315 91.4889  29
  -2  -5  10 121.760 33.4196  28
   2  -5  11 27949.5 1458.50  26
   2  -5 -11 26622.7 1455.89  26
  -2  -5  11 26531.1 1409.82  28
  -2   5  11 25027.8 1498.99  29
   2   5  11 25579.3 1498.25  29
   2  -5 -12 29491.2 1616.25  26
   2  -5  12 31254.4 1618.25  26
   2   5  12 30022.9 1668.75  29
  -2  -5  12 29115.4 1571.07  28
  -2   5  12 29261.6 1668.33  29
   2  -5 -13 4507.04 288.357  26
   2  -5  13 4337.04 282.580  26
  -2  -5  13 4079.67 242.428  28
   2   5  13 4172.14 330.675  29
  -2   5  13 4003.49 328.407  29
   2  -5  14 10623.5 598.297  26
   2  -5 -14 10989.6 602.316  26
  -2  -5  14 9763.05 557.282  28
  -2   5  14 10200.1 657.260  29
   2   5  14 10371.7 659.817  29
   2  -5 -15 685.162 86.7013  26
   2  -5  15 792.765 90.1319  26
   2   5  15 689.594 130.196  29
  -2   5  15 571.282 125.923  29
  -2  -5  15 610.531 61.0841  28
   2  -5  16 2515.32 188.389  26
   2   5  16 2752.01 256.262  29
  -2  -5  16 2509.88 159.113  28
  -2   5  16 2517.61 248.429  29
  -2  -5  17 6844.80 383.256  28
  -2   5  17 6881.30 491.105  29
   2   5  17 6537.38 482.564  29
  -2   5  18 5428.16 324.576  11
  -2   5  18 5774.83 326.259  15
   2  -5  18 5772.25 380.795  10
  -2  -5  18 5580.83 319.488  28
   2   5  18 5037.01 414.047  29
  -2   5  18 5542.22 424.083  29
   2   5  19 1413.54 109.132  22
   2  -5  19 1289.16 145.353  10
  -2   5  19 1551.71 114.353   7
   2  -5  19 1416.42 115.067  12
  -2   5  19 1579.01 114.635  11
  -2   5  19 1483.49 114.476  15
   2   5  19 1497.68 192.167  29
  -2   5  19 1671.93 201.628  29
  -2  -5  19 1609.81 108.072  28
   2   5  19 1396.81 106.381  23
   2   5  20 333.711 49.5536  23
   2   5  20 229.190 48.1805  22
   2  -5  20 333.897 78.6860  10
  -2   5  20 307.762 55.8261   7
  -2   5  20 323.732 53.8008  11
   2   5  20 271.054 46.2117  11
   2  -5  20 212.083 53.0840  12
  -2   5  20 316.008 54.7310  15
   2   5  20 233.337 105.037  29
  -2  -5  20 292.341 48.0631  28
  -2   5  20 264.469 98.8092  29
  -2  -5  20 240.736 56.9375   1
  -2  -5  21 140.409 54.3491   1
   2   5  21 113.312 39.7375  23
   2   5  21 180.572 47.4670  22
   2  -5  21 140.618 58.8726  10
  -2   5  21-39.3120 127.603   8
  -2   5  21 92.2851 47.2856   7
  -2   5  21 123.637 44.7899  11
   2   5  21 172.512 42.3291  11
   2  -5  21 221.524 55.5175  12
  -2   5  21 137.555 47.6739  15
  -2  -5  21 107.854 39.7739   6
   2  -5  21 144.470 38.8202   6
  -2   5  21 60.5361 81.4499  29
  -2  -5  21 151.451 38.3054  28
   2   5  21 90.1321 89.6325  29
  -2  -5  22 516.639 74.2359   1
   2   5  22 572.695 66.0373  22
   2   5  22 550.063 62.7074  23
   2  -5  22 451.464 87.3263  10
  -2   5  22 569.311 159.607   8
  -2   5  22 509.750 68.5611   7
  -2   5  22 327.510 63.3616  11
   2   5  22 609.469 67.0878  11
   2  -5  22 638.396 76.6438  12
  -2   5  22 586.661 70.5683  15
  -2  -5  22 504.270 64.7841   6
   2  -5  22 603.884 62.9787   6
  -2  -5  22 579.243 60.3595  28
  -2   5  22 403.818 116.594  29
   2   5  22 709.145 144.091  29
   2   5  23 21571.3 1127.46  23
   2   5  23 21936.2 1132.48  22
  -2   5  23 23119.8 1330.50   8
   2   5  23 20308.9 1259.31   8
   2  -5  23 20279.2 1125.38   6
   2   5  23 20739.0 1126.24   6
  -2   5  23 20880.8 1134.57   7
  -2  -5  23 20999.1 1128.88   6
  -2   5  23 20624.1 1127.14   6
   2  -5  23 20026.7 1138.18  12
   2   5  23 20634.7 1130.79  11
  -2   5  23 21171.3 1135.62  11
  -2   5  23 21799.2 1137.39  15
  -2  -5  23 20706.7 1123.24  28
   2   5  23 20082.8 1258.29  29
  -2   5  23 21449.0 1265.98  29
  -2  -5  23 19901.9 1140.20   1
  -2   5  23 21735.3 1146.36   3
   2   5  24 1494.86 106.160  23
   2   5  24 1373.49 110.633  22
   2   5  24 1746.99 213.900   8
  -2   5  24 1295.58 216.668   8
   2  -5  24 1239.92 102.803   6
   2   5  24 1167.01 102.438   6
  -2  -5  24 1350.68 107.003   6
  -2   5  24 1241.51 105.385   6
  -2   5  24 1296.71 111.685   7
   2  -5  24 1290.69 114.960  12
   2   5  24 1384.41 108.332  11
  -2   5  24 1487.84 115.655  11
   2  -5  24 1198.11 110.725  13
  -2  -5  24 1271.71 106.773  13
  -2   5  24 1486.15 116.479  15
  -2  -5  24 1218.60 115.317   1
  -2   5  24 1174.58 111.180   3
  -2  -5  24 1259.15 97.8864  28
   2   5  25 10429.6 564.596  22
  -2   5  25 9842.89 736.183   8
   2   5  25 9920.43 687.327   8
   2  -5  25 10911.4 561.531   6
   2   5  25 10128.7 558.775   6
  -2  -5  25 9886.72 560.126   6
  -2   5  25 10127.3 560.609   6
  -2   5  25 9883.60 566.526   7
   2   5  25 9866.43 556.192  23
   2  -5  25 10318.4 572.962  12
  -2  -5  25 9358.30 572.788  12
  -2  -5  25 9573.00 561.423  13
   2  -5  25 9827.04 569.247  13
   2   5  25 10222.9 563.966  11
  -2   5  25 10524.4 569.353  11
  -2  -5  25 9752.30 572.098   1
  -2  -5  25 9653.33 551.155  28
   2   5  26 1696.63 129.055  22
  -2   5  26 1430.88 235.545   8
   2  -5  26 1736.40 122.715   6
   2   5  26 1556.07 120.071   6
  -2  -5  26 1638.33 122.753   6
  -2   5  26 1504.38 120.440   6
  -2   5  26 1798.84 132.096   7
   2   5  26 1499.79 114.759  23
   2  -5  26 1592.58 131.819  12
  -2   5  26 1672.87 130.445  11
   2   5  26 1596.43 123.577  11
  -2  -5  26 1476.94 131.727  12
  -2  -5  26 1623.93 122.917  13
   2  -5  26 1757.67 132.010  13
  -2  -5  26 1465.03 131.257   1
  -2  -5  26 1389.86 108.197  28
   2   5  27 1195.96 103.102  22
  -2   5  27 938.943 204.935   8
  -2   5  27 1123.51 97.3403   6
  -2  -5  27 1060.70 96.7997   6
  -2   5  27 1158.34 107.614   7
   2   5  27 1126.21 92.1403  23
  -2  -5  27 1086.51 109.707  12
  -2   5  27 1170.74 102.397  11
  -2  -5  27 1160.98 98.6576  13
   2  -5  27 1339.55 112.836  12
   2   5  27 1118.85 103.222  11
  -2  -5  27 1046.96 107.490   1
   2   5  27 987.509 95.3142   6
   2  -5  27 912.275 92.9679   6
  -2   5  28 3822.81 380.872   8
   2   5  28 4040.96 236.101   7
  -2   5  28 3523.73 226.735   6
   2   5  28 3389.98 224.126   6
   2  -5  28 3496.92 225.283   6
  -2   5  28 3682.62 235.225   7
  -2  -5  28 3366.82 225.472   6
  -2  -5  28 3565.90 240.077  12
  -2   5  28 3709.07 235.220  11
  -2  -5  28 3824.03 228.513  13
   2  -5  28 3789.19 238.517  12
   2   5  28 3934.46 231.736  11
   2   5  28 3323.70 217.906  23
  -2  -5  28 3741.68 238.435   1
   2   5  28 3619.27 230.505  22
   2   5  29 12267.4 638.917  22
   2  -5  29 11043.2 625.151  28
   2   5  29 12120.8 640.296   7
   2  -5  29 11412.8 631.505   6
  -2  -5  29 11627.1 634.029   6
   2   5  29 10889.9 630.013   6
  -2   5  29 11219.6 632.119   6
  -2   5  29 11435.2 641.172   7
   2   5  29 11629.0 625.264  23
  -2  -5  29 11444.7 645.998  12
  -2   5  29 11044.4 638.699  11
  -2  -5  29 11309.4 631.968  13
   2   5  29 11318.5 635.775  11
   2  -5  29 11746.7 644.950  12
  -2  -5  29 10873.8 640.552   1
  -2  -5  30 75.3949 53.9958  12
  -2  -5  30 55.2694 39.8791  13
   2   5  30 27.3132 44.6160  11
   2  -5  30 8.18223 53.0913  12
  -2   5  30 45.0056 48.9987  11
   2   5  30 23.4220 32.0136  23
  -2  -5  30 87.9468 42.3646   6
   2   5  30 30.3303 42.3791   6
  -2   5  30 31.2058 44.0896   6
   2  -5  30 30.1105 40.8643   6
   2   5  30 86.8264 53.8521   7
  -2   5  30 7.54064 55.2718   7
  -2   5  30 67.9602 53.3180  15
  -2  -5  30 46.6691 52.1054   1
   2  -5  30 77.7854 34.1869  28
   2  -5  31 7672.66 424.522  18
  -2  -5  31 7530.09 430.678  12
   2   5  31 7575.88 422.541  11
   2  -5  31 7369.48 428.417  12
  -2   5  31 6960.62 416.653   6
   2  -5  31 7268.63 416.955   6
   2   5  31 7519.93 425.176   7
   2   5  31 7348.95 417.689   6
  -2  -5  31 6833.52 416.605   6
  -2   5  31 7280.52 426.692   7
  -2   5  31 7612.87 427.386  15
  -2  -5  31 7313.60 416.624  13
  -2  -5  31 7621.14 426.534   1
  -2  -5  32 1590.69 125.311   1
   2  -5  32 1713.40 125.473  18
   2  -5  32 1713.84 128.521   9
  -2  -5  32 1739.32 130.947   9
   2  -5  32 1683.66 119.095   6
   2   5  32 1336.52 114.971   6
  -2  -5  32 1485.68 118.854   6
  -2   5  32 1660.36 121.037   6
   2   5  32 1839.32 130.727   7
  -2   5  32 1697.81 129.426   7
  -2   5  32 1762.47 130.295  15
   2  -5  32 1821.16 134.343  12
   2   5  32 1728.61 123.901  11
  -2  -5  32 1757.55 132.679  12
  -2  -5  33 1191.72 102.928   1
   2  -5  33 1338.77 104.630  18
   2  -5  33 1408.32 108.177   9
  -2  -5  33 1478.06 110.810   9
   2  -5  33 1372.53 99.0794   6
   2   5  33 1335.27 99.1156   6
  -2  -5  33 1431.90 100.639   6
  -2   5  33 1144.59 97.6669   6
  -2   5  33 1252.34 108.905   7
   2   5  33 1174.78 105.708   7
   2   5  33 1178.94 104.878  15
  -2   5  33 1446.47 111.444  15
   2   5  33 1501.07 106.398  11
  -2  -5  33 1350.90 108.925  12
  -2  -5  34-24.5759 49.4142  12
   2   5  34 31.3065 38.9909  11
   2   5  34 65.0585 34.5851   6
  -2   5  34 31.0514 35.0630   6
   2  -5  34 21.0073 37.4565  18
  -2  -5  34-32.0410 36.8236   1
  -2   5  34 47.4445 48.7062   7
   2   5  34 11.4497 45.2496   7
   2   5  34 5.58369 41.7252  15
  -2   5  34-34.6175 46.6011  15
   2  -5  34 17.3544 41.9243   9
  -2  -5  34-41.7174 44.0910   9
   2   5  35 3461.50 199.889  15
  -2   5  35 3265.61 198.996  15
  -2   5  35 3008.91 189.886   6
  -2   5  35 3142.55 199.553   7
   2   5  35 3510.71 200.944   7
   2   5  35 2976.43 188.487   6
   2  -5  35 3329.87 196.412  18
   2   5  35 3062.24 194.392  11
  -2  -5  35 3562.18 202.521  12
  -2  -5  35 3290.63 199.539   9
   2  -5  35 3103.90 197.165   9
   2  -5  36 1800.02 116.794  18
  -2  -5  36 1928.16 122.414   9
   2  -5  36 1812.24 120.537   9
   2   5  36 2019.83 121.965  15
  -2   5  36 1722.01 119.813  15
   2   5  36 1552.47 109.607   6
  -2   5  36 1755.93 122.118   7
   2   5  36 1875.39 122.850   7
   2  -5  37 1647.69 111.722  18
  -2   5  37 1910.49 120.383   7
   2   5  37 1956.35 120.173   7
   2  -5  37 1774.00 115.991   9
  -2  -5  37 1734.08 116.845   9
   2   5  37 1892.11 117.348  15
  -2   5  38 235.984 37.2395   7
   2   5  38 224.052 37.4645   7
  -2  -5  38 258.862 33.3918   9
   2  -5  38 231.926 32.8718   9
   2   5  38 240.008 33.5759  15
  -2   5  39 3681.53 208.619   7
   2   5  39 3775.54 208.414   7
  -2  -6   0 4363.33 243.728  28
   2  -6   0 3858.95 292.559  26
  -2  -6   1 5118.54 274.441  28
   2  -6  -1 4950.43 327.216  26
  -2  -6   2 15855.6 853.197  28
   2  -6  -2 16167.0 909.731  26
  -2  -6   3 14413.6 757.801  28
   2  -6  -3 12839.2 809.601  26
  -2  -6   4 927.024 71.7483  28
   2  -6  -4 879.584 114.013  26
   2  -6   4 935.434 118.229  26
  -2  -6   5 7837.08 435.071  28
   2  -6   5 8381.33 493.092  26
   2  -6  -5 7649.38 486.254  26
  -2  -6   6 12594.9 691.474  28
   2  -6   6 13224.4 749.561  26
   2  -6  -6 13130.6 747.811  26
  -2  -6   7 1675.11 111.850  28
   2  -6   7 1553.15 154.503  26
   2  -6  -7 1765.59 159.883  26
  -2  -6   8 2017.32 127.717  28
   2  -6  -8 1885.76 176.626  26
   2  -6   8 1785.44 170.281  26
   2  -6  -9 2806.05 230.268  26
   2  -6   9 3260.34 235.896  26
   2   6  10 8333.97 554.661  29
  -2   6  10 7585.34 544.047  29
   2  -6  10 8135.32 508.342  26
   2  -6 -10 8715.48 513.126  26
  -2   6  11 50.8181 82.6416  29
   2   6  11 25.0287 85.5611  29
  -2  -6  11 157.697 38.5656  28
   2  -6 -11 166.015 67.6863  26
   2  -6  11 147.833 66.3153  26
   2   6  12 15620.2 960.582  29
  -2  -6  12 15138.0 849.634  28
  -2   6  12 14869.9 956.062  29
   2  -6 -12 17565.2 914.031  26
   2  -6  12 16701.6 907.457  26
   2   6  13 53.7456 91.6045  29
  -2   6  13 27.2363 78.4806  29
  -2  -6  13 68.8632 36.6793  28
   2  -6 -13 45.0343 55.8766  26
   2  -6  13 44.0007 50.0520  26
  -2  -6  14 2244.58 150.132  28
   2   6  14 1945.61 235.413  29
  -2   6  14 2083.22 237.632  29
   2  -6 -14 2780.19 202.779  26
   2  -6  14 2538.02 196.684  26
  -2  -6  15 912.993 79.6035  28
  -2   6  15 928.167 155.446  29
   2   6  15 630.375 146.174  29
   2  -6  15 1072.37 113.203  26
   2  -6 -15 923.307 111.874  26
   2  -6  16 1112.48 98.0303  20
  -2  -6  16 1053.01 88.8468  28
   2   6  16 1231.34 178.478  29
  -2   6  16 990.266 90.5714  15
   2  -6  16 1314.46 126.888  26
  -2   6  16 1095.78 88.6870  23
  -2   6  17 383.282 55.3908   7
   2  -6  17 341.427 59.2346  12
  -2   6  17 451.953 58.2238  15
   2   6  17 392.901 50.6835  23
   2   6  17 365.628 52.9298  22
   2   6  17 210.173 99.5492  29
  -2   6  17 455.501 121.305  29
  -2  -6  17 538.016 58.3699  28
  -2   6  18 560.521 64.8183   7
   2  -6  18 599.752 70.1033  12
   2   6  18 539.631 60.5968  11
  -2   6  18 593.859 68.3735  11
  -2   6  18 626.146 69.5254  15
   2   6  18 440.601 59.8482  23
   2   6  18 591.341 61.8828  22
  -2   6  18 590.093 127.860  29
  -2  -6  18 644.505 64.4115  28
   2   6  18 552.916 134.529  29
   2  -6  19 151.843 63.3584  10
  -2   6  19 55.0931 41.0900   7
  -2   6  19 186.133 46.7495  11
   2   6  19 83.5667 36.2138  11
   2  -6  19 81.9062 41.0641  12
  -2   6  19 60.0363 44.9857  15
  -2  -6  19 217.531 44.9878  28
   2   6  19 94.0369 80.9272  29
  -2   6  19 126.739 88.3229  29
   2   6  19 83.5266 38.3542  23
   2   6  19 108.236 44.5711  22
   2   6  20 2049.85 134.786  22
   2  -6  20 1811.44 178.025  10
  -2   6  20 1816.79 136.656   7
   2  -6  20 1794.32 140.124  12
  -2   6  20 1862.36 138.568  11
   2   6  20 1825.40 132.691  11
  -2   6  20 1874.66 138.332  15
   2   6  20 1725.45 224.246  29
  -2   6  20 1937.55 240.983  29
  -2  -6  20 1990.44 131.315  28
   2   6  20 1834.55 130.517  23
   2   6  21 3828.06 228.711  23
   2   6  21 3682.03 229.691  22
   2  -6  21 3626.38 283.302  10
  -2   6  21 3535.77 231.170   7
   2  -6  21 3525.74 236.967  12
   2   6  21 4172.94 232.680  11
  -2  -6  21 3193.82 238.198  12
  -2   6  21 3829.83 235.850  11
  -2   6  21 3818.47 236.314  15
  -2  -6  21 3819.12 227.442  28
   2   6  21 3331.12 331.596  29
  -2   6  21 3135.12 328.444  29
  -2  -6  21 3728.54 242.329   1
   2   6  22 1074.82 95.7959  22
  -2  -6  22 1081.36 89.4877  28
  -2   6  22 769.416 161.099  29
   2   6  22 1291.18 187.556  29
  -2   6  22 1209.72 102.284  15
  -2   6  22 737.959 179.529   8
  -2   6  22 951.365 96.3825   7
  -2   6  22 995.828 96.2348  11
   2  -6  22 1029.26 102.178  12
   2   6  22 1038.01 92.8556  11
  -2  -6  22 1095.71 106.556   1
   2   6  22 1163.62 94.0754  23
   2   6  23 6495.23 377.164  23
   2   6  23 6427.73 380.528  22
  -2   6  23 6180.82 540.227   8
  -2   6  23 6419.28 381.773   7
   2  -6  23 6895.34 392.251  12
  -2   6  23 6375.11 384.246  11
   2   6  23 6917.62 381.892  11
  -2   6  23 6785.83 387.653  15
   2   6  23 6911.16 509.548  29
  -2  -6  23 6430.40 374.032  28
  -2   6  23 6376.03 504.427  29
  -2  -6  23 6272.79 390.861   1
   2   6  24 1784.25 137.294  23
   2   6  24 2193.35 148.610  22
  -2   6  24 2198.98 282.661   8
   2   6  24 2115.00 246.398   8
  -2   6  24 2039.84 147.428   7
   2  -6  24 1912.48 151.896  12
  -2   6  24 2268.20 151.747  11
   2   6  24 2160.49 144.955  11
  -2   6  24 1830.42 148.356  15
   2   6  24 1953.58 244.517  29
  -2   6  24 1769.83 237.352  29
  -2  -6  24 2175.03 139.964  28
  -2   6  24 1819.04 153.301   3
  -2  -6  24 1749.07 150.220   1
   2   6  25 3325.63 192.738  23
   2   6  25 2980.79 195.780  22
   2   6  25 2693.95 290.449   8
  -2   6  25 2808.90 328.480   8
  -2  -6  25 2659.03 184.134   6
   2   6  25 3334.05 198.204   7
  -2   6  25 3066.44 198.197   7
   2  -6  25 2835.99 201.576  12
   2  -6  25 2882.88 199.455  13
  -2  -6  25 2725.70 192.840  13
   2   6  25 3028.91 194.372  11
  -2   6  25 3288.72 204.232  15
  -2  -6  25 2845.42 185.321  28
  -2  -6  25 2826.03 203.570   1
  -2  -6  26 226.439 61.1486   1
  -2   6  26 315.647 130.039   8
  -2   6  26 111.235 55.3066   7
   2   6  26 126.145 55.0974   7
  -2  -6  26 118.256 39.6777   6
   2  -6  26 58.8912 36.9369   6
   2   6  26 150.846 48.3351  11
   2  -6  26 118.754 58.5676  12
   2  -6  26 138.720 54.0402  13
  -2  -6  26 169.120 47.9595  13
  -2   6  26 181.189 56.9192  15
   2   6  26 201.550 55.3765  22
   2   6  26 108.014 45.1646  23
   2   6  27 5.82042 40.8266  23
   2   6  27-20.7997 55.9977  22
   2  -6  27 26.4506 34.0636   6
  -2  -6  27-16.6212 34.7108   6
   2   6  27 21.0283 49.9884   7
  -2   6  27-59.0874 55.7335   7
  -2  -6  27 8.44883 51.8017   1
   2   6  27-33.9062 41.5774  11
   2  -6  27 50.0433 58.1740  12
  -2  -6  27 20.5068 43.1257  13
   2  -6  27 96.4887 59.4847  13
  -2   6  27-7.82875 52.3876  15
   2   6  28 383.433 55.1872  23
   2   6  28 342.116 63.5746  22
   2  -6  28 283.124 45.2793   6
  -2  -6  28 338.179 50.4075   6
   2   6  28 277.263 59.8596   7
  -2   6  28 342.433 64.9972   7
   2   6  28 331.496 58.0808  11
   2  -6  28 318.609 62.5753  12
  -2  -6  28 294.525 54.4305  13
  -2   6  28 230.857 63.7215  15
   2  -6  28 343.705 51.5519  28
  -2  -6  28 210.601 62.0793   1
   2   6  29 1431.67 104.927  23
   2   6  29 1421.27 114.377  22
  -2   6  29 1029.39 109.195   7
   2   6  29 1679.06 118.534   7
   2  -6  29 1335.91 103.012  28
  -2   6  29 1323.86 118.039  15
  -2  -6  29 1311.55 113.671   1
   2   6  29 1370.82 110.513  11
  -2  -6  29 1338.33 107.873  13
   2  -6  29 1679.14 123.619  12
   2  -6  30 29.1370 32.4961  28
  -2   6  30-13.6586 49.4917   7
   2   6  30 71.7699 50.1805   7
   2  -6  30-7.53869 48.2175  12
  -2  -6  30 11.4520 36.1254  13
   2   6  30 24.4226 40.0935  11
  -2  -6  30-21.4678 48.1798   1
   2   6  30-42.7880 37.4096  23
  -2   6  31 511.921 72.0653   7
   2   6  31 626.081 73.1166   7
   2  -6  31 504.699 66.0261  18
   2  -6  31 545.875 70.8176  12
  -2  -6  31 479.065 58.2208  13
   2   6  31 533.163 64.8598  11
  -2  -6  31 472.584 65.0960   1
  -2   6  32-12.1136 44.8079   7
   2   6  32-17.4063 44.4151   7
   2  -6  32-5.62553 39.4595  18
   2  -6  32 19.7770 47.2688  12
   2   6  32-10.5818 38.3430  11
  -2  -6  32-27.3140 48.6981  12
  -2  -6  32 41.3397 42.1169   1
   2  -6  33 373.077 58.0495   9
  -2  -6  33 546.847 64.2442   9
   2   6  33 555.058 63.9227   7
  -2   6  33 550.247 65.2229   7
   2  -6  33 498.775 59.0865  18
  -2  -6  33 511.981 67.4920  12
  -2  -6  33 503.224 59.1342   1
   2  -6  34 1037.95 86.0222   9
  -2  -6  34 1001.95 85.7771   9
   2  -6  34 940.491 81.0794  18
  -2   6  34 1101.29 88.4002   7
   2   6  34 1211.01 88.9382   7
  -2  -6  34 1057.06 89.0662  12
  -2  -6  34 1038.67 81.2089   1
   2  -6  35 121.976 34.2942  18
   2  -6  35 160.035 40.4703   9
  -2  -6  35 151.266 38.2942   9
  -2   6  35 184.536 44.3334   7
   2   6  35 172.719 42.1055   7
  -2   6  35 95.6102 40.8671  15
  -2  -6  35 236.327 45.3233  12
  -2   6  36 491.921 54.0880   7
   2   6  36 583.329 54.9034   7
   2  -6  36 535.482 48.6846  18
  -2  -6  36 615.646 56.1400   9
   2  -6  36 508.791 53.4944   9
   2   6  36 662.766 57.6716  15
  -2   6  37 173.501 32.5070   7
   2   6  37 178.675 32.9789   7
   2  -6  37 201.969 31.1694   9
  -2  -6  37 202.446 32.2485   9
   2   6  37 137.199 30.9614  15
  -2   6  38-4.27028 19.3163   7
   2   6  38-25.8301 19.2086   7
   2  -6  38 3.63415 14.4927   9
  -2  -6  38-5.66518 15.2562   9
   2   6  38-2.00856 18.9526  15
   2  -7   0 809.661 120.111  26
   2  -7   1 2827.88 235.925  26
   2  -7  -1 2482.79 226.675  26
  -2  -7   1 2964.28 175.087  28
   2  -7  -2 190.166 84.1323  26
  -2  -7   2 233.543 42.3326  28
   2  -7  -3 15559.3 899.530  26
  -2  -7   3 15359.7 830.499  28
   2  -7  -4 2201.62 193.595  26
   2  -7   4 1711.78 181.404  26
  -2  -7   4 2162.64 136.517  28
   2  -7   5 470.671 97.7820  26
   2  -7  -5 663.050 115.967  26
  -2  -7   5 712.154 64.4664  28
   2  -7  -6 3064.09 250.756  26
   2  -7   6 3240.64 251.957  26
  -2  -7   6 3216.00 194.528  28
   2  -7  -7 2680.74 216.508  26
   2  -7   7 2637.24 218.431  26
  -2  -7   7 2349.44 154.938  28
   2  -7  -8 11145.7 681.667  26
   2  -7   8 11110.6 679.700  26
  -2  -7   8 11262.7 614.617  28
   2  -7   9 688.224 110.938  26
  -2  -7   9 733.843 70.0511  28
   2  -7 -10 11214.8 649.844  26
   2  -7  10 10069.7 641.641  26
  -2   7  10 10401.5 696.231  29
   2   7  10 10476.5 695.252  29
   2  -7 -11 6387.58 428.884  26
   2  -7  11 7023.14 433.835  26
  -2   7  11 6016.48 471.208  29
   2   7  11 5959.54 470.830  29
   2  -7  12 3741.01 279.406  26
   2  -7 -12 3652.85 280.157  26
   2   7  12 3563.42 321.900  29
  -2   7  12 3476.00 323.405  29
  -2  -7  13 101.500 42.1862  28
   2   7  13 31.0206 83.1855  29
  -2   7  13-31.5715 81.3427  29
   2   7  13 34.4937 34.0400  23
  -2  -7  13-15.5595 50.8000  19
   2  -7  13 44.9908 46.6919  20
   2  -7  13 22.8621 46.7701  19
   2  -7  13 88.1379 61.5095  26
   2  -7 -13 54.0013 56.8199  26
  -2  -7  14 27824.1 1449.88  28
  -2   7  14 27884.1 1592.01  29
   2   7  14 26686.8 1584.40  29
  -2   7  14 27750.6 1449.10  15
  -2   7  14 26253.9 1453.90  25
   2  -7  14 30654.7 1522.74  26
   2  -7 -14 29340.7 1519.78  26
   2   7  14 26640.5 1444.80  23
   2  -7  14 25632.7 1458.27  19
  -2  -7  14 26801.3 1461.00  19
  -2  -7  14 26754.2 1454.57  20
   2  -7  14 26644.8 1458.72  20
   2   7  15 2006.89 126.091  23
  -2  -7  15 1955.85 135.726  20
   2  -7  15 1797.94 137.353  20
   2   7  15 1592.05 219.804  29
  -2  -7  15 1863.73 129.003  28
  -2   7  15 1651.02 229.417  29
  -2   7  15 1832.46 128.195  15
   2   7  15 1681.37 119.916  22
   2  -7  15 1646.21 128.943  12
   2  -7 -15 1610.82 167.940  26
  -2   7  15 1603.75 129.281  25
   2  -7  15 1778.22 172.874  26
   2   7  16 20.3726 35.3213  22
   2  -7  16 15.9738 47.1345  20
   2   7  16-99.3739 101.547  29
  -2  -7  16-18.1468 39.2082  28
  -2   7  16-33.6449 100.062  29
  -2   7  16 30.8493 36.6993  15
  -2   7  16-6.95794 36.9452  25
   2  -7  16 6.99157 40.2663  12
   2   7  17 74.9599 39.7346  22
   2  -7  17 228.265 58.3595  20
  -2   7  17 89.7508 40.5391   7
   2  -7  17 65.0853 42.9778  12
  -2   7  17 83.5437 44.0851  15
   2   7  17 33.5474 90.0762  29
  -2   7  17 170.286 94.8822  29
  -2  -7  17 79.9502 40.1845  28
  -2   7  17 125.220 44.4830  25
  -2   7  18 1067.35 182.391  29
  -2  -7  18 1157.27 97.3995  28
   2   7  18 1153.61 185.266  29
  -2   7  18 1288.49 103.675  15
  -2   7  18 1164.68 95.8717   7
  -2   7  18 1131.18 98.5878  25
   2  -7  18 1026.11 99.8901  12
   2   7  18 1314.63 97.6558  22
   2   7  19 9173.89 520.022  22
   2  -7  19 9664.85 594.288  10
  -2   7  19 9004.97 520.513   7
   2   7  19 9394.50 521.831  23
  -2   7  19 9401.55 526.891  15
  -2  -7  19 10096.4 524.709  28
   2   7  19 9108.94 658.186  29
  -2   7  19 9240.29 662.995  29
   2  -7  19 8596.36 527.478  12
   2   7  19 9475.75 521.931  11
   2   7  20 1222.63 95.5226  22
   2  -7  20 970.278 129.169  10
  -2   7  20 988.837 92.2556   7
   2   7  20 1001.76 91.9856  23
  -2   7  20 1112.14 99.7018  15
   2   7  20 894.646 178.406  29
  -2   7  20 732.819 167.143  29
  -2  -7  20 1126.87 93.9792  28
   2  -7  20 944.866 98.0598  12
   2   7  20 1119.45 93.4545  11
   2   7  21 1098.65 94.9624  22
  -2  -7  21 1015.49 107.177   1
   2   7  21 1016.33 91.3948   7
  -2   7  21 1023.88 93.8071   7
   2   7  21 1118.57 97.1895  23
  -2   7  21 1163.62 102.187  15
  -2   7  21 840.249 165.989  29
  -2  -7  21 1247.24 94.9927  28
   2   7  21 1074.58 179.961  29
  -2  -7  21 1111.56 113.669  12
   2   7  21 1029.67 92.0332  11
   2  -7  21 998.674 100.216  12
   2   7  22 3924.99 243.006  22
  -2  -7  22 4025.94 257.586   1
   2   7  22 3822.85 239.753   7
  -2   7  22 4047.47 244.475   7
   2   7  22 3910.49 241.963  23
  -2   7  22 4260.02 250.945  15
   2  -7  22 3925.03 252.229  12
  -2  -7  22 3695.37 257.504  12
   2   7  22 3847.79 242.236  11
  -2  -7  22 4200.74 243.636  28
  -2   7  22 3301.16 354.428  29
   2   7  22 3394.78 346.487  29
  -2  -7  23 99.6514 55.0090   1
   2   7  23 112.767 46.6864   7
  -2   7  23 47.2368 46.0545   7
  -2   7  23 91.1751 107.333   8
   2   7  23 34.4169 99.2674  29
  -2   7  23 104.668 107.105  29
  -2  -7  23 186.541 48.5940  28
  -2   7  23 136.458 54.0630  15
  -2  -7  23 152.507 65.1959  12
   2   7  23 85.0576 43.0566  11
   2  -7  23 98.9998 51.9908  12
   2   7  23 71.7660 47.1163  22
   2   7  23 146.365 48.3477  23
   2   7  24-13.1977 45.7638  22
   2   7  24 25.2954 43.8567  23
  -2   7  24-136.257 95.5158   8
  -2   7  24-47.6427 47.4716   7
   2   7  24-6.35461 42.2600   7
   2   7  24 144.287 96.7012   8
  -2  -7  24-9.46074 58.8529  12
   2   7  24-26.1000 40.2997  11
   2  -7  24-16.3854 51.6878  12
  -2   7  24 45.8060 54.7402  15
   2   7  24 102.161 94.7368  29
  -2   7  24 34.5207 85.1272  29
  -2  -7  24-18.1668 42.2372  28
  -2  -7  24 53.4583 55.4251   1
   2   7  25 1218.26 102.048  23
  -2  -7  25 1206.21 114.039   1
  -2   7  25 1316.03 111.888   3
  -2   7  25 1096.45 104.788   7
   2   7  25 1340.61 105.305   7
   2   7  25 1515.59 110.805  22
  -2   7  25 1395.29 113.471  15
  -2  -7  25 1055.95 114.231  12
   2   7  25 1192.61 102.190  11
   2  -7  25 1401.08 114.815  13
   2  -7  25 1048.42 108.559  12
   2   7  26 14323.7 748.229  23
  -2  -7  26 13342.9 757.918   1
  -2   7  26 12914.8 748.946   7
   2   7  26 13309.9 747.214   7
   2   7  26 14340.2 751.779  22
  -2   7  26 14023.7 755.987  15
   2  -7  26 13422.1 747.068  28
   2  -7  26 13670.1 757.253  12
  -2  -7  26 13752.5 763.492  12
   2   7  26 13656.5 747.936  11
   2  -7  26 13291.2 756.364  13
  -2  -7  26 13530.0 750.215  13
  -2  -7  27 71.5221 49.5417   1
  -2   7  27 46.2586 50.4521   7
   2   7  27 62.3913 45.8028   7
   2   7  27 23.1432 40.9395  23
  -2   7  27 110.886 54.5078  15
   2  -7  27 46.3003 51.7393  12
  -2  -7  27 117.062 45.9873  13
   2  -7  27 15.3204 50.4058  13
  -2  -7  27 69.7019 56.9373  12
   2  -7  27 71.4349 43.4877  28
   2  -7  28 899.157 83.4522  28
  -2   7  28 817.027 91.9036  15
  -2   7  28 980.252 92.2400   7
   2   7  28 927.252 88.1499   7
  -2  -7  28 1134.27 99.4384   1
  -2  -7  28 1036.39 88.6107  13
   2  -7  28 1034.90 96.2551  13
  -2  -7  28 877.574 100.589  12
   2  -7  28 1150.58 98.1293  12
   2   7  28 1047.64 86.9391  23
   2  -7  29 6026.73 346.562  28
  -2   7  29 5864.67 357.126  15
  -2   7  29 5901.60 352.188   7
   2   7  29 6533.46 353.272   7
  -2  -7  29 5672.62 354.984   1
  -2  -7  29 6184.23 350.223  13
   2  -7  29 6059.28 358.262  12
   2   7  29 6352.34 348.164  23
  -2  -7  30 12.5783 44.4064   1
   2   7  30 49.4195 43.6370   7
  -2   7  30 57.8083 43.6672   7
   2   7  30 24.9050 47.4786  15
  -2   7  30-10.4109 32.4431  16
  -2   7  30 64.9275 49.9757  15
   2  -7  30 65.6835 48.6331  12
  -2  -7  30 70.8426 36.7251  13
   2  -7  30 40.9912 30.9163  28
   2  -7  31 4102.61 250.060  18
  -2  -7  31 4232.25 252.719   1
  -2   7  31 4168.35 251.229   7
   2   7  31 4367.35 251.666   7
   2  -7  31 4494.75 257.762  12
   2   7  31 4396.80 255.993  15
  -2  -7  31 3766.65 243.670  13
  -2   7  31 4510.50 258.574  15
  -2   7  32 9.76546 37.2005   7
   2   7  32-4.64793 38.9452   7
   2  -7  32-18.6716 37.0567  18
  -2  -7  32 4.86123 35.0431   1
   2   7  32 21.2325 42.5071  15
  -2   7  32-11.1014 44.4499  15
   2   7  33 357.199 50.1569  15
  -2   7  33 149.690 45.9640  15
   2   7  33 206.431 42.6233   7
  -2   7  33 243.872 45.2264   7
   2  -7  33 221.528 39.8028  18
  -2  -7  33 272.314 41.2507   1
  -2  -7  33 233.309 45.5871   9
   2  -7  33 264.724 46.7362   9
   2  -7  34 822.244 63.6174  18
   2   7  34 847.025 70.0541  15
  -2   7  34 652.392 69.0603  15
  -2   7  34 865.515 67.1254   7
   2   7  34 678.126 62.5692   7
   2  -7  34 887.280 67.9877   9
  -2  -7  34 726.072 66.8225   9
   2   7  35 698.144 58.2718  15
  -2   7  35 549.979 51.6851   7
   2   7  35 525.769 49.3096   7
   2  -7  35 721.140 55.4803   9
  -2  -7  35 575.196 53.6872   9
  -2   7  36 2318.76 131.648   7
   2   7  36 2012.21 128.808   7
   2  -7  36 2162.43 131.004   9
   2  -8   0 3516.43 281.218  26
   2  -8   0 3507.41 206.683  28
   2  -8  -1 2204.32 207.446  26
   2  -8  -1 2106.33 130.334  28
   2  -8  -2 1276.94 159.953  26
   2  -8  -3-40.6926 72.5541  26
  -2  -8   3-5.24027 34.8562  28
   2  -8  -4-20.4540 79.0568  26
   2  -8   4 61.3675 76.0819  26
  -2  -8   4 69.1848 39.8346  28
   2  -8   5-81.8193 72.9375  26
   2  -8  -5 102.318 74.5379  26
  -2  -8   5 10.8239 35.7649  28
   2  -8   6 20.5961 65.0840  26
   2  -8  -6 164.979 76.7623  26
  -2  -8   6 71.6268 38.1852  28
  -2   8   7 110.698 45.9060  25
   2  -8   7 20.6312 66.9899  26
   2  -8  -7 82.7319 77.0003  26
  -2  -8   7 72.8791 39.3164  28
   2  -8   8 1777.45 178.200  26
   2  -8  -8 1586.24 172.079  26
  -2   8   8 1451.18 118.155  25
   2   8   8 1317.35 103.804  23
   2  -8   8 1643.97 125.493  20
  -2  -8   8 1706.71 129.324  19
   2  -8   8 1398.54 122.989  19
  -2  -8   8 1630.36 113.059  28
  -2   8   9 1090.04 96.6976  25
   2  -8  -9 858.696 133.319  26
   2  -8   9 973.263 135.612  26
   2   8   9 986.422 81.1295  23
  -2  -8   9 956.896 94.9466  20
   2  -8   9 951.014 98.4400  20
  -2  -8   9 1228.43 105.854  19
   2  -8   9 1119.32 105.039  19
  -2  -8   9 1160.01 90.2651  28
  -2   8  10 1087.19 98.9534  25
   2  -8 -10 1408.05 156.241  26
   2  -8  10 1100.16 144.210  26
   2   8  10 902.757 83.0439  23
  -2  -8  10 1127.98 105.644  19
   2  -8  10 1060.69 104.468  19
  -2  -8  10 1051.79 97.9599  20
   2  -8  10 1316.64 106.908  20
  -2  -8  10 1108.24 91.3823  28
  -2   8  10 1083.57 185.010  29
   2   8  10 892.123 161.567  29
   2  -8 -11 9617.65 607.391  26
   2  -8  11 10784.9 616.969  26
  -2   8  11 9448.20 539.062  25
  -2  -8  11 10000.1 533.784  28
  -2   8  11 10321.7 679.551  29
   2   8  11 9440.94 663.328  29
   2   8  11 8899.93 524.700  23
   2  -8  11 9596.81 544.846  19
  -2  -8  11 9234.77 544.641  19
  -2  -8  11 9585.03 539.059  20
   2  -8  11 9488.73 543.366  20
   2  -8  12 5875.25 425.116  26
  -2   8  12 5891.92 360.910  25
   2  -8 -12 6845.26 436.662  26
  -2   8  12 6368.13 493.949  29
   2   8  12 5503.43 468.411  29
  -2   8  12 6333.03 350.931  15
   2   8  12 5834.56 348.590  23
  -2  -8  12 5916.20 366.496  19
   2  -8  12 6869.43 370.816  20
   2  -8  12 6123.41 366.909  19
  -2  -8  12 5967.54 359.795  20
  -2  -8  13 398.970 71.2391  19
   2  -8  13 298.532 67.2286  19
  -2  -8  13 305.016 61.5052  20
   2  -8  13 426.797 70.6102  20
   2  -8 -13 379.110 94.8700  26
   2  -8  13 310.170 89.3384  26
   2   8  13 428.171 56.8559  23
  -2   8  13 465.709 58.1151  15
  -2   8  13 388.723 63.1050  25
  -2   8  13 679.984 156.498  29
   2   8  13 385.204 126.529  29
   2  -8  14 4297.27 316.790  26
   2  -8 -14 4502.64 319.853  26
  -2   8  14 4219.43 253.925  25
   2   8  14 4160.99 370.899  29
  -2   8  14 3631.73 364.456  29
  -2   8  14 4433.17 246.052  15
   2   8  14 3674.68 241.579  25
   2   8  14 3825.14 240.460  23
   2  -8  14 3633.79 253.417  20
  -2  -8  14 4197.83 259.959  19
   2  -8  14 4075.50 259.152  19
  -2  -8  14 3905.72 250.814  20
   2   8  15 6655.40 391.063  23
  -2  -8  15 7063.73 402.935  20
   2  -8  15 6945.96 407.204  20
  -2   8  15 6822.50 401.860  25
   2   8  15 6782.47 386.180  22
  -2   8  15 7408.94 395.679  15
   2  -8  15 6512.84 395.497  12
  -2   8  15 5782.72 513.444  29
  -2  -8  15 7064.37 396.562  28
   2   8  15 6460.93 527.670  29
   2   8  16 9271.03 501.608  23
   2  -8  16 8770.46 514.827  20
  -2   8  16 8868.20 509.369  25
   2   8  16 8938.69 496.250  22
  -2   8  16 9072.69 503.186  15
   2  -8  16 8724.01 506.433  12
   2   8  16 7430.95 623.019  29
  -2   8  16 8095.58 637.993  29
  -2  -8  16 9257.64 505.677  28
   2   8  17 12945.0 691.226  23
   2  -8  17 12011.3 702.960  20
   2  -8  17 11713.4 694.540  12
  -2  -8  17 12644.5 693.737  28
   2   8  17 12949.5 844.154  29
  -2   8  17 12385.1 840.359  29
  -2   8  17 12637.6 692.869  15
  -2   8  17 12808.5 698.411  25
   2   8  17 12721.8 685.732  22
   2   8  18 615.679 156.761  29
  -2  -8  18 511.049 68.3393  28
  -2   8  18 412.005 65.9773  15
  -2   8  18 485.573 66.8678  25
   2   8  18 519.664 67.7486  23
   2   8  18 536.288 61.2467  22
   2  -8  18 511.642 71.3438  12
   2   8  19 144.206 117.934  29
  -2   8  19 330.406 155.238  29
  -2  -8  19 302.721 57.7398  28
  -2   8  19 359.803 62.3117  15
  -2   8  19 354.508 57.1500  25
   2   8  19 339.751 52.2638  22
   2  -8  19 214.574 55.5088  12
  -2   8  20 5624.98 485.073  29
   2   8  20 6602.14 500.580  29
  -2  -8  20 5960.93 356.715  28
  -2   8  20 6397.55 361.149  15
  -2   8  20 6084.96 352.990   7
   2  -8  20 5947.28 361.661  12
  -2   8  20 5961.28 358.012  25
   2   8  20 6380.79 354.727  22
   2   8  21 1142.26 102.829  23
  -2  -8  21 1375.72 117.678   1
  -2   8  21 1270.90 100.096   7
   2   8  21 1174.50 94.1738   7
   2   8  21 1089.73 96.8894  22
  -2   8  21 1208.03 106.820  15
   2   8  21 1416.32 201.570  29
  -2   8  21 1477.42 211.692  29
  -2  -8  21 1212.82 101.046  28
   2  -8  21 1243.03 109.263  12
  -2  -8  21 966.436 112.831  12
   2   8  22 1531.50 116.450  23
   2   8  22 1413.67 112.244  22
  -2   8  22 1263.95 107.756   7
   2   8  22 1465.90 107.885   7
  -2  -8  22 1332.25 124.120   1
  -2   8  22 1468.62 119.314  15
   2   8  22 1566.59 215.661  29
  -2   8  22 1275.20 199.070  29
  -2  -8  22 1553.07 115.414  28
   2  -8  22 1550.86 121.716  12
  -2  -8  22 1382.97 130.729  12
   2   8  23 6.12163 43.9153  22
   2   8  23 38.1778 46.8548  23
  -2   8  23-11.9872 41.1088   7
   2   8  23 38.6534 36.9767   7
  -2  -8  23 113.903 58.6469   1
  -2   8  23-7.20001 47.6016  15
  -2  -8  23 18.9365 38.4405  28
   2  -8  23 39.8593 44.2005  28
  -2  -8  23 55.5520 59.2345  12
   2  -8  23 30.7639 49.5419  12
   2   8  24 299.088 56.7712  23
  -2   8  24 279.079 52.2542   7
   2   8  24 329.933 51.1903   7
  -2  -8  24 295.762 66.7835   1
  -2   8  24 185.683 56.6883  15
   2  -8  24 194.441 50.8783  28
  -2  -8  24 362.951 75.2229  12
   2  -8  24 247.564 57.7837  12
   2   8  25 446.658 61.4943  23
   2   8  25 438.697 55.6212   7
  -2   8  25 384.766 58.1950   7
  -2  -8  25 362.809 63.3370   1
  -2   8  25 316.126 63.3982  15
   2  -8  25 294.066 55.4973  28
  -2  -8  25 428.864 76.1331  12
   2  -8  25 409.059 64.3019  12
   2  -8  25 482.208 70.1419  13
   2   8  26 658.864 70.3866  23
  -2   8  26 412.643 63.8949   7
   2   8  26 553.912 64.3037   7
  -2  -8  26 820.282 84.5327   1
  -2   8  26 711.923 78.5869  15
   2  -8  26 786.820 74.6311  28
   2  -8  26 605.397 75.6655  12
   2  -8  26 713.369 80.8227  13
  -2  -8  26 748.988 73.4772  13
  -2  -8  26 717.290 85.0092  12
   2   8  27-5.45071 41.1319  23
  -2  -8  27 21.1751 46.3508   1
   2   8  27 87.8561 48.9377  15
  -2   8  27-19.7952 48.3200  15
  -2   8  27 43.3183 41.6467   7
   2   8  27-30.4334 37.5257   7
  -2  -8  27-55.0428 56.3824  12
   2  -8  27-40.0099 46.5117  12
  -2  -8  27 52.5840 40.2874  13
   2  -8  27-6.96717 47.1954  13
   2  -8  27 44.7100 36.7007  28
  -2  -8  28 710.908 74.7565   1
   2   8  28 688.111 75.2640  15
  -2   8  28 673.203 77.2547  15
  -2   8  28 593.365 64.9087   7
   2   8  28 672.201 65.4222   7
   2  -8  28 628.168 74.5545  13
   2  -8  28 569.261 70.8953  12
  -2  -8  28 602.750 65.0443  13
  -2  -8  28 613.275 81.0233  12
   2  -8  28 697.310 66.5669  28
  -2  -8  29 208.592 48.0869   1
   2   8  29 315.263 53.6105  15
  -2   8  29 153.879 52.6721  15
   2   8  29 205.426 42.7514   7
  -2   8  29 318.925 48.1702   7
   2  -8  29 249.648 50.9953  12
  -2  -8  29 171.430 40.4057  13
   2  -8  29 254.057 53.7757  13
  -2  -8  29 238.105 58.4441  12
   2  -8  29 210.963 40.2185  28
  -2  -8  30 234.633 44.8026   1
  -2   8  30 208.595 43.9392   7
   2   8  30 239.768 42.7539   7
   2   8  30 323.238 52.7332  15
  -2   8  30 225.053 50.4793  15
   2  -8  30 264.161 48.3939  12
  -2  -8  30 265.586 55.2763  12
   2  -8  30 242.760 39.0303  28
   2  -8  31 355.450 47.4940  18
  -2  -8  31 464.313 50.0843   1
  -2   8  31 259.506 45.5029   7
   2   8  31 371.236 46.2639   7
   2  -8  31 420.750 53.4225  12
  -2  -8  31 358.755 57.8129  12
   2   8  31 412.973 54.4175  15
  -2   8  31 460.714 56.6528  15
   2  -8  32 2276.86 144.053   9
   2  -8  32 2379.44 141.030  18
  -2   8  32 2439.58 147.552  15
   2   8  32 2424.09 146.426  15
  -2   8  32 2154.40 138.750   7
   2   8  32 2087.75 136.668   7
  -2  -8  32 2501.73 149.987  12
  -2  -8  32 2168.84 139.077   1
  -2  -8  33 125.741 25.8175   1
  -2   8  33 152.596 27.7087   7
   2   8  33 93.4116 25.7754   7
  -2  -8  33 115.431 37.9777  12
  -2  -8  33 40.7207 31.9039   9
   2  -8  33 86.2389 32.7892   9
   2   8  33 150.779 36.7270  15
  -2   8  33 109.106 35.3572  15
  -2   8  34 67.7262 19.9012   7
   2   8  34 69.2461 18.0630   7
   2   8  34 125.560 31.5197  15
  -2  -8  34 105.000 31.3495  12
   2  -8  34 77.2630 25.8968   9
  -2  -8  34 103.596 27.3879   9
   2  -8  35 62.1652 18.7258   9
  -2  -8  35 54.7475 18.8775   9
   2   8  35 44.9190 22.6944  15
   2  -9   0 8968.97 574.618  26
  -2   9   0 8155.57 488.663  25
   2  -9   0 8846.58 477.119  28
   2  -9  -1 259.061 92.9920  26
   2  -9   1 164.860 37.6017  28
  -2   9  -1 171.222 46.6095  25
  -2   9   1 109.416 45.7358  25
   2  -9   1 183.627 64.8817  19
  -2  -9   1 92.4912 56.0009  19
   2  -9   2 1746.02 141.203  19
  -2  -9   2 1565.70 137.339  19
   2  -9   2 1750.80 116.480  28
  -2   9  -2 1582.27 124.424  25
  -2   9   2 1651.89 127.302  25
   2  -9  -2 1384.62 181.665  26
   2  -9   3 3744.66 249.394  19
  -2  -9   3 3546.35 246.698  19
  -2   9   3 3877.98 239.778  25
  -2   9  -3 3510.09 233.637  25
   2  -9   3 3856.87 226.402  28
   2  -9   4-9.15182 54.4363  19
  -2  -9   4-27.7165 58.6908  19
   2  -9  -4 23.6203 72.4105  26
   2  -9   4-23.6266 68.0358  26
   2  -9   4 57.2811 35.2736  28
  -2   9   4 45.3832 48.3783  25
  -2   9  -4 6.94489 38.2947  25
   2   9   4-40.6468 30.0345  23
   2  -9   5 8582.94 505.137  19
  -2  -9   5 8598.68 505.232  19
  -2   9  -5 8632.17 493.035  25
   2  -9  -5 9230.77 580.003  26
   2  -9   5 9171.28 582.854  26
   2   9   5 8488.29 479.879  23
   2  -9   5 8835.43 483.936  28
  -2  -9   6 442.949 76.2574  19
   2  -9   6 602.637 82.8422  19
  -2  -9   6 484.029 63.8914  28
   2  -9   6 533.601 60.5013  28
   2  -9  -6 570.425 121.976  26
   2  -9   6 783.447 126.857  26
  -2   9  -6 565.979 67.8510  25
   2   9   6 593.710 60.2737  23
  -2  -9   7 1070.29 107.802  19
   2  -9   7 985.489 103.179  19
  -2  -9   7 951.478 94.5492  20
  -2   9   7 1087.92 101.542  25
   2  -9   7 998.122 145.744  26
   2  -9  -7 908.237 145.387  26
  -2   9  -7 1067.51 93.4128  25
   2   9   7 951.364 81.6157  23
  -2  -9   7 1082.88 89.3987  28
   2   9   8 71.9937 37.2488  23
  -2  -9   8 55.3863 51.9460  19
   2  -9   8 100.377 56.8822  19
   2  -9   8 70.7116 51.4577  20
  -2  -9   8 55.1440 47.3630  20
   2  -9  -8 71.8652 71.3374  26
   2  -9   8 143.125 77.3952  26
  -2   9  -8 60.1762 41.1566  25
  -2   9   8 71.8923 47.2821  25
  -2  -9   8 57.4506 42.3422  28
   2   9   9-26.4891 35.6753  23
  -2  -9   9 9.23418 54.0651  19
   2  -9   9 73.1388 52.2167  19
  -2   9  -9-13.1913 39.5425  25
  -2   9   9 8.08870 42.9542  25
   2  -9  -9 48.0203 75.7423  26
   2  -9   9-23.8543 70.9474  26
  -2   9   9-75.0202 104.355  29
  -2  -9   9-32.4031 43.6379  28
   2   9   9 36.4459 111.730  29
   2  -9   9-8.87718 51.5545  20
  -2  -9   9-55.2298 49.4349  20
   2  -9  10 429.762 80.5757  19
  -2  -9  10 395.084 67.6755  20
   2  -9  10 490.089 78.7055  20
  -2  -9  10 425.821 77.3078  19
  -2   9 -10 376.154 60.5689  25
  -2   9  10 531.746 70.5601  25
   2  -9 -10 336.761 97.6338  26
   2  -9  10 691.097 117.312  26
   2   9  10 599.845 60.4168  23
  -2  -9  10 420.460 62.3910  28
   2   9  10 406.451 142.127  29
  -2   9  10 379.977 146.043  29
   2  -9 -11 15918.9 889.353  26
   2  -9  11 16478.0 892.839  26
  -2   9 -11 13528.1 786.125  25
  -2   9  11 14025.2 797.568  25
  -2   9  11 13701.1 941.828  29
   2   9  11 14118.7 938.969  29
  -2  -9  11 14897.4 790.626  28
  -2  -9  11 14507.6 797.178  20
   2  -9  11 13659.9 800.259  20
   2  -9  11 14746.3 805.081  19
  -2  -9  11 15007.4 806.702  19
   2   9  11 14216.5 783.555  23
   2  -9 -12 17947.2 1067.00  26
  -2   9  12 18217.4 987.492  25
   2   9  12 18381.0 1141.09  29
  -2  -9  12 18194.3 979.186  28
  -2   9  12 18832.5 1146.94  29
   2  -9  12 17243.6 989.297  20
  -2  -9  12 18253.5 985.815  20
  -2  -9  12 18554.6 994.979  19
   2  -9  12 17904.7 992.146  19
   2   9  12 17510.9 972.132  23
  -2   9  13 1502.86 126.263  25
   2   9  13 1437.79 112.609  23
   2   9  13 1571.19 121.356  25
  -2  -9  13 1471.53 119.262  28
   2   9  13 1218.59 215.298  29
  -2   9  13 1445.44 225.798  29
   2  -9  13 1602.24 131.826  20
  -2  -9  13 1685.15 136.501  19
   2  -9  13 1488.63 131.654  19
  -2  -9  13 1517.03 125.381  20
   2  -9  14 266.945 69.0474  19
  -2  -9  14 174.774 52.6296  20
  -2  -9  14 167.905 67.8601  19
   2  -9  14 243.340 64.9194  20
   2   9  14 135.821 43.8068  25
  -2   9  14 199.952 54.7690  25
  -2   9  14 147.116 45.9632  15
   2   9  14 162.527 48.0299  23
  -2   9  14 196.026 109.450  29
   2   9  14 114.735 114.109  29
  -2   9  15 1636.78 125.585  25
   2   9  15 1496.12 117.057  25
   2   9  15 1449.26 115.024  23
  -2   9  15 1394.14 111.434  15
   2  -9  15 1685.61 133.339  20
  -2  -9  15 1459.84 124.344  20
   2   9  15 1298.87 207.876  29
  -2   9  15 1447.96 223.886  29
   2  -9  16 4931.70 323.102  20
   2   9  16 5201.78 309.181  23
  -2   9  16 5273.92 309.120  15
  -2   9  16 5592.45 321.164  25
   2   9  16 5310.67 310.980  25
   2  -9  16 5428.17 313.932  12
   2   9  16 4232.03 425.300  29
  -2   9  16 4719.35 438.840  29
   2   9  17 18480.7 1012.97  23
  -2   9  17 19193.8 1014.18  15
  -2   9  17 18206.3 1021.32  25
  -2  -9  17 18806.5 1017.03  28
   2   9  17 18087.3 1166.60  29
  -2   9  17 18212.9 1172.36  29
   2  -9  17 18944.2 1017.39  12
  -2   9  18 476.507 67.9913  25
   2   9  18 535.170 67.3901  23
  -2   9  18 458.607 64.8857  15
   2   9  18 664.569 152.680  29
  -2  -9  18 627.769 72.8585  28
   2  -9  18 522.268 70.1863  28
  -2   9  18 377.562 134.319  29
   2  -9  18 454.675 67.0739  12
  -2   9  19 109.597 45.0311  25
  -2   9  19 71.8459 46.0422  15
   2   9  19 108.631 46.7763  23
   2  -9  19 21.3770 48.1941  12
  -2   9  19 36.9886 91.3277  29
  -2  -9  19 156.986 49.1542  28
   2   9  19 36.1860 104.303  29
  -2  -9  20 6555.41 383.087  28
  -2   9  20 6463.03 382.787  25
   2  -9  20 6895.38 386.648  12
  -2  -9  20 6210.45 393.930  12
  -2   9  20 6932.56 384.242  15
   2   9  20 6512.99 381.930  23
  -2  -9  21 26.1247 54.0042   1
  -2   9  21 183.535 54.0002  15
   2  -9  21 215.959 52.1711  12
  -2  -9  21 198.299 60.8586  12
  -2   9  22 3873.79 242.137  15
  -2  -9  22 3801.11 250.437   1
   2  -9  22 3902.31 242.904  28
   2  -9  22 4140.46 245.133  12
  -2  -9  22 3848.16 253.153  12
  -2   9  23 83.0771 46.2056  15
  -2  -9  23 79.7885 50.1149   1
  -2  -9  23 50.9305 57.2627  12
   2  -9  23 46.1138 43.1284  12
   2  -9  23 81.9496 44.8535  28
   2  -9  24 1812.32 122.985  28
   2   9  24 1749.37 122.447  15
  -2   9  24 1533.79 121.142  15
  -2  -9  24 1481.29 124.039   1
   2  -9  24 1679.44 122.796  12
  -2  -9  24 1377.91 128.994  12
   2   9  24 1670.44 120.824  23
   2  -9  25 1589.53 114.856  28
   2   9  25 1584.14 116.539  15
  -2   9  25 1456.42 116.879  15
  -2  -9  25 1329.78 118.612   1
  -2  -9  25 1718.01 130.878  12
   2  -9  25 1577.85 119.794  13
  -2  -9  25 1572.60 114.598  13
   2  -9  25 1540.10 116.360  12
   2   9  25 1480.03 113.682  23
  -2  -9  26 76.9932 44.8954   1
  -2   9  26 45.9946 44.9778  15
   2   9  26 54.1089 40.9880  15
  -2   9  26 48.2202 32.3791   7
  -2  -9  26 93.5497 50.8861  12
   2  -9  26 123.954 44.6767  12
  -2  -9  26 53.9851 39.0819  13
   2  -9  26 64.2802 48.6382  13
   2  -9  26 84.9404 39.8313  28
  -2  -9  27 903.151 81.7331   1
  -2   9  27 1096.64 85.4599  15
   2   9  27 934.649 78.9427  15
  -2   9  27 734.503 67.3769   7
  -2  -9  27 870.782 88.9448  12
  -2  -9  27 882.252 75.5480  13
   2  -9  27 1048.69 86.0336  13
   2  -9  27 1025.25 80.5872  12
   2  -9  27 685.788 72.8906  28
  -2  -9  28 460.698 58.4244   1
  -2   9  28 455.965 49.0444   7
   2   9  28 651.153 64.0545  15
  -2   9  28 561.593 62.3771  15
  -2  -9  28 609.488 57.1528  13
   2  -9  28 623.890 60.4879  12
   2  -9  28 594.409 65.5081  13
  -2  -9  28 503.049 64.7867  12
   2  -9  28 517.415 56.0058  28
  -2  -9  29 1417.76 103.135   1
  -2   9  29 1443.63 105.169  16
  -2   9  29 1250.69 93.3300   7
  -2   9  29 1522.66 106.785  15
   2   9  29 1777.81 107.888  15
  -2  -9  29 1437.53 111.831  12
   2  -9  29 1428.58 106.856  13
   2  -9  29 1548.44 104.242  12
   2  -9  29 1680.98 102.487  28
   2  -9  30 105.888 29.8482  18
   2   9  30 93.9281 37.6472  15
  -2   9  30 71.0359 36.2440  15
   2  -9  30 98.0503 26.2557  28
  -2  -9  30 48.0653 37.2391  12
   2  -9  30 104.226 36.8062  13
  -2  -9  30 65.0058 32.0874   1
  -2  -9  31 33.1764 35.0303  12
  -2  -9  31 8.26519 22.4544   1
   2   9  31 17.1044 31.7786  15
  -2  -9  32 42.2372 16.2167   1
   2   9  32 68.9845 25.7886  15
  -2  -9  32 66.8324 27.7957   9
   2  -9  32 29.3079 24.8023   9
  -2  -9  32 82.7673 31.9352  12
   2   9  33 204.144 29.2467  15
  -2  -9  33 243.195 32.2958  12
  -2  -9  33 235.630 27.5004   9
   2  -9  33 209.362 27.2503   9
   2 -10   0 188.279 40.7930  28
   2 -10   0 211.716 96.7852  26
  -2  10   0 192.394 53.6812  25
  -2 -10   0 91.1184 68.3004  19
   2 -10   0 120.993 68.0248  19
   2 -10   1 1639.08 107.714  28
  -2 -10  -1 1377.44 133.939  19
  -2 -10   1 1463.35 136.942  19
   2 -10  -1 1413.44 134.907  19
   2 -10   1 1134.79 128.260  19
  -2  10   1 1442.54 124.035  25
  -2  10  -1 1451.26 120.216  25
   2 -10  -1 1429.28 184.288  26
   2 -10   2 10666.1 559.794  28
  -2 -10   2 9735.50 583.889  19
   2 -10   2 9720.60 583.868  19
   2 -10  -2 9905.48 661.696  26
  -2  10  -2 9996.23 573.356  25
  -2  10   2 10068.7 574.333  25
   2 -10   3 389.274 51.1456  28
   2 -10  -3 211.709 101.852  26
   2 -10   3 370.619 110.986  26
  -2  10   3 430.327 67.4398  25
  -2  10  -3 318.198 61.1353  25
  -2 -10   3 290.108 78.5629  19
   2 -10   3 208.756 75.2430  19
  -2 -10   4 1734.93 156.089  19
   2 -10   4 1911.15 158.775  19
   2 -10   4 2299.46 140.328  28
   2  10   4 1862.70 131.430  23
  -2  10  -4 2256.06 153.392  25
  -2  10   4 1998.12 151.379  25
   2 -10  -4 1855.19 211.378  26
   2 -10   4 1828.80 214.125  26
   2 -10   5 1174.06 92.8274  28
  -2  10  -5 1167.38 101.092  25
   2 -10  -5 1061.87 162.112  26
   2 -10   5 1406.18 175.852  26
   2  10   5 1016.91 86.5886  23
  -2 -10   5 931.866 111.209  19
   2 -10   5 1131.63 116.270  19
   2  10   6 357.951 50.1989  23
  -2 -10   6 296.453 73.7737  19
   2 -10   6 382.366 76.4352  19
  -2 -10   6 385.883 67.4230  20
   2 -10   6 455.697 56.1449  28
  -2  10  -6 456.406 66.6736  25
   2 -10  -6 344.932 108.207  26
   2 -10   6 450.340 109.820  26
   2  10   7-10.6624 36.1132  23
   2 -10   7 38.9840 56.5960  19
  -2 -10   7-9.82709 58.9083  19
  -2 -10   7 25.0510 52.3153  20
   2 -10   7 9.43146 56.5367  20
   2 -10   7 18.0957 38.3190  28
  -2  10   7 8.59843 50.3398  25
  -2  10  -7-36.8626 47.7881  25
   2 -10   7-79.4439 85.8240  26
   2 -10  -7 26.5643 76.4959  26
   2  10   8 109.359 39.5912  23
   2 -10   8 145.491 62.9795  19
  -2 -10   8 19.5294 58.6515  19
  -2  10  -8 72.4240 43.5725  25
  -2  10   8 60.6407 54.4001  25
   2  10   8 77.6386 104.133  29
  -2  10   8 40.0569 98.8489  29
   2 -10   8 36.8005 36.3862  28
   2 -10  -8-53.0941 81.4673  26
  -2 -10   8 149.467 51.4190  20
   2 -10   8 75.2743 56.5254  20
  -2  10   9 78.3859 47.7464  25
  -2  10  -9 78.0715 50.2145  25
   2 -10   9 87.3169 40.3492  28
   2  10   9 78.1022 112.520  29
  -2  10   9 161.103 130.589  29
   2  10   9 117.555 40.7545  23
  -2 -10   9 58.2996 59.2635  19
   2 -10   9 75.0517 61.3323  20
  -2 -10   9 24.7514 50.3637  20
   2 -10   9 38.5193 58.7366  19
   2  10  10 1332.69 102.165  23
   2 -10  10 1329.39 105.803  28
  -2  10  10 1331.70 222.325  29
   2  10  10 1174.49 200.005  29
  -2  10 -10 1183.80 105.192  25
  -2  10  10 1171.04 112.464  25
  -2 -10  10 1379.27 124.388  19
  -2 -10  10 1336.60 115.644  20
   2 -10  10 1414.35 123.162  19
   2 -10  10 1064.49 114.838  20
   2  10  11 215.246 55.5762  25
  -2  10 -11 174.550 51.8906  25
  -2  10  11 349.976 67.0836  25
   2  10  11 274.866 131.428  29
   2 -10  11 340.101 56.4382  28
  -2  10  11 404.508 145.020  29
   2  10  11 373.238 53.4620  23
   2 -10  11 342.000 69.3975  19
   2 -10  11 241.512 66.8671  20
  -2 -10  11 276.673 61.4556  20
  -2 -10  11 306.898 71.8204  19
  -2  10  12 26.1552 52.2703  25
   2  10  12-88.2183 62.3289  25
  -2  10 -12-71.0795 57.0573  25
   2 -10  12 19.4814 41.8244  28
   2  10  12 39.2017 112.890  29
  -2  10  12-121.076 130.803  29
   2  10  12 5.93212 42.9997  23
   2 -10  12 28.2782 59.0616  19
  -2 -10  12-9.51780 58.7905  19
   2 -10  12-27.6881 56.5949  20
  -2 -10  12 48.3652 44.4580  20
   2  10  13 50.6207 48.9820  25
  -2  10  13 112.332 56.2640  25
   2 -10  13 111.479 45.0059  28
   2  10  13 116.969 100.565  29
  -2  10  13 40.1150 103.459  29
   2  10  13 114.338 46.3760  23
   2 -10  13 18.6933 63.5378  19
  -2 -10  13 103.830 65.6795  19
  -2 -10  13 175.441 56.8142  20
   2 -10  13 173.912 58.7882  20
  -2  10  14 10068.1 741.032  29
   2 -10  14 10184.4 586.800  28
   2  10  14 10798.1 747.106  29
  -2  10  14 10873.2 598.891  25
   2  10  14 10836.4 591.061  25
   2 -10  14 10810.7 602.636  20
  -2 -10  14 9929.50 592.343  20
   2  10  14 10661.1 585.394  23
   2  10  15 738.509 83.4512  25
   2  10  15 1041.78 87.8244  23
  -2  10  15 775.507 91.4908  25
   2 -10  15 901.791 83.8140  28
   2  10  15 987.106 175.363  29
  -2  10  15 897.311 177.528  29
   2 -10  15 867.185 98.7638  20
   2 -10  16 1212.59 99.7947  28
  -2  10  16 1044.69 92.7574  15
   2  10  16 1365.28 101.615  23
  -2  10  16 1267.15 109.443  25
   2  10  16 892.741 92.8093  25
   2 -10  16 1222.84 112.536  20
   2  10  17 1304.15 95.4153  15
  -2  10  17 1004.40 94.4173  15
   2  10  17 1375.47 103.996  23
   2  10  17 1161.30 96.0747  25
  -2  10  17 1106.75 104.990  25
   2 -10  17 1293.09 102.261  28
   2  10  18 51.1833 35.8060  15
  -2  10  18 22.5184 40.6757  15
  -2  10  18 87.8276 46.8933  25
   2  10  18 42.7080 44.7627  23
   2 -10  18 71.7609 43.7417  28
   2 -10  19 224.804 49.2164  28
   2  10  19 158.918 44.8743  15
  -2  10  19 72.9215 42.8421  15
  -2  10  19 243.862 49.5493  25
  -2 -10  19 253.258 63.8368  12
   2 -10  19 141.075 41.9262  12
   2  10  19 349.453 55.9131  23
   2  10  20 59.1185 45.1578  23
   2 -10  20 50.1428 43.0877  28
  -2 -10  20 105.173 53.8993   1
  -2 -10  20 139.430 58.5814  12
   2 -10  20 74.5714 40.8147  12
  -2  10  20 55.1495 35.4399  25
   2  10  20 35.6370 36.0562  15
  -2  10  20 44.3834 40.7556  15
  -2 -10  21 307.096 63.1642   1
  -2 -10  21 428.144 69.2143  12
   2 -10  21 407.132 54.3284  12
   2  10  21 391.274 55.4207  23
   2  10  21 275.778 50.0367  15
  -2  10  21 261.440 50.3792  15
  -2 -10  22 14.4264 49.1554   1
  -2 -10  22-15.1474 51.9181  12
   2 -10  22-57.8904 40.8540  12
   2  10  22 49.9659 41.8944  23
   2  10  22 19.5467 36.3349  15
  -2  10  22-21.1903 42.9692  15
   2  10  23-28.2774 34.8672  15
  -2  10  23 40.8572 40.3668  15
  -2 -10  23 57.1960 49.2976  12
   2 -10  23-29.6635 36.7604  12
  -2 -10  23-26.8067 44.8465   1
   2 -10  24 1653.94 123.507  28
   2  10  24 1839.97 121.612  15
  -2  10  24 1805.90 124.026  15
  -2 -10  24 1927.65 135.976  12
   2 -10  24 1835.25 121.863  12
  -2 -10  24 1818.17 130.662   1
   2 -10  25 33.5821 36.6671  28
   2  10  25 93.2942 37.2877  15
  -2  10  25-45.8794 37.4818  15
   2 -10  25 92.7109 32.9915  12
   2 -10  25 90.3094 43.9116  13
  -2 -10  25 70.7468 35.5367  13
  -2 -10  25 24.7911 46.1739  12
  -2 -10  25 127.318 44.2332   1
   2 -10  26 156.677 36.8478  28
  -2  10  26 183.281 42.0327  15
   2  10  26 122.011 35.3511  15
   2 -10  26 150.743 33.9217  12
  -2 -10  26 141.157 35.3617  13
   2 -10  26 180.750 44.6182  13
  -2 -10  26 163.856 47.2246  12
  -2 -10  26 102.227 39.5711   1
   2 -10  27 11.6419 28.2774  28
   2  10  27-25.0886 31.4243  15
   2 -10  27-32.7370 25.9963  12
   2 -10  27-9.31656 36.6599  13
  -2 -10  27-10.1505 40.2954  12
  -2 -10  27 8.36266 30.3083   1
  -2  10  28 954.317 74.9896  16
   2 -10  28 909.026 68.6772  28
   2  10  28 870.158 68.6935  15
  -2 -10  28 837.267 68.7810   1
   2 -10  28 873.660 73.4725  13
   2  10  29 13.6727 25.5578  15
   2 -10  29 10.6870 28.4046  13
  -2 -10  29-34.6936 32.9304  12
  -2 -10  29 12.9971 20.9960   1
  -2  10  29-35.4506 26.2501  16
  -2 -10  30 194.266 33.7552  12
   2 -10  30 175.331 30.9594  13
   2  10  30 154.511 25.9802  15
  -2 -10  31 51.9406 20.9648  12
  -2 -10  31 61.3998 19.8924   9
   2 -10  31 48.0305 18.9389   9
   2  10  31 41.5853 15.4094  15
   2 -11   0 19133.1 1074.79  19
  -2 -11   0 19279.7 1075.28  19
  -2  11   0 19846.0 1065.03  25
  -2  11  -1 1360.45 117.070  25
  -2  11   1 1321.38 115.702  25
  -2 -11  -1 1094.02 124.947  19
  -2 -11   1 1185.22 127.491  19
   2 -11  -1 1351.73 134.018  19
   2 -11   1 1294.93 128.647  19
   2 -11   2 232.844 44.4293  28
  -2  11  -2 180.279 55.8697  25
  -2  11   2 196.631 60.6087  25
   2 -11   2 91.2312 78.8184  19
  -2 -11  -2 175.572 76.9090  19
  -2 -11   2 50.8279 75.7170  19
   2 -11  -2 113.703 74.2398  19
  -2  11  -3 19614.1 1072.25  25
  -2  11   3 20509.7 1077.50  25
   2 -11   3 18870.4 1081.67  19
   2 -11  -3 18664.4 1082.67  19
  -2 -11   3 19735.0 1084.78  19
  -2 -11  -3 19462.1 1085.60  19
   2 -11   3 20128.2 1058.28  28
  -2  11  -4 3743.54 240.573  25
  -2  11   4 3532.11 243.481  25
  -2 -11   4 3585.91 251.924  19
   2 -11  -4 3938.52 256.650  19
   2 -11   4 3690.95 252.390  19
  -2 -11   4 3839.84 244.326  20
  -2 -11  -4 3533.57 253.521  19
   2 -11   4 3943.38 228.580  28
   2  11   5 5539.19 317.782  23
   2 -11   5 5539.20 321.876  28
  -2  11  -5 5655.21 333.203  25
   2 -11   5 5403.20 344.138  19
  -2 -11   5 5628.23 336.942  20
   2 -11   5 5054.26 338.832  20
  -2 -11   5 5885.51 349.800  19
   2 -11   6-9.78238 67.4593  19
  -2 -11   6-9.83204 65.8017  19
  -2  11  -6 84.4820 51.7209  25
   2  11   6 31.0529 35.4941  23
  -2 -11   6 8.29803 53.4425  20
   2 -11   6-37.9735 60.3176  20
   2 -11   6 35.3990 38.5079  28
   2  11   7 1294.00 99.6376  23
  -2  11  -7 1126.96 106.978  25
   2 -11   7 1354.95 123.090  20
  -2 -11   7 1262.27 114.387  20
  -2 -11   7 1352.67 127.285  19
   2 -11   7 1461.46 126.993  19
   2  11   7 1056.25 202.382  29
   2 -11   7 1504.95 106.285  28
   2  11   8 1268.46 109.076  25
   2  11   8 1272.24 96.3012  23
  -2  11   8 1133.28 110.627  25
  -2  11  -8 1215.03 104.973  25
   2 -11   8 1193.20 119.644  19
  -2 -11   8 1367.12 112.530  20
  -2 -11   8 1161.72 117.133  19
   2 -11   8 1323.08 120.231  20
   2 -11   8 1163.60 97.9364  28
  -2  11   8 926.005 192.989  29
   2  11   8 1170.35 200.666  29
   2  11   9 8735.44 507.484  23
   2  11   9 9610.26 522.390  25
  -2  11   9 8847.04 525.891  25
  -2  11  -9 8934.91 516.472  25
   2 -11   9 9380.28 532.714  19
  -2 -11   9 9532.10 534.139  19
  -2 -11   9 9461.31 523.316  20
   2 -11   9 9039.08 528.966  20
   2  11   9 8623.09 657.817  29
  -2  11   9 8456.74 661.777  29
   2 -11   9 9247.18 511.974  28
  -2  11  10 78.3231 57.3089  25
  -2  11 -10 75.2644 47.1009  25
   2  11  10 173.529 51.8981  25
   2  11  10 22.3395 37.6205  23
   2 -11  10 18.1738 55.0578  20
  -2 -11  10 93.3703 59.8753  19
  -2 -11  10 78.4088 47.5582  20
   2 -11  10 167.011 64.1210  19
   2 -11  10 117.343 47.2509  28
   2  11  11-7.41125 45.1055  25
  -2  11  11 17.2095 56.5045  25
  -2  11 -11 52.3328 42.9569  25
   2  11  11-5.64369 41.7526  23
   2 -11  11 44.7385 60.2442  20
  -2 -11  11-30.7596 48.1782  20
  -2 -11  11-9.18902 60.7267  19
   2 -11  11 54.7776 61.8425  19
   2 -11  11-6.20098 40.9804  28
   2  11  12 3068.71 198.026  23
  -2  11 -12 3217.87 201.277  25
  -2  11  12 3123.36 213.953  25
   2  11  12 3160.84 206.152  25
   2 -11  12 3343.96 219.179  19
  -2 -11  12 3275.98 218.981  19
   2 -11  12 3138.20 216.680  20
  -2 -11  12 3175.87 208.475  20
   2 -11  12 3135.60 201.388  28
   2  11  13 5369.67 307.118  23
   2  11  13 5176.28 312.785  25
  -2  11  13 5295.15 320.248  25
  -2 -11  13 5286.82 315.323  20
   2 -11  13 5293.64 322.498  20
   2 -11  13 5026.44 308.166  28
  -2  11  14 208.490 56.3707  25
   2  11  14 79.9122 43.7345  25
   2  11  14 159.435 48.2272  23
   2 -11  14 126.130 55.6627  20
   2 -11  14 129.454 47.9305  28
   2  11  15 5780.98 336.752  23
  -2  11  15 5717.82 348.016  25
   2  11  15 5945.80 340.267  25
   2 -11  15 5672.77 338.328  28
   2 -11  15 6030.64 352.132  20
   2  11  16 672.144 69.5827  23
   2  11  16 587.279 64.0465  25
   2  11 -16 598.253 62.9991  25
  -2  11  16 615.648 77.1245  25
   2 -11  16 686.346 71.0331  28
   2  11  17 2204.42 141.117  23
  -2 -11  17 1915.66 148.726  12
  -2  11  17 1936.63 146.098  25
   2 -11  17 2149.32 143.188  28
  -2  11  18 31.3447 45.4500  25
  -2 -11  18 36.3954 49.3247  12
   2  11  18 10.7800 41.6690  23
   2 -11  18 28.6744 39.7940  28
  -2 -11  19 1737.33 131.365  12
  -2 -11  19 1765.42 132.783   1
   2 -11  19 1732.59 122.771  28
  -2 -11  20 1417.90 111.094  12
  -2 -11  20 1424.37 112.306   1
   2 -11  20 1292.27 101.055  28
  -2 -11  21 200.577 52.1828  12
  -2 -11  21 244.802 50.5967   1
   2 -11  21 181.659 44.4391  28
  -2 -11  22 591.314 66.0180   1
  -2 -11  22 599.554 70.4208  12
  -2 -11  23 2628.55 169.234  12
   2 -11  23 2761.49 168.789  13
  -2 -11  23 2799.07 168.566   1
   2  11  23 2487.59 154.333  15
  -2 -11  24 624.808 55.8009  13
   2 -11  24 660.542 62.2928  13
  -2 -11  24 473.066 60.1570  12
   2  11  24 583.316 48.7708  15
  -2 -11  24 605.958 59.5371   1
  -2 -11  25 1425.36 97.3271  12
   2 -11  25 1298.69 94.7255  13
  -2 -11  25 1436.72 89.3881  13
   2 -11  25 1422.14 91.7205  28
  -2 -11  25 1537.14 93.3810   1
  -2 -11  26 281.178 34.9857   1
  -2 -11  26 282.146 40.5778  12
   2 -11  26 261.051 38.1453  13
  -2 -11  27 1135.25 76.6893  12
   2 -11  27 1311.40 77.9576  13
  -2  11  27 1160.66 76.5896  16
  -2 -11  28 968.863 66.2085  12
  -2  11  28 834.048 63.9681  16
  -2 -11  29 165.906 21.4816  12
   2 -11  29 127.500 20.4890  13
  -2 -11  29 147.871 19.7876   9
  -2  12   0 8.05100 48.2692  25
  -2 -12   0-37.7580 71.5796  19
   2 -12   0-28.3888 66.3820  19
  -2 -12   1 1568.92 139.589  19
   2 -12   1 1608.95 140.255  19
  -2 -12  -1 1297.12 132.689  19
  -2 -12   1 1373.62 124.824  20
   2 -12  -1 1852.83 144.670  19
  -2  12   1 1545.41 129.598  25
  -2  12  -1 1702.64 130.723  25
   2 -12   2 1784.08 149.663  19
  -2 -12   2 2081.56 154.511  19
  -2 -12  -2 1772.62 149.194  19
  -2 -12   2 1604.98 135.750  20
   2 -12  -2 1710.46 148.909  19
  -2  12   2 1737.15 140.788  25
  -2  12  -2 1945.33 140.897  25
  -2 -12   3 15.4244 53.1813  20
   2 -12   3-8.95366 58.7992  20
   2 -12   3-37.0256 69.8514  19
  -2 -12  -3-47.5151 68.8713  19
   2 -12  -3-38.2428 69.6530  19
  -2 -12   3-36.9530 67.6536  19
  -2  12  -3 23.1407 48.6698  25
  -2  12   3-16.4726 52.3270  25
  -2 -12   4 632.314 75.1948  20
   2 -12   4 497.270 80.4906  20
   2  12   4 374.812 66.4001  25
  -2  12   4 404.979 68.4396  25
  -2  12  -4 582.364 74.5050  25
   2 -12  -4 534.403 85.0051  19
   2 -12   4 602.793 83.9339  19
  -2 -12  -4 606.185 88.7265  19
  -2 -12   4 365.587 78.8839  19
  -2 -12   5 460.231 79.7772  19
   2 -12   5 387.546 76.8170  19
  -2 -12  -5 583.472 84.8977  19
   2 -12  -5 446.343 82.3370  19
   2 -12   5 484.428 56.5413  28
  -2 -12   5 442.633 69.8470  20
   2 -12   5 517.927 79.1851  20
   2  12   5 642.188 75.7180  25
  -2  12  -5 443.716 69.4208  25
   2 -12   6 1397.31 105.341  28
   2 -12   6 1568.12 130.032  19
   2 -12   6 1325.64 121.982  20
  -2 -12   6 1606.37 132.012  19
   2 -12  -6 1430.77 130.558  19
  -2 -12  -6 1350.24 130.171  19
  -2 -12   6 1423.48 116.932  20
   2  12   6 1357.07 118.597  25
  -2  12  -6 1468.28 117.240  25
   2 -12   7 1333.69 102.625  28
  -2 -12   7 1569.60 118.362  20
   2 -12   7 1390.58 122.875  20
   2 -12  -7 1277.74 124.916  19
  -2 -12  -7 1141.97 123.700  19
   2 -12   7 1715.12 130.102  19
  -2 -12   7 1343.65 122.984  19
   2  12   7 1400.75 117.118  25
  -2  12  -7 1478.27 114.936  25
  -2  12  -8 1847.50 139.980  25
  -2  12   8 1860.12 147.967  25
   2  12   8 1986.20 144.806  25
  -2 -12  -8 1924.46 154.266  19
   2 -12   8 2120.10 154.980  20
   2 -12  -8 1943.59 155.681  19
  -2 -12   8 2089.90 153.641  19
   2 -12   8 2255.55 157.453  19
  -2 -12   8 1974.34 143.170  20
   2 -12   8 1854.74 132.581  28
  -2 -12  -9 472.347 81.1373  19
   2 -12  -9 607.187 86.3708  19
   2 -12   9 601.769 82.0948  19
  -2 -12   9 653.729 83.9302  19
  -2 -12   9 489.715 66.5902  20
   2 -12   9 558.387 79.9086  20
   2 -12   9 633.538 64.0734  28
   2  12   9 523.310 69.9657  25
  -2  12  -9 475.465 64.5230  25
  -2  12   9 552.763 77.3016  25
  -2  12  10 919.971 93.1889  25
  -2 -12  10 925.048 95.7430  19
   2 -12  10 832.504 92.9671  19
  -2 -12  10 824.598 83.3727  20
   2 -12  10 585.693 85.8722  20
   2 -12  10 789.838 73.8900  28
   2  12  10 660.804 79.8515  25
   2  12 -10 740.960 77.1158  25
  -2  12 -10 729.541 75.1980  25
  -2  12 -11 3756.72 247.381  25
   2  12  11 4114.82 254.519  25
  -2  12  11 4350.39 261.786  25
  -2 -12  11 4120.79 263.861  19
   2 -12  11 4036.33 261.267  19
   2 -12  11 4532.00 264.827  20
  -2 -12  11 4260.25 254.778  20
   2  12 -11 4413.03 253.298  25
   2 -12  11 4027.44 247.173  28
   2 -12  12 758.514 84.5544  20
  -2  12 -12 522.442 60.6764  25
   2  12  12 539.941 69.4647  25
   2  12 -12 586.801 66.7128  25
  -2  12  12 855.608 83.9005  25
   2 -12  12 581.776 63.0207  28
   2 -12  13 58.7033 50.3656  20
   2  12 -13 135.544 41.9387  25
  -2  12  13 135.641 52.0852  25
   2  12  13 185.817 46.7058  25
   2 -12  13 73.7544 37.4407  28
  -2  12  14 2406.67 156.293  25
   2  12  14 2117.36 145.185  25
  -2 -12  14 2205.46 150.831  12
   2  12 -14 2078.63 141.861  25
   2 -12  14 2163.35 143.457  28
  -2  12  15 2363.49 154.537  25
   2  12 -15 1986.36 140.483  25
  -2 -12  15 2290.84 151.860  12
   2 -12  15 2281.25 144.427  28
  -2 -12  16 407.828 58.3552  12
  -2  12  16 281.981 50.6590  25
   2 -12  16 319.491 48.0911  28
   2 -12  17 4778.80 280.152  28
  -2 -12  17 4869.66 286.056  12
  -2  12  17 4910.53 283.800  25
  -2 -12  18 292.610 52.1765  12
   2 -12  18 349.705 45.8578  28
  -2 -12  18 371.378 54.9516   1
  -2 -12  19 292.154 49.0107  12
   2 -12  19 353.940 44.9195  28
  -2 -12  19 318.866 50.8281   1
  -2 -12  20 123.607 38.3559  12
   2 -12  20 101.418 31.3155  28
  -2 -12  20 117.762 39.4398   1
  -2 -12  21 588.376 57.0734  12
   2 -12  21 569.132 52.7742  28
  -2 -12  21 548.501 56.3513   1
  -2 -12  22 58.9328 32.9712  12
   2 -12  22 69.9063 31.5993  13
  -2 -12  22 75.4726 27.7316  13
  -2 -12  22 85.0673 30.5185   1
  -2 -12  23 424.458 43.3811  12
   2 -12  23 465.090 45.8218  13
  -2 -12  23 386.776 40.8560   1
  -2 -12  24 730.842 53.6918  12
   2 -12  24 805.818 56.7322  13
   2 -12 -25 408.596 43.0845  19
  -2 -12 -25 466.016 43.7398  19
  -2 -12  25 434.938 37.9103  12
  -2  12  26 85.1920 18.6270  16
   2 -12  26 75.2015 17.3991  13
  -2 -13   0 38.4001 56.0266  19
   2 -13   0 38.6869 56.1500  19
  -2 -13   0 25.0742 43.3233  20
   2 -13   0 30.1353 57.4746  20
   2  13   0 105.582 50.1226  25
  -2  13   0 104.090 53.2024  25
  -2 -13   1 152.755 61.8695  19
   2 -13  -1 85.4135 55.8675  19
  -2 -13  -1 169.360 59.9408  19
   2 -13   1 38.4332 55.3146  19
   2 -13   1 120.104 55.4639  20
  -2 -13  -1 144.758 47.8367  20
   2 -13  -1 173.423 57.6489  20
  -2 -13   1 143.125 48.6486  20
   2  13  -1 236.135 52.1402  25
   2  13   1 185.081 52.5353  25
  -2  13  -1 82.1858 45.0049  25
  -2  13   1 182.111 51.2954  25
  -2 -13   2 90.8834 54.8018  19
   2 -13  -2-7.76749 60.2059  19
  -2 -13  -2 53.8349 54.7541  19
   2 -13   2 30.4595 55.0981  19
  -2 -13   2 135.337 47.1084  20
  -2 -13  -2 138.465 49.0867  20
   2 -13   2 81.9846 51.6091  20
  -2  13   2 140.872 52.8455  25
  -2  13  -2 67.3251 45.0238  25
   2  13  -2 155.999 47.8342  25
   2  13  -3 1052.94 92.2747  25
   2 -13  -3 991.744 100.953  19
  -2 -13   3 1040.72 99.3918  19
   2 -13   3 877.607 92.7974  20
  -2 -13  -3 1041.27 90.2195  20
   2 -13   3 910.127 97.9870  19
  -2 -13   3 1031.00 89.2471  20
  -2 -13  -3 873.281 96.6475  19
  -2  13  -3 1080.68 93.3123  25
  -2  13   3 932.376 92.3740  25
   2 -13  -4 30.8297 55.9811  19
  -2 -13  -4 83.6908 56.9747  19
  -2 -13   4 29.5178 51.6071  19
  -2 -13   4 65.5667 41.9779  20
   2 -13   4 65.5079 51.4780  20
   2 -13   4 59.2648 56.8330  19
  -2  13   4 98.6836 52.0182  25
   2  13  -4 132.720 48.5249  25
   2  13   4 97.9003 48.6720  25
  -2  13  -4 51.3468 44.9239  25
   2 -13  -5 168.191 63.3791  19
  -2 -13  -5 165.743 58.5785  19
   2 -13   5 28.6501 51.2207  20
  -2 -13   5 202.892 55.5927  19
   2 -13   5 109.046 53.9065  19
  -2 -13   5 151.693 46.3717  20
  -2  13  -5 130.549 46.4524  25
   2  13   5 45.0977 45.9111  25
  -2  13   5 154.334 55.0942  25
   2  13  -5 142.547 48.3330  25
  -2 -13  -6 171.030 60.8382  19
   2 -13  -6 302.392 64.0832  19
   2 -13   6 242.154 59.7615  19
  -2 -13   6 153.615 46.0036  20
   2 -13   6 91.3787 49.9787  20
  -2 -13   6 156.262 56.7264  19
   2  13   6 234.182 52.2452  25
   2  13  -6 163.400 45.8114  25
  -2  13  -6 221.535 49.1220  25
  -2 -13  -7 446.292 72.9806  19
   2 -13  -7 514.235 75.9651  19
   2 -13   7 487.942 71.5108  20
  -2 -13   7 585.548 64.2693  20
  -2 -13   7 555.175 74.2765  19
   2 -13   7 507.758 74.9573  19
   2  13  -7 576.281 67.1497  25
   2  13   7 748.506 71.7793  25
  -2  13  -7 582.987 64.5194  25
   2  13  -8 612.669 69.2201  25
  -2  13   8 724.541 79.1380  25
  -2  13  -8 735.528 69.9468  25
  -2 -13   8 804.181 79.7570  19
  -2 -13   8 635.500 67.4555  20
   2 -13   8 541.679 75.3082  19
   2 -13   8 683.046 76.6349  20
   2 -13  -8 671.249 80.5954  19
  -2 -13  -8 686.168 80.1674  19
   2  13   8 805.029 75.3408  25
   2 -13  -9 28.5469 49.8203  19
  -2 -13  -9 13.9515 53.9406  19
  -2  13  -9 60.6102 37.2342  25
  -2  13   9 71.8610 46.3817  25
   2  13  -9 43.5305 40.1040  25
   2  13   9 17.3601 39.7214  25
   2 -13   9 45.4953 46.1443  20
  -2 -13   9 32.7792 47.0524  19
  -2 -13   9 41.0988 35.0694  20
   2 -13   9 26.2678 47.8847  19
   2 -13  10 1765.71 130.181  20
  -2 -13 -10 1741.53 132.605  19
   2 -13 -10 1778.97 134.358  19
  -2  13 -10 1828.83 120.491  25
   2  13  10 1749.55 124.064  25
  -2  13  10 1774.48 129.656  25
   2  13 -10 1705.31 122.605  25
   2  13 -11 38.7856 36.4059  25
  -2  13 -11-8.25164 29.7417  25
  -2  13  11-6.05297 42.2183  25
   2  13  11 5.20010 37.2859  25
  -2 -13  11 4.63778 36.0010  12
   2 -13 -11-47.0249 49.4463  19
  -2 -13 -11 6.53467 45.8363  19
   2 -13  11-6.05073 42.9160  20
  -2 -13  12 3735.62 230.780  12
   2 -13 -12 3793.19 242.645  19
  -2 -13 -12 3924.72 242.407  19
   2  13 -12 4069.87 232.467  25
   2  13  12 3999.62 234.305  25
  -2  13  12 4127.19 240.191  25
  -2 -13  13 1216.84 89.8995  12
  -2 -13 -13 1180.40 99.5338  19
   2 -13 -13 1052.73 99.9520  19
  -2  13  13 1325.25 98.1322  25
   2  13 -13 1247.02 88.8413  25
  -2 -13  14 3783.27 216.968  12
   2 -13 -14 3720.35 227.863  19
  -2 -13 -14 3248.91 223.302  19
   2  13 -14 3806.15 213.118  25
  -2  13  14 3746.69 221.912  25
  -2 -13  15 7734.95 429.539  12
  -2  13  15 7998.73 433.791  25
  -2 -13 -15 7824.60 438.995  19
   2 -13 -15 7644.19 439.975  19
  -2 -13  16 129.382 36.9910   1
  -2 -13 -16 159.536 44.4952  19
   2 -13 -16 129.944 46.0005  19
  -2 -13  16 204.118 35.3209  12
  -2 -13  17 1089.08 76.4955   1
   2 -13 -17 996.067 82.5420  19
  -2 -13 -17 800.545 75.9713  19
  -2 -13  17 921.310 70.0235  12
  -2 -13  18 968.885 70.2043   1
  -2 -13 -18 879.434 74.1740  19
   2 -13 -18 936.053 76.4791  19
  -2 -13  18 826.057 63.2557  12
  -2 -13  19 21.4290 20.8721  12
  -2 -13  19-14.7986 22.6569   1
  -2 -13 -19-26.1855 29.8268  19
   2 -13 -19 27.5793 35.2747  19
  -2 -13  20 65.5567 21.6094   1
   2 -13  20 96.8168 26.9306  13
  -2 -13  20 110.135 20.8353  12
  -2 -13  20 69.7350 20.3788  13
  -2 -13 -20 97.3061 30.3804  19
   2 -13 -20 102.922 33.1902  19
  -2  13  20 98.2245 27.4983  16
  -2  13  21 7.76931 22.7893  16
  -2 -13 -21 32.1562 25.2860  19
   2 -13 -21-19.9544 24.4488  19
   2 -13  21 21.8333 20.1729  13
   2 -13 -22 285.927 31.1828  19
  -2 -13 -22 225.843 28.9293  19
  -2  13  22 367.278 31.6184  16
   2 -13  22 394.515 31.1245  13
  -2  14   0 2847.28 185.151  25
   2  14   0 3111.53 186.829  25
  -2 -14   0 2835.97 178.738  20
   2 -14   0 3136.61 189.700  20
  -2 -14   0 2953.13 187.870  19
   2 -14   0 3137.81 189.869  19
  -2  14  -1 711.735 68.1308  25
   2  14   1 891.384 72.3665  25
   2  14  -1 719.616 68.7558  25
  -2  14   1 683.630 68.1704  25
  -2 -14   1 593.727 59.4313  20
  -2 -14  -1 691.876 60.4598  20
   2 -14   1 680.907 68.9333  20
   2 -14  -1 571.953 68.5634  20
  -2 -14   1 567.611 67.9315  19
   2 -14  -1 581.522 69.8746  19
   2 -14   1 688.376 71.0317  19
  -2 -14  -1 587.211 69.3945  19
   2  14  -2 75.2066 40.3928  25
  -2  14  -2 65.0430 38.9112  25
  -2  14   2 84.6223 41.3118  25
   2 -14  -2 91.4480 44.0599  20
   2 -14   2-42.5780 46.5473  19
  -2 -14  -2 65.0338 33.7369  20
   2 -14   2 37.1996 41.3206  20
  -2 -14   2-10.5104 47.1107  19
  -2 -14   2 43.4386 33.1739  20
  -2 -14  -2 85.1612 44.8364  19
   2 -14  -2 5.41711 42.8813  19
  -2  14  -3 664.749 64.7072  25
   2  14  -3 631.451 64.8092  25
  -2  14   3 638.819 66.2433  25
   2 -14  -3 549.351 66.9175  19
  -2 -14  -3 634.009 69.7967  19
   2 -14   3 618.761 65.7815  20
  -2 -14   3 658.343 68.5361  19
   2 -14  -3 603.420 66.3571  20
  -2 -14   3 614.298 57.3061  20
   2 -14   3 540.263 67.3950  19
  -2 -14  -3 529.055 55.8313  20
   2 -14  -4 1208.84 98.6556  20
   2 -14  -4 1263.35 100.592  19
   2 -14   4 1158.38 98.9972  19
  -2 -14  -4 1240.92 91.8011  20
   2 -14   4 1401.70 100.520  20
  -2 -14  -4 1383.35 102.133  19
  -2 -14   4 1216.94 100.359  19
   2  14  -4 1341.40 97.1617  25
  -2  14   4 1398.45 100.382  25
  -2  14  -4 1261.63 95.9487  25
   2  14   4 1280.43 97.5974  25
   2  14   5 278.769 45.4796  25
  -2  14   5 336.191 50.4632  25
   2  14  -5 234.407 44.7240  25
  -2  14  -5 208.974 41.5738  25
  -2 -14  -5 328.532 52.1041  19
   2 -14  -5 325.610 55.0641  19
   2 -14   5 276.621 51.5237  19
  -2 -14  -5 184.145 37.0213  20
   2 -14  -5 197.292 47.4531  20
   2 -14   5 267.160 48.8357  20
  -2 -14   5 179.181 47.5489  19
  -2 -14  -6 3011.83 183.364  20
   2 -14  -6 3298.47 193.323  20
   2 -14   6 3104.92 191.191  20
  -2 -14  -6 2912.48 190.303  19
   2 -14  -6 3006.37 191.946  19
   2  14  -6 3234.54 189.251  25
   2  14   6 3118.04 189.195  25
  -2  14  -6 3099.25 186.157  25
  -2 -14  -7 833.674 77.5634  19
  -2 -14  -7 795.595 67.6975  20
   2 -14   7 945.908 78.0223  20
   2 -14  -7 886.296 78.9459  20
   2 -14  -7 856.532 78.2295  19
   2  14   7 923.734 75.7024  25
  -2  14  -7 902.693 70.4740  25
   2  14  -7 987.853 75.3759  25
   2 -14   8 64.1451 37.1320  20
  -2 -14  -8 81.8084 32.3183  20
  -2 -14  -8 146.120 41.2834  19
   2 -14  -8 29.1253 39.6551  19
   2  14  -8 40.6885 32.4457  25
  -2  14   8 71.2994 37.8584  25
  -2  14  -8 17.4253 26.4755  25
   2  14   8 67.6449 32.3559  25
  -2 -14  -9 121.898 29.9302  20
   2 -14  -9 186.625 43.6002  19
  -2 -14  -9 189.799 42.0150  19
   2  14   9 193.107 36.5236  25
  -2  14   9 158.716 40.5047  25
  -2  14  -9 156.371 30.3592  25
   2  14  -9 166.321 36.0024  25
  -2  14  10 168.231 25.4529  16
   2 -14 -10 120.436 40.7549  19
  -2 -14 -10 146.498 39.8030  19
   2  14  10 115.062 33.6793  25
  -2  14  10 153.580 38.7795  25
   2  14 -10 123.474 32.2031  25
  -2  14  11 224.663 29.8739  16
  -2 -14 -11 256.082 42.1276  19
   2 -14 -11 274.319 45.3375  19
   2  14 -11 297.006 36.8625  25
  -2  14  11 328.398 42.8820  25
  -2  14  12 452.882 48.4046  25
   2  14 -12 366.519 37.8847  25
  -2  14  12 408.277 38.1933  16
   2 -14 -12 434.771 49.6143  19
  -2  14  13 52.7309 26.3270  25
   2 -14 -13 32.8925 30.0419  19
  -2 -14 -13 20.9809 29.3284  19
  -2  14  13 6.84678 19.9036  16
  -2 -14  13 29.1657 26.2053   1
  -2 -14  14 1999.91 115.965   1
  -2  14  14 1643.64 110.063  16
   2 -14 -14 2090.08 120.169  19
  -2 -14 -14 1998.24 119.187  19
  -2 -14  15 142.218 24.7452   1
  -2  14  15 105.123 21.0961  16
   2 -14 -15 182.860 29.8897  19
  -2 -14 -15 120.292 27.8963  19
  -2 -14  16 18.1381 15.0210   1
  -2  14  16-1.75066 15.2945  16
  -2 -14 -16 16.5897 20.0939  19
   2 -14 -16-10.0590 22.1258  19
   2 -14  17 1968.34 109.383  13
  -2 -14 -17 1784.16 109.040  19
   2 -14 -17 1912.55 110.375  19
   2 -14 -18 185.198 21.2913  20
   2  15   0 131.694 31.2643  25
  -2  15   0 203.873 31.2272  25
   2 -15   0 139.342 31.7982  19
   2 -15   0 117.279 28.7015  20
   2  15   1 914.660 67.3455  25
   2  15  -1 993.350 67.0561  25
  -2  15  -1 703.943 63.0519  25
  -2  15   1 938.808 66.5595  25
   2 -15  -1 852.084 63.9833  19
  -2 -15  -1 830.408 63.6907  19
   2 -15  -1 844.673 65.4847  20
   2 -15   1 991.651 66.3970  20
  -2  15   2 694.439 54.7600  25
  -2  15  -2 711.354 53.7190  25
   2  15  -2 705.981 54.7147  25
  -2 -15  -2 603.380 51.3732  19
   2 -15   2 751.138 55.1581  20
   2 -15  -2 614.260 53.5468  20
   2 -15  -2 551.210 52.3660  19
  -2  15   3 117.799 28.6306  25
  -2  15  -3 102.006 25.4950  25
   2  15  -3 189.465 31.2361  25
   2 -15  -3 187.804 30.7479  20
  -2 -15  -3 170.282 29.7617  19
   2 -15  -3 124.142 28.9544  19
   2 -15   3 175.838 30.2394  20
  -2  15   4 273.219 35.9881  25
   2  15  -4 307.695 34.4504  25
   2  15   4 271.820 32.9842  25
  -2  15  -4 203.346 28.7131  25
  -2 -15  -4 250.009 33.3069  19
   2 -15  -4 217.635 32.5925  20
   2 -15   4 248.894 32.6216  20
   2 -15  -4 246.458 33.9573  19
  -2  15  -5 1742.25 116.751  25
  -2  15   5 2044.41 123.647  25
   2  15  -5 2106.44 122.505  25
   2  15   5 2331.74 123.907  25
   2 -15  -5 2163.37 123.258  20
   2 -15  -5 2086.28 122.086  19
  -2 -15  -5 1965.99 120.402  19
   2  15  -6 2141.37 123.613  25
   2  15   6 1985.57 123.317  25
   2 -15  -6 2077.08 123.887  19
  -2 -15  -6 2013.59 122.482  19
   2 -15  -6 2247.60 125.740  20
   2  15   7 527.032 43.1610  25
   2  15  -7 583.948 43.2617  25
   2 -15  -7 671.240 48.1659  20
  -2 -15  -7 564.695 43.5247  19
   2 -15  -7 529.886 44.2954  19
  -2  15   8 39.9609 19.3459  25
   2  15   8 19.4942 13.5612  25
  -2 -15  -8 7.77870 17.3969  19
   2 -15  -8 13.9764 18.2089  20
   2 -15  -8 51.4144 18.9562  19
  -2  15   9 209.372 23.6705  25
   2 -15  -9 145.634 21.1241  19
   2 -15  -9 152.680 23.2846  20
  -2 -15  -9 141.563 20.8511  19
  -2 -15   9 148.793 19.5624   1
   2 -15 -10 69.1878 16.5548  20
   3   0   0-31.7090 32.3476  10
  -3   0   1 71.0971 48.4224   8
   3   0   1 64.1412 38.2839  10
   3   0   2 165165. 8793.26  10
  -3   0   2 170678. 8803.94   8
   3   0   3 103.677 41.8672  10
  -3   0   3 190.161 60.7564   8
  -3   0   4 37717.9 1990.61   8
   3   0   4 36680.8 1975.71  10
  -3   0   5 153.322 61.8659   8
   3   0   5 59.6991 38.4648  10
  -3   0   6 38578.7 2157.91   8
   3   0   6 39358.8 2139.71  10
   3   0  -6 40627.5 2111.09  10
   3   0  -7 34.2476 10.9518  10
   3   0   7 45.4008 41.7650  10
  -3   0   7 57.2766 68.1631   8
  -3   0   8 1827.55 160.929   8
   3   0   8 1787.99 137.345  10
   3   0   9-8.56110 44.5588  10
   3   0   9 11.3586 13.3853   8
  -3   0   9-40.5755 71.1089   8
   3   0  10 1817.12 113.377   8
  -3   0  10 2198.48 179.276   8
   3   0  11 15.0356 23.7372   8
  -3   0  11 63.9292 71.3062   8
   3   0  12 12288.6 672.773   8
  -3   0  12 12701.5 742.015   8
   3   0  13 11.3389 29.8553   8
   3   0  13 32.3532 48.1404  10
   3   0  14 753.923 70.3051  26
   3   0  14 787.463 76.2152   8
  -3   0  14 788.225 132.685   8
   3   0  14 707.211 89.2975  10
   3   0  15-5.11922 24.6674  26
  -3   0  15-21.8619 79.6317   8
   3   0  15-12.0208 42.8636  10
   3   0  15 30.2409 35.1043   8
  -3   0  16 1057.33 153.575   8
   3   0  16 1260.52 119.971  10
   3   0  16 890.962 92.5397   8
   3   0  17 53.9262 47.1002  10
   3   0  18 2067.41 178.685  10
   3   0  19-30.0546 51.2255  10
   3   0  20 5279.02 354.768  10
  -3   0  21-99.7434 121.217   8
  -3   0  22 360.724 61.9122   6
  -3   0  22 706.827 153.751   8
   3   0  22 631.460 65.5581  18
   3   0  22 629.309 66.4071  13
  -3   0  22 562.029 68.0660   1
  -3   0  22 626.077 68.3012   7
   3   0  23 37.0815 33.6529  22
  -3   0  23-37.4083 107.722   8
  -3   0  23-17.5534 31.9698  11
   3   0  23-43.4770 38.0817   9
  -3   0  23 6.26037 36.3551   9
   3   0  23 6.41085 36.9225  18
  -3   0  23 11.0296 35.9812  15
  -3   0  23-25.7679 45.9420   7
  -3   0  23-36.5082 48.8607   6
  -3   0  23 29.1714 38.7242   1
  -3   0  24 648.921 79.0116   1
   3   0  24 761.123 75.4102  22
   3   0  24 842.102 80.1637   9
  -3   0  24 805.338 79.0220   9
  -3   0  24 629.707 154.697   8
   3   0  24 680.647 76.2241  18
  -3   0  24 794.900 74.6593  12
  -3   0  24 837.378 76.5451  11
  -3   0  24 712.970 78.8631   7
  -3   0  24 875.067 76.8056  15
  -3   0  24 849.973 88.8328   6
  -3   0  24 847.505 96.6665   5
  -3   0  25 39.7521 47.6585   1
   3   0  25-17.1260 40.0428  22
  -3   0  25 57.9430 41.7310  11
  -3   0  25 82.2238 114.373   8
   3   0  25 27.2799 41.5064   9
  -3   0  25-6.91786 41.7866   9
   3   0  25 7.04687 42.5659  18
  -3   0  25 6.31159 37.5425  12
  -3   0  25-41.9512 43.4947   7
  -3   0  25-23.5665 38.9352  15
  -3   0  25-39.9354 56.0242   6
  -3   0  25 21.0110 54.6772   5
  -3   0  26 8.22420 47.7586   1
   3   0  26 23.4705 41.1577  22
  -3   0  26-46.7814 46.0805  11
   3   0  26 49.4885 46.1258   9
  -3   0  26 21.5772 45.3767   9
   3   0  26 7.32022 45.5372  18
  -3   0  26-6.48318 38.2607  12
  -3   0  26-28.8645 52.5694   7
  -3   0  26-6.01812 39.2645  15
  -3   0  26 8.28004 55.7484   6
  -3   0  26-31.7213 57.7723   5
  -3   0  27 50.5560 51.6616   1
   3   0  27-23.9467 43.1560  22
   3   0  27-21.8132 50.1349   9
  -3   0  27-14.8355 46.1439   9
   3   0  27 45.2912 46.9574  18
  -3   0  27 26.5370 38.8400  12
  -3   0  27 13.7505 40.2512  11
  -3   0  27-7.38706 54.0940   7
  -3   0  27-30.4701 45.7611  15
  -3   0  27-21.0043 56.3081   5
  -3   0  27-8.51290 58.3551   6
   3   0  27-7.63319 55.3171   6
  -3   0  28 42.8992 50.2337   1
   3   0  28-12.0487 42.2608  22
  -3   0  28-37.8638 46.7738   9
   3   0  28-51.8265 52.2267   9
   3   0  28-38.5381 52.8381  18
  -3   0  28 35.0345 45.4212  11
  -3   0  28 66.9122 44.5018  12
  -3   0  28 7.50055 44.9652   7
  -3   0  28 12.1904 38.9891  15
   3   0  28-54.9120 54.0921   6
  -3   0  28-86.8579 57.4032   6
  -3   0  29 51.9141 48.5720   1
  -3   0  29 46.8199 44.7603  12
  -3   0  29-7.06361 44.2563  11
   3   0  29-22.3123 49.1530   9
  -3   0  29-7.64755 50.8604   9
   3   0  29 23.3849 51.1886  18
   3   0  29 53.8535 41.5006  22
  -3   0  29 37.6510 53.1176   7
  -3   0  29-30.0455 46.0023  15
  -3   0  29 17.5421 68.0876   6
   3   0  29-31.9768 61.1976   6
   3   0  30 34461.7 1821.73   9
  -3   0  30 35567.6 1824.07   9
   3   0  30 34932.9 1824.83  18
   3   0  30 34527.3 1813.00  22
   3   0  30 33690.5 1824.84   6
  -3   0  30 33520.8 1821.10   7
  -3   0  30 34091.6 1828.27   6
  -3   0  30 32953.6 1811.32  15
  -3   0  30 33004.3 1817.75  11
  -3   0  31 82.7274 48.6291  11
   3   0  31-51.0010 51.1071   9
  -3   0  31-7.49981 49.2497   9
   3   0  31 84.5186 54.7970  18
   3   0  31 11.2986 38.9545  22
  -3   0  31 14.6078 50.9449   7
  -3   0  31-5.52564 38.9780  15
   3   0  31 7.99514 60.6239   6
  -3   0  31-8.64676 61.3303   6
   3   0  32 625.652 67.5276  22
   3   0  32 747.387 80.5505  18
   3   0  32 592.931 76.1873   9
  -3   0  32 720.436 79.5584   9
  -3   0  32 731.680 73.7085  11
  -3   0  32 611.492 76.1084   7
   3   0  32 619.464 83.3996   6
  -3   0  32 598.067 86.1038   6
   3   0  33-19.8021 36.0695  22
   3   0  33-13.4336 41.4881   9
  -3   0  33 48.5283 47.2458   9
   3   0  33 30.2664 56.5429   6
  -3   0  33-56.6313 60.4549   6
   3   0  33-42.9299 49.6240  18
  -3   0  33-31.4907 42.1493  11
   3   0  33-6.46394 47.0934   7
  -3   0  33 6.65037 46.3890   7
  -3   0  34 1591.05 116.976  11
   3   0  34 1677.44 120.283   7
  -3   0  34 1474.93 117.969   7
  -3   0  34 1528.99 129.347   6
   3   0  34 1596.15 127.543   6
  -3   0  35-15.9063 37.1908  11
  -3   0  35-7.09403 57.0529   6
   3   0  35 67.0246 55.2686   6
  -3   0  35-22.3622 43.5956   7
   3   0  35 5.50811 41.9652   7
  -3   0  36 18.6556 32.3630  11
  -3   0  36-19.3844 49.9389   6
   3   0  36-55.1036 48.6174   6
  -3   0  36 63.9811 36.9736   7
   3   0  36 53.8648 39.0593   7
  -3   0  37-86.5097 52.3470   6
   3   0  37-10.9445 45.8567   6
  -3   0  37 33.3296 34.3608   7
   3   0  37-21.0678 35.0325   7
   3   0  37 10.4106 42.4015  11
   3   0  38 1941.52 133.531  11
   3   0  38 2235.48 138.546   6
  -3   0  38 2060.03 138.555   6
   3   0  38 2011.42 127.494   7
   3   0  39 18.7752 32.3192  11
   3   0  39-23.9024 35.0467   6
   3   0  40 1003.36 68.7291  11
   3   0  40 865.691 69.4104   6
   3   0  41-6.00001 16.0956  11
   3   0  41-17.2330 20.2678   6
  -3   1   0 13.9986 34.8846   8
   3   1   0 25.9608 28.4338  10
  -3   1  -1 1371.97 93.9124   8
   3   1  -1 1379.61 95.0671  10
   3   1   1 1513.66 101.676  10
  -3   1   1 1415.55 105.209   8
   3   1   1 1246.18 84.0295  29
  -3   1   1 1433.67 84.3821  29
   3   1  -2 229499. 11795.0  10
  -3   1  -2 225639. 11791.2   8
   3   1   2 225921. 11804.9  10
  -3   1   2 228176. 11812.3   8
   3   1   2 223820. 11790.4  29
  -3   1   2 221202. 11789.5  29
   3   1  -3 4556.07 245.003  10
  -3   1   3 4269.12 269.584   8
   3   1   3 4210.75 259.632  10
  -3   1   3 4298.66 245.283  29
   3   1   3 4324.88 246.321  29
   3   1   4 62098.8 3228.58  10
  -3   1   4 62231.8 3241.48   8
   3   1   4 61310.7 3216.28  29
  -3   1   4 59711.0 3214.83  29
   3   1   5 24285.0 1343.27  10
  -3   1   5 26038.6 1361.55   8
   3   1   5 25166.3 1334.33  29
  -3   1   5 24854.9 1332.47  29
  -3  -1   6 27239.2 1494.54   8
  -3   1   6 27779.0 1486.30   8
   3   1   6 27790.1 1468.37  10
   3   1   6 27063.6 1459.07  29
  -3   1   6 27011.0 1457.83  29
  -3   1   7 9080.93 527.206   8
  -3  -1   7 8589.75 531.531   8
   3   1   7 8954.50 504.728  10
   3   1   7 8784.94 497.457  29
  -3   1   7 8839.84 496.203  29
   3   1   8 47308.2 2489.18  10
   3  -1   8 46829.6 2491.83  10
  -3  -1   8 45363.3 2517.85   8
  -3   1   8 47061.8 2514.69   8
   3   1   8 47036.2 2484.03  29
  -3   1   8 46361.1 2481.80  29
  -3  -1   9 236.557 82.7708   8
   3   1   9 194.417 53.0041  10
  -3   1   9 135.950 72.0598   8
   3   1   9 143.420 44.8799  29
  -3   1   9 192.094 46.9620  29
  -3   1  10 30850.5 1690.18   8
  -3  -1  10 28701.1 1689.45   8
  -3   1  10 31505.2 1656.60  29
   3   1  10 31076.8 1657.03  29
  -3  -1  11 306.008 97.1926   8
  -3   1  11 353.939 88.2975   8
   3  -1 -11 515.548 64.1088  26
   3  -1  11 413.417 59.4903  26
   3   1  11 442.601 74.3378  29
   3  -1  12 3513.73 226.587  26
   3  -1 -12 3649.83 230.211  26
  -3  -1  12 3796.79 285.119   8
  -3   1  12 3491.91 276.202   8
   3  -1  12 3877.06 249.821  10
   3  -1 -13 243.491 46.4164  26
   3  -1  13 244.577 45.2184  26
   3   1  13 247.586 50.8865   8
   3  -1  13 135.616 60.4265  10
  -3  -1  13 39.1867 77.8679   8
  -3   1  13 245.868 93.9241   8
   3  -1 -14 8559.68 473.396  26
   3  -1  14 8504.10 470.210  26
  -3  -1  14 8513.72 546.165   8
  -3   1  14 8068.50 543.138   8
   3   1  14 7980.18 482.622   8
   3   1  14 8264.10 498.588  10
   3  -1  14 8340.93 500.524  10
   3  -1  15 1621.65 117.509  26
   3  -1  15 2068.78 158.147  10
  -3  -1  15 1718.01 190.332   8
  -3   1  15 2023.27 200.821   8
   3   1  15 1819.96 154.314  10
   3   1  15 1483.80 133.820   8
   3   1  16 14590.3 824.770  10
  -3   1  16 14902.3 883.322   8
   3   1  16 13492.8 808.895   8
   3  -1  16 15376.3 830.520  10
   3   1  17 3097.52 231.625   8
  -3   1  17 3416.39 300.159   8
   3  -1  17 3696.25 251.020  10
   3   1  18 706.653 90.7674   8
   3  -1  18 985.763 113.728  10
   3   1  19 53.3066 44.3477   8
   3  -1  19 15.1865 50.5277  10
  -3  -1  20 1198.95 188.610   8
   3  -1  20 889.702 115.922  10
   3  -1  21 12954.8 766.905  10
   3   1  22 1671.32 120.767  22
   3  -1  22 1889.40 173.627  10
  -3   1  22 1606.54 120.840   9
  -3   1  22 1856.08 240.960   8
   3   1  22 1794.23 124.537  18
  -3   1  22 1675.90 127.819   1
  -3  -1  22 1702.61 129.385   1
  -3  -1  22 1902.28 134.240   6
  -3   1  22 1657.69 129.656   6
  -3   1  22 1836.36 128.724   7
   3  -1  22 1606.15 122.897  13
  -3   1  22 1683.04 122.212  11
   3  -1  22 1739.76 130.125  12
  -3  -1  23 2586.32 181.909  12
  -3   1  23 2834.87 182.318  11
   3  -1  23 3001.01 190.136  12
   3  -1  23 2463.44 173.332  22
   3   1  23 2653.51 179.321  22
  -3   1  23 2660.04 181.558   9
  -3   1  23 2684.09 303.800   8
   3   1  23 3155.95 186.268   9
   3   1  23 2642.82 182.600  18
  -3  -1  23 2686.17 187.882   1
  -3   1  23 3232.34 193.460   1
  -3  -1  23 2804.78 190.171   6
  -3   1  23 2922.42 191.353   6
  -3  -1  23 3104.19 185.920   7
  -3   1  23 3015.47 188.613   7
  -3  -1  23 3044.14 207.448   5
  -3   1  23 2701.21 193.846   3
  -3   1  23 3041.76 184.686  15
   3  -1  23 2986.29 185.819  13
   3  -1  24 52.9545 46.0403  12
  -3   1  24-19.3189 40.6279  11
   3  -1  24 20.6727 38.3414  13
  -3  -1  24-26.8992 42.4270  12
   3  -1  24 56.2210 35.2415  22
   3   1  24 117.778 46.1310  22
   3  -1  24-26.3129 39.4333   9
  -3   1  24 39.7409 106.537   8
   3   1  24-19.6130 39.7885   9
  -3   1  24-26.1786 41.8600   9
   3   1  24 40.3312 42.4085  18
  -3   1  24-22.7596 44.7722   1
  -3  -1  24 23.5116 42.0203   1
  -3   1  24-17.6905 46.9668   3
  -3  -1  24-12.6758 38.5727   7
  -3   1  24-14.1216 45.1612   7
  -3  -1  24 20.9845 55.1632   5
  -3   1  24-30.4675 47.0432   6
  -3   1  24 25.1148 42.0155  15
  -3  -1  25 1777.92 136.824  12
  -3   1  25 1868.17 136.429  11
   3   1  25 2013.98 136.984  22
   3  -1  25 1754.19 128.714  22
  -3   1  25 1708.74 250.074   8
   3   1  25 1895.82 136.834   9
  -3   1  25 1811.50 135.856   9
   3  -1  25 1981.06 140.419   9
  -3  -1  25 1657.40 135.397   9
   3  -1  25 1984.19 140.291  18
   3   1  25 2000.92 141.126  18
  -3  -1  25 1952.98 144.661   1
  -3   1  25 2109.79 148.020   1
  -3   1  25 1786.45 144.007   6
  -3   1  25 1798.10 141.626   7
  -3  -1  25 1990.19 138.197   7
  -3  -1  25 2067.13 160.992   5
  -3   1  25 1930.67 137.613  15
   3  -1  25 1797.43 136.951  13
  -3  -1  26 8465.32 480.653  12
  -3   1  26 8500.29 480.415  11
  -3  -1  26 8402.14 475.468  11
  -3   1  26 8290.80 472.813  12
   3   1  26 7991.32 474.562  22
   3  -1  26 8210.50 470.003  22
  -3   1  26 8002.65 636.337   8
   3   1  26 8538.45 480.360   9
  -3   1  26 8762.54 481.712   9
   3  -1  26 8018.24 478.612   9
  -3  -1  26 8361.84 480.920   9
   3  -1  26 8467.44 481.838  18
   3   1  26 8279.18 480.669  18
  -3   1  26 8877.99 488.401   1
  -3  -1  26 8681.66 488.034   1
  -3   1  26 8331.61 487.648   6
  -3  -1  26 8905.30 479.922   7
  -3   1  26 8148.49 482.558   7
  -3   1  26 8515.54 500.774   5
  -3  -1  26 8465.72 499.459   5
  -3   1  26 8611.77 478.711  15
   3  -1  26 8338.42 482.643  13
  -3  -1  27 1559.00 123.562  12
  -3   1  27 1569.00 125.916  11
  -3  -1  27 1435.36 119.213  11
   3  -1  27 1541.09 115.704  22
   3   1  27 1599.12 122.820  22
   3   1  27 1560.34 124.319   9
  -3   1  27 1648.98 126.413   9
   3  -1  27 1680.60 128.346   9
  -3  -1  27 1663.62 127.555   9
  -3   1  27 1334.41 225.155   8
   3   1  27 1530.67 126.129  18
   3  -1  27 1869.94 131.462  18
  -3  -1  27 1729.91 134.063   1
   3   1  27 1601.06 129.529   6
  -3  -1  27 1499.35 122.774   7
  -3   1  27 1582.33 128.286   7
  -3   1  27 1512.31 133.107   6
  -3   1  27 1699.42 142.004   5
  -3  -1  27 1407.39 136.045   5
  -3   1  27 1754.03 125.803  15
  -3   1  28 22499.7 1201.12  11
  -3  -1  28 22434.8 1197.75  11
  -3  -1  28 22232.3 1200.79  12
   3  -1  28 21424.7 1189.59  22
   3   1  28 22493.2 1197.12  22
   3   1  28 21343.8 1199.95   9
  -3   1  28 22534.4 1202.68   9
  -3   1  28 21176.6 1383.44   8
   3  -1  28 22160.2 1202.13   9
  -3  -1  28 22675.5 1204.44   9
   3  -1  28 22503.1 1204.91  18
   3   1  28 21725.9 1202.80  18
  -3  -1  28 23006.5 1210.66   1
  -3  -1  28 21841.7 1198.56   7
   3   1  28 22983.9 1206.22   6
  -3   1  28 22132.7 1204.61   7
  -3   1  28 23154.7 1210.93   6
  -3  -1  28 20312.5 1212.70   5
  -3   1  28 22421.9 1198.09  15
  -3  -1  29 304.694 59.8050  12
  -3  -1  29 234.226 50.2453  11
  -3   1  29 235.307 59.3334  11
   3  -1  29 262.481 50.3604  22
   3   1  29 193.665 51.3579  22
   3  -1  29 248.573 57.2525   9
   3   1  29 280.804 60.3663   9
  -3  -1  29 342.194 63.9113   9
  -3   1  29 368.188 62.5947   9
   3   1  29 301.605 60.0919  18
   3  -1  29 188.409 56.6105  18
  -3  -1  29 217.604 64.4317   1
  -3  -1  29 153.580 55.0297   7
  -3   1  29 292.769 64.7117   7
   3   1  29 230.962 65.1159   6
  -3   1  29 269.239 72.2376   6
  -3   1  29 228.950 54.1293  15
   3   1  30 4997.71 290.069  22
   3  -1  30 4705.90 281.735  22
   3   1  30 4618.05 293.931   9
  -3   1  30 5376.13 299.156   9
   3  -1  30 4260.71 291.902   9
  -3  -1  30 4665.18 295.734   9
   3   1  30 4952.76 298.204  18
   3  -1  30 5009.73 298.814  18
  -3  -1  30 5012.04 302.934   1
   3   1  30 5131.82 302.695   6
  -3  -1  30 5047.45 293.044   7
  -3   1  30 4800.57 297.643   7
  -3   1  30 4862.37 302.180   6
  -3   1  30 4736.07 289.398  15
  -3  -1  30 4854.48 290.617  11
  -3   1  30 4609.51 293.266  11
  -3  -1  30 4826.37 292.994  12
  -3  -1  31 77.6505 41.9480  11
  -3  -1  31 62.1279 46.7644  12
  -3   1  31 14.3575 45.2950  11
   3   1  31 30.8533 43.5303  22
   3  -1  31 44.3710 33.6021  22
   3   1  31 28.7932 48.7638   9
  -3  -1  31-7.59055 47.8927   9
   3  -1  31-22.0025 52.5916   9
  -3   1  31-7.36518 45.8211   9
   3   1  31 53.2086 52.4151  18
  -3  -1  31-16.9348 54.5259   1
  -3   1  31-25.3283 44.9161  15
  -3  -1  31-6.69124 47.2018   7
  -3   1  31-76.9850 53.0858   7
  -3   1  31 8.54265 63.2010   6
   3   1  31 7.94089 56.0157   6
   3  -1  32 1918.50 138.559   7
  -3   1  32 1861.57 151.504   6
   3   1  32 2091.43 149.676   6
  -3  -1  32 2025.01 141.035   7
  -3   1  32 2005.52 146.999   7
   3  -1  32 1819.53 127.833  22
   3   1  32 1917.95 138.057  22
  -3   1  32 1955.96 141.894  11
  -3  -1  32 2147.77 143.054  12
  -3  -1  32 1898.70 137.758  11
  -3   1  32 1848.30 136.752  15
   3  -1  32 2048.74 145.896   9
  -3  -1  32 2107.38 146.645   9
  -3  -1  33 223.407 54.9859   9
   3  -1  33 282.957 58.1449   9
   3  -1  33 360.676 57.3279   7
   3   1  33 258.047 55.6810   7
  -3  -1  33 292.524 55.0575   7
  -3   1  33 218.822 59.3899   7
   3   1  33 286.350 50.4097  22
  -3  -1  33 186.491 46.1316  11
  -3   1  33 243.879 53.4806  11
  -3   1  33 251.912 48.3005  15
  -3   1  33 310.824 66.3921   6
   3   1  33 381.921 68.9313   6
   3  -1  34 468.895 60.9034   7
   3   1  34 381.958 63.1593   7
  -3  -1  34 480.593 60.0378   7
  -3   1  34 342.482 62.2653   7
   3  -1  34 459.990 62.9430   9
  -3  -1  34 535.482 67.2801   9
   3   1  34 408.268 55.5341  22
  -3  -1  34 374.588 55.2462  11
  -3   1  34 356.342 58.6080  11
  -3   1  34 285.615 70.0464   6
   3   1  34 504.202 73.7171   6
  -3   1  35 41.7831 52.8665   6
   3   1  35 39.6296 52.7271   6
  -3  -1  35 38.2352 33.8117  11
  -3   1  35 61.6548 39.1796  11
  -3  -1  35 53.2579 35.7308   7
  -3   1  35 48.1066 46.5365   7
   3   1  35 81.8685 45.6749   7
   3  -1  35 48.9609 38.4408   7
   3  -1  35 51.9032 41.8735   9
  -3  -1  35 59.7397 43.1424   9
   3   1  35 18.8023 46.2039  11
   3   1  36 1356.16 108.752  11
  -3   1  36 1508.59 106.452  11
   3   1  36 1402.01 112.732   6
  -3   1  36 1537.81 116.522   6
   3   1  36 1443.69 107.686   7
  -3   1  36 1423.73 108.048   7
   3  -1  36 1351.63 100.135   7
   3   1  37 267.906 48.8331  11
  -3   1  37 230.898 53.7766   6
   3   1  37 380.535 56.3824   6
  -3   1  37 237.026 47.0686   7
   3   1  37 288.832 47.9680   7
  -3   1  38 112.069 44.5001   6
   3   1  38 111.270 42.1172   6
   3   1  38 152.712 38.4991  11
  -3   1  38 100.018 35.2883   7
   3   1  38 173.319 39.8045   7
   3  -1  38 173.671 41.7024  11
   3  -1  39 819.725 63.9933  11
   3   1  39 788.215 62.1968  11
   3   1  39 736.345 66.0523   6
  -3   1  39 709.368 57.9286   7
   3   1  39 580.271 56.8753   7
   3  -1  40-14.3521 24.6259  11
   3   1  40-2.79348 24.5005  11
   3   1  40-29.8802 29.1476   6
   3   1  41 1503.13 85.2639  11
   3  -1  41 1319.21 84.7227  11
   3  -1  41 1380.05 85.7635   6
   3   1  41 1460.38 86.3135   6
   3  -2  -3 20015.2 1090.83  26
   3  -2  -4 17764.5 962.691  26
   3  -2   4 17435.2 961.134  26
   3   2   4 16842.7 952.941  29
  -3   2   4 18170.6 954.829  29
   3  -2   5 18273.3 1016.28  26
   3  -2  -5 19076.2 1018.17  26
   3   2   5 18106.8 1012.09  29
  -3   2   5 19017.5 1013.26  29
   3  -2  -6 1879.96 147.582  26
   3  -2   6 1886.10 145.268  26
  -3   2   6 2245.77 149.938  29
   3   2   6 1963.94 146.816  29
   3  -2   7 29997.5 1638.40  26
   3  -2  -7 29597.7 1638.66  26
   3   2   7 30756.1 1642.88  29
  -3   2   7 31807.7 1643.19  29
   3  -2   8 67450.1 3563.27  26
   3  -2  -8 67051.8 3564.10  26
  -3   2   8 68043.8 3570.85  29
   3   2   8 66588.1 3571.22  29
   3  -2  -9 1039.16 99.1649  26
   3  -2   9 1232.52 100.421  26
  -3   2   9 938.254 101.430  29
   3   2   9 1002.51 107.724  29
   3  -2 -10 14397.6 796.150  26
   3  -2  10 14391.5 795.536  26
  -3   2  10 13954.1 809.268  29
   3   2  10 14827.4 814.027  29
   3  -2 -11 10813.7 636.923  26
   3  -2  11 11635.0 638.148  26
   3   2  11 11612.8 659.214  29
  -3   2  11 11246.1 656.545  29
  -3   2  11 12083.1 695.682   8
   3  -2  12 32777.9 1691.73  26
   3  -2 -12 30409.1 1690.77  26
   3   2  12 30769.6 1715.89  29
  -3   2  12 31157.6 1715.20  29
  -3   2  12 33090.0 1754.50   8
   3  -2  12 31401.4 1712.52  10
   3  -2 -13 12629.6 712.159  26
   3  -2  13 12928.6 710.690  26
   3   2  13 12605.0 740.812  29
  -3   2  13 12799.1 741.105  29
  -3   2  13 13944.0 784.773   8
   3  -2  13 12518.5 734.482  10
   3  -2 -14 3377.04 217.387  26
   3  -2  14 3106.10 213.532  26
   3   2  14 3491.17 250.495  29
  -3   2  14 3686.86 257.048  29
  -3   2  14 3395.34 285.868   8
   3  -2  14 3775.70 248.129  10
   3  -2 -15 1236.41 101.226  26
   3  -2  15 1092.93 94.9884  26
   3   2  15 1162.34 136.151  29
  -3   2  15 1193.66 129.403  29
  -3   2  15 1202.83 165.716   8
   3  -2  15 1263.56 131.468  10
   3  -2  16-5.87996 25.8667  26
   3  -2  16 28.1555 49.0961  10
  -3   2  16 99.3834 84.6562   8
   3   2  16 16.6999 56.9014  29
   3   2  17 157.062 60.0484   8
   3  -2  17 220.512 66.4302  10
  -3   2  17 320.890 114.704   8
   3  -2  18 46.0497 58.3619  10
   3   2  18 90.7733 50.4985   8
  -3   2  18 171.616 99.8465   8
   3   2  19 657.980 95.4053   8
   3  -2  19 542.769 94.2129  10
   3  -2  20 496.117 87.7764  10
   3   2  20 337.163 77.1146   8
  -3  -2  21 107.658 42.1433   1
   3  -2  21 153.554 69.7616  10
   3   2  21 117.068 37.7047  18
   3   2  21 145.797 44.0576  22
   3  -2  21 79.4273 36.5933  13
   3  -2  21 131.633 45.5463  12
  -3  -2  21 144.562 46.2547   6
  -3  -2  22 458.836 71.6633   1
   3   2  22 746.092 72.9624  22
   3  -2  22 640.970 62.9980  21
   3   2  22 653.354 68.4684   9
  -3   2  22 708.902 69.0876   9
   3  -2  22 722.522 106.266  10
   3   2  22 574.427 66.8920  18
  -3   2  22 678.697 71.6707  15
  -3  -2  22 677.849 86.3775   5
  -3  -2  22 698.858 77.1622   6
  -3   2  22 877.039 81.6427   6
  -3  -2  22 593.204 69.9876  12
   3  -2  22 653.602 73.9352  12
   3  -2  22 605.358 69.0138  13
  -3   2  22 639.899 68.5584  11
  -3   2  23 3127.18 196.291  11
  -3  -2  23 2821.79 197.633  12
   3  -2  23 3262.09 199.349  13
   3  -2  23 3364.92 202.910  12
   3   2  23 2745.64 182.607  23
   3   2  23 2848.98 191.694  22
   3  -2  23 2886.58 188.288  21
   3   2  23 3282.94 197.705   9
  -3   2  23 3175.63 196.506   9
  -3   2  23 2865.60 322.692   8
   3  -2  23 2797.85 240.531  10
   3   2  23 3001.06 194.984  18
  -3  -2  23 3235.09 220.053   5
  -3   2  23 3001.62 208.118   3
  -3  -2  23 2991.45 199.797   6
  -3   2  23 2863.78 199.431   6
  -3  -2  23 3167.38 191.989   7
  -3  -2  23 3196.45 204.811   1
  -3   2  23 3379.28 200.072  15
  -3   2  24 3032.28 194.835  11
  -3  -2  24 2922.00 197.075  12
   3  -2  24 2806.54 193.812  13
   3  -2  24 3117.97 200.247  12
   3   2  24 2944.29 191.828  22
  -3   2  24 3205.00 196.002   9
  -3   2  24 2479.15 306.256   8
   3   2  24 3258.10 196.044   9
   3  -2  24 2856.35 243.308  10
   3   2  24 3005.35 194.655  18
  -3  -2  24 2817.70 212.385   5
  -3   2  24 2885.97 205.202   3
  -3  -2  24 3125.08 200.904   6
  -3   2  24 3031.62 198.919   6
  -3  -2  24 2732.59 188.080   7
  -3  -2  24 3025.31 201.568   1
  -3   2  24 3083.61 196.407  15
  -3   2  25 14.0386 42.4018  11
   3  -2  25-7.97734 47.0806  12
   3  -2  25 22.0058 44.3102  13
  -3  -2  25 30.3955 44.4898  12
   3   2  25 70.9247 43.4139  22
   3   2  25 13.7915 38.7117   9
  -3   2  25-42.3762 109.146   8
  -3   2  25 6.83067 41.5738   9
   3   2  25 7.07503 41.7559  18
  -3  -2  25 10.9758 53.5153   5
  -3   2  25-7.81436 51.3157   6
  -3  -2  25 23.6197 50.6982   6
  -3  -2  25 12.0826 39.4183   7
  -3  -2  25 16.8088 52.2836   1
  -3   2  25-63.9012 51.6933   3
  -3   2  25 7.00124 44.1730  15
  -3  -2  26 2210.20 169.469  12
   3  -2  26 2568.39 178.214  12
  -3   2  26 2703.79 172.600  11
   3   2  26 2591.81 169.377  22
   3   2  26 2262.52 167.181   9
  -3   2  26 2510.05 169.109   9
  -3   2  26 2111.82 286.143   8
   3   2  26 2486.05 170.256  18
  -3  -2  26 2506.57 189.330   5
   3  -2  26 2570.78 172.812   6
   3   2  26 2524.26 172.924   6
  -3   2  26 2181.46 175.185   3
  -3  -2  26 2312.64 163.358   7
  -3   2  26 2250.80 172.713   7
  -3  -2  26 2632.87 179.926   6
  -3   2  26 2381.17 175.893   6
  -3  -2  26 2750.26 182.160   1
  -3   2  26 2724.04 173.894  15
   3  -2  26 2432.98 170.820  13
   3  -2  27 8.48877 54.2949  12
  -3   2  27-22.2716 44.8439  11
   3  -2  27 23.2892 45.8148  13
  -3  -2  27-7.85434 45.2363  12
   3   2  27 47.3359 51.5212  22
   3  -2  27 37.2007 43.9090   9
  -3  -2  27 7.70949 45.8582   9
  -3   2  27-28.9874 46.9739   9
  -3  -2  27-6.16430 38.3476  11
   3   2  27 7.24894 45.0946   9
  -3   2  27 90.2042 111.221   8
   3   2  27-14.9906 45.6170  18
   3  -2  27-31.0160 54.0836  18
  -3   2  27-16.5379 56.0129   6
   3   2  27-30.1297 53.1319   6
   3  -2  27 89.4372 54.2964   6
  -3  -2  27-64.9963 60.8095   5
  -3  -2  27 16.6360 58.0174   6
  -3  -2  27-37.6206 39.5590   7
  -3   2  27-48.0889 59.5924   7
  -3  -2  27-26.2469 49.9670   1
  -3   2  27 29.1162 46.2420  15
   3  -2  28 252.187 61.4929  13
  -3   2  28 286.142 59.9413  11
  -3  -2  28 227.394 58.6451  12
   3   2  28 218.068 55.7040  22
  -3  -2  28 274.386 58.6341   9
  -3   2  28 274.704 140.982   8
   3  -2  28 181.274 54.6182   9
  -3  -2  28 236.809 48.6427  11
   3   2  28 327.390 62.1417  18
   3   2  28 339.201 67.9087   6
  -3  -2  28 244.758 65.9576   6
  -3   2  28 209.928 67.6832   6
   3  -2  28 221.131 59.8618   6
  -3   2  28 307.382 59.8451  15
  -3  -2  28 226.354 51.6504   7
  -3   2  28 276.171 68.0152   7
  -3  -2  28 298.931 66.3843   1
   3  -2  29 3162.54 209.398   9
  -3  -2  29 3227.10 212.305   9
  -3   2  29 2763.34 340.432   8
  -3  -2  29 3043.35 214.628   6
   3  -2  29 3065.37 211.561   6
   3   2  29 3311.00 214.440   6
  -3  -2  29 3141.17 202.158   7
  -3   2  29 3157.15 215.647   6
  -3   2  29 3190.52 215.421   7
  -3  -2  29 3254.61 212.160  12
  -3  -2  29 3107.26 201.677  11
  -3   2  29 3228.87 211.131  11
  -3   2  29 3460.52 211.195  15
   3   2  29 3171.81 206.704  22
  -3  -2  29 3370.22 219.005   1
   3  -2  30 1749.96 139.134   9
  -3  -2  30 2022.83 146.126   9
  -3  -2  30 1691.03 130.246   7
  -3  -2  30 1994.81 149.239   6
  -3   2  30 1728.09 144.576   6
   3  -2  30 1661.47 141.462   6
  -3   2  30 1887.06 144.902   7
   3   2  30 1834.84 142.126   6
  -3  -2  30 1744.38 130.220  11
  -3   2  30 2024.44 144.171  11
  -3  -2  30 1990.74 141.388  12
  -3   2  30 1825.03 137.480  15
   3   2  30 1800.37 135.780  22
  -3  -2  30 2158.94 150.548   1
   3  -2  31 1629.09 125.749   9
  -3  -2  31 1791.44 130.583   9
   3  -2  31 1262.28 113.152   7
   3  -2  31 1493.89 127.710   6
   3   2  31 1596.62 131.987   6
  -3  -2  31 1397.87 115.207   7
  -3   2  31 1622.27 134.331   6
  -3  -2  31 1799.58 137.713   6
  -3   2  31 1632.57 131.036   7
  -3  -2  31 1613.25 118.233  11
  -3   2  31 1606.91 127.505  11
  -3  -2  31 1658.72 126.742  12
  -3   2  31 1712.31 126.187  15
   3   2  31 1882.41 128.882  22
  -3  -2  31 1823.74 136.879   1
   3  -2  32 1028.45 99.3472   9
  -3  -2  32 1321.07 106.455   9
   3  -2  32 1068.09 91.7619   7
   3   2  32 1232.56 109.221   6
  -3  -2  32 929.807 89.6613   7
  -3  -2  32 1333.77 113.290   6
   3  -2  32 1091.44 103.990   6
  -3   2  32 988.632 102.306   7
  -3   2  32 1052.68 110.019   6
  -3   2  32 1294.73 104.373  11
  -3  -2  32 1269.75 104.942  12
  -3  -2  32 1008.31 89.5615  11
  -3   2  32 1193.09 101.164  15
   3   2  32 1211.32 97.4219  22
  -3  -2  32 1514.15 116.778   1
   3  -2  33 4359.60 266.930   9
  -3  -2  33 4245.07 267.059   9
   3   2  33 4432.56 269.596   7
  -3  -2  33 4602.04 273.610   6
  -3   2  33 4280.50 271.519   6
  -3   2  33 4621.44 271.743   7
   3  -2  33 4112.41 267.935   6
   3   2  33 4468.07 270.930   6
   3  -2  33 3932.39 255.151   7
   3   2  33 4660.48 264.275  22
   3   2  33 4821.58 271.134  11
  -3   2  33 4583.53 268.477  11
  -3  -2  33 3963.78 255.722  11
  -3  -2  33 4570.96 266.656  12
  -3   2  33 4428.23 263.721  15
   3  -2  34 296.607 54.3965   9
   3   2  34 425.652 59.9417  11
  -3  -2  34 263.071 57.1224   9
   3   2  34 271.596 59.3176   7
  -3   2  34 336.572 62.3953   7
   3   2  34 263.124 51.2551  22
  -3   2  34 399.919 60.0278  11
  -3   2  34 229.903 49.5538  15
  -3  -2  34 263.363 64.9088   6
   3   2  34 291.265 63.3658   6
  -3   2  34 242.143 63.8542   6
   3  -2  34 280.952 62.6241   6
  -3   2  35 567.087 69.9212   7
   3   2  35 510.868 68.6925   7
  -3   2  35 484.874 71.4465   6
  -3  -2  35 562.595 73.6352   6
   3   2  35 568.849 72.8435   6
   3  -2  35 629.631 71.7869   6
   3   2  35 593.915 68.2542  11
  -3   2  35 547.325 64.0983  11
  -3  -2  35 554.341 66.2940   9
   3  -2  35 618.712 65.5863   9
   3   2  35 523.208 61.4767  15
  -3   2  36 3436.19 216.960   7
  -3  -2  36 3324.69 217.337   6
  -3   2  36 3694.13 220.631   6
   3  -2  36 3839.82 219.676   6
   3   2  36 3340.99 216.518   6
   3   2  36 3508.49 215.455   7
   3  -2  36 3796.50 214.641   9
  -3  -2  36 3410.74 213.143   9
   3   2  36 3376.45 213.928  11
   3   2  37 136.867 41.5672  11
  -3  -2  37 114.084 49.5142   6
   3  -2  37 53.9880 42.7351   6
  -3   2  37 93.6857 47.6958   6
   3   2  37 89.4502 44.9640   6
  -3   2  37 76.9428 41.2710   7
   3   2  37 149.754 42.6660   7
   3   2  38 1049.47 79.0991  11
   3  -2  38 1052.36 79.9955   6
   3   2  38 1047.98 82.0612   6
  -3  -2  38 1035.81 81.5250   6
  -3   2  38 889.975 79.9336   6
  -3   2  38 946.892 78.5663   7
   3   2  38 974.253 77.6512   7
   3   2  39 1060.22 76.6787  11
   3  -2  39 1100.39 77.8522   6
   3   2  39 1041.78 78.2331   6
  -3   2  39 1147.40 76.2947   7
   3   2  39 935.867 74.7765   7
   3   2  40 62.8106 23.2640  11
   3   2  40 87.1771 21.4914   7
  -3   2  40 4.31837 20.1439   7
   3  -2  40 93.3389 24.0670   6
   3   2  40 52.1986 24.2801   6
   3  -3   0 35.2020 54.3841  26
   3  -3  -1 59967.7 3187.17  26
   3  -3  -2 12149.1 683.996  26
   3  -3  -3 2024.80 153.353  26
   3  -3   4 40489.1 2165.87  26
   3  -3  -4 40429.3 2166.01  26
   3  -3  -5 107.759 49.1808  26
   3  -3   5 195.485 59.5647  26
  -3   3   6 1671.44 142.043  29
   3   3   6 1269.88 131.907  29
   3  -3  -6 1529.93 129.142  26
   3   3   7 9248.95 529.608  29
  -3   3   7 8871.97 525.411  29
   3  -3  -7 8633.34 512.849  26
   3  -3   7 8891.43 513.976  26
  -3   3   8 95.5482 56.9528  29
   3   3   8 71.8863 59.8447  29
   3  -3  -8 73.5608 48.9306  26
   3  -3   8 18.0400 48.9310  26
   3   3   9 11969.3 723.877  29
  -3   3   9 12896.1 728.258  29
   3  -3   9 13174.6 710.441  26
   3  -3  -9 12253.1 708.363  26
  -3   3  10 3465.72 238.120  29
   3   3  10 3038.54 231.920  29
   3  -3  10 2905.82 210.975  26
   3  -3 -10 3264.89 215.611  26
   3   3  11 15363.6 884.698  29
  -3   3  11 15170.9 884.506  29
   3  -3 -11 15482.5 859.701  26
   3  -3  11 15677.4 859.066  26
   3   3  12 1695.96 157.149  29
  -3   3  12 1388.19 145.512  29
   3  -3 -12 1503.25 127.587  26
   3  -3  12 1657.21 130.722  26
  -3   3  13 2588.48 205.739  29
   3   3  13 2158.53 191.819  29
   3  -3 -13 2249.44 167.108  26
   3  -3  13 2238.16 165.410  26
  -3  -3  14 3588.44 220.561  28
  -3   3  14 4150.45 291.785  29
   3   3  14 4022.65 292.616  29
   3  -3  14 4339.76 254.291  26
   3  -3 -14 4285.00 255.897  26
  -3   3  15 378.103 121.030   8
   3   3  15 283.829 77.3803  29
  -3   3  15 352.876 82.3804  29
  -3  -3  15 289.631 38.2435  28
   3  -3 -15 273.097 53.9162  26
   3  -3  15 301.039 52.8986  26
   3  -3  15 352.893 78.1247  10
  -3  -3  16 7501.64 421.104  28
   3   3  16 8179.48 504.115  29
  -3   3  16 7955.29 503.217  29
   3  -3  16 7755.42 446.078  26
  -3   3  16 8225.92 547.598   8
   3  -3  16 7657.50 482.664  10
   3  -3  17 382.645 80.6242  10
  -3   3  17 372.056 115.361   8
   3   3  17 239.056 84.8361  29
  -3   3  17 257.718 80.4814  29
  -3  -3  17 229.045 33.4975  28
  -3   3  18 5212.50 417.582   8
   3  -3  18 5215.83 350.446  10
  -3  -3  18 4919.96 285.760  28
  -3   3  18 5539.26 376.116  29
   3   3  18 5690.81 381.175  29
   3  -3  19-17.1124 55.5759  10
  -3  -3  19 104.741 28.6453  28
   3   3  19 38.6973 53.9471   8
  -3   3  20 43.2513 40.2206  15
  -3   3  20 44.3111 41.1979   7
  -3  -3  20 29.4404 40.3836   1
   3  -3  20 153.504 42.0055  13
   3  -3  20 158.461 62.8911  10
   3   3  20 40.1450 53.9375   8
  -3   3  21 461.795 65.1759   6
  -3  -3  21 462.232 75.1134   5
  -3  -3  21 435.997 62.3218   6
   3   3  21 395.059 96.4587   8
   3  -3  21 469.188 88.8888  10
   3  -3  21 552.067 55.2586  21
   3   3  21 542.355 63.1262  18
  -3  -3  21 530.865 68.5015   1
  -3   3  21 691.958 70.7629   7
  -3   3  21 530.297 64.9195  15
  -3  -3  21 416.119 63.7100  12
   3  -3  21 435.236 63.4343  12
  -3   3  21 517.904 61.4671  11
   3  -3  21 567.831 63.7244  13
  -3  -3  22 5686.62 335.796  12
   3  -3  22 5176.86 327.608  13
  -3   3  22 5927.17 330.580  11
   3  -3  22 5503.02 331.658  12
   3   3  22 5262.05 317.638  23
   3  -3  22 6016.16 389.387  10
   3  -3  22 5569.91 320.894  21
   3   3  22 5809.08 328.747  18
  -3   3  22 5555.28 330.615  15
  -3   3  22 5691.02 331.853   7
  -3  -3  22 5812.00 332.487   6
  -3   3  22 5760.93 331.697   6
  -3  -3  22 5174.06 346.891   5
  -3   3  22 5534.56 341.024   3
  -3  -3  22 5607.85 336.087   1
  -3  -3  23 730.320 81.2399  12
   3  -3  23 637.789 76.9941  12
  -3   3  23 633.835 76.3304  11
   3  -3  23 669.987 74.2182  13
   3   3  23 718.508 65.9968  23
   3  -3  23 744.578 68.5489  21
   3  -3  23 837.542 117.607  10
   3   3  23 828.201 78.5378  18
  -3   3  23 706.046 83.0078   7
  -3  -3  23 654.350 82.7372   1
  -3   3  23 700.567 84.6270   3
  -3   3  23 652.383 78.0393  15
  -3  -3  23 756.758 81.2193   6
  -3  -3  23 830.157 99.5888   5
  -3   3  23 683.864 81.2693   6
  -3  -3  24 1585.37 136.504  12
  -3  -3  24 2049.63 129.474  13
   3  -3  24 1920.01 139.116  13
  -3   3  24 1642.86 134.243  11
   3  -3  24 1854.87 139.697  12
   3  -3  24 1820.23 126.350  21
  -3   3  24 1673.22 248.040   8
   3  -3  24 1974.18 184.153  10
  -3   3  24 1907.82 140.161  15
  -3   3  24 1936.61 141.693   7
  -3   3  24 1966.25 141.216   6
  -3  -3  24 1900.11 140.265   6
   3   3  24 1858.81 125.895  23
  -3  -3  24 1788.19 144.059   1
  -3   3  24 1667.09 143.879   3
  -3  -3  24 1830.23 156.471   5
   3   3  25 74.6930 37.6718  23
   3   3  25 222.608 55.1334  22
   3  -3  25 56.4904 64.3220  10
  -3   3  25 130.054 111.750   8
  -3   3  25 119.257 55.3308  15
  -3   3  25 92.4174 38.0522  16
  -3   3  25 70.2878 57.3726   7
  -3  -3  25 104.801 55.6690   1
  -3   3  25 74.5820 56.0721   3
   3   3  25 61.9904 48.5303   6
  -3   3  25-15.1854 56.0734   6
   3  -3  25 197.433 48.7677   6
  -3  -3  25 15.3477 56.3806   6
   3  -3  25 83.2205 53.2644  13
  -3   3  25 51.2107 43.4167  11
   3  -3  25 154.085 55.4532  12
  -3  -3  25 73.2488 37.0461  13
  -3  -3  25 115.563 52.2787  12
  -3  -3  26 3994.34 268.595  12
   3  -3  26 4050.47 267.202  13
  -3   3  26 4276.49 267.684  11
   3  -3  26 4388.62 272.831  12
   3   3  26 4539.23 267.025  22
  -3   3  26 3674.95 401.675   8
   3  -3  26 4219.21 316.472  10
  -3  -3  26 4133.71 254.475  13
  -3   3  26 4227.86 267.397  15
   3  -3  26 4635.19 267.574   6
   3   3  26 4870.02 268.863   6
  -3   3  26 4488.04 273.122   7
  -3  -3  26 4646.51 272.471   6
  -3   3  26 4453.71 270.328   6
   3   3  26 3910.69 250.371  23
  -3  -3  26 4076.10 273.318   1
  -3   3  26 4192.03 274.016   3
  -3  -3  27 10873.0 584.029  12
  -3   3  27 10320.5 579.856  11
   3  -3  27 10911.2 585.913  12
   3   3  27 10435.2 575.911  22
  -3   3  27 10644.0 764.798   8
   3  -3  27 10099.3 579.917  13
  -3  -3  27 9837.96 566.430  13
  -3   3  27 10492.5 580.313  15
   3   3  27 10330.7 578.135   6
  -3  -3  27 10348.9 581.773   6
  -3   3  27 10530.1 581.589   6
  -3   3  27 10182.7 581.831   7
   3  -3  27 10512.2 577.498   6
   3   3  27 9974.33 562.039  23
  -3  -3  27 10561.7 587.532   1
  -3   3  27 8835.52 579.380   3
  -3  -3  28 828.549 89.8259  12
  -3   3  28 739.008 84.1282  11
   3  -3  28 636.898 88.8173  12
   3   3  28 809.497 85.0802  22
  -3   3  28 462.476 151.077   8
  -3  -3  28 679.639 69.6937  11
   3  -3  28 890.403 87.4966  13
  -3   3  28 801.424 86.6939  15
   3   3  28 729.092 66.9632  23
   3  -3  28 690.795 83.8726   6
   3   3  28 900.910 91.0127   6
  -3  -3  28 735.374 90.0640   6
  -3   3  28 641.589 87.3002   6
  -3  -3  28 891.550 96.3061   1
  -3   3  29 5994.46 530.028   8
  -3  -3  29 6135.64 373.050   9
   3  -3  29 6285.57 372.188   9
  -3   3  29 5968.90 370.091  15
   3  -3  29 6592.99 375.104  13
  -3   3  29 6263.37 374.529   6
  -3  -3  29 6941.24 377.622   6
   3  -3  29 6412.56 371.419   6
   3   3  29 6640.88 373.197   6
   3   3  29 6269.08 368.631  22
  -3  -3  29 6439.96 374.678  12
  -3  -3  29 5989.50 358.582  11
  -3   3  29 6103.48 371.512  11
  -3  -3  29 5982.11 376.165   1
   3  -3  30 4186.66 267.284   9
  -3  -3  30 4521.10 270.411   9
  -3   3  30 4229.71 267.770  15
   3  -3  30 4653.04 272.683  13
   3  -3  30 3934.30 251.820   7
  -3   3  30 4245.05 270.530   6
   3  -3  30 4437.92 268.685   6
   3   3  30 4611.47 271.714   6
  -3  -3  30 3807.07 267.541   6
   3   3  30 4624.86 267.285  22
  -3  -3  30 4603.38 273.080  12
  -3  -3  30 3813.86 252.645  11
   3   3  30 4305.34 265.463  11
  -3   3  30 4743.77 271.281  11
  -3  -3  30 4830.98 277.774   1
   3  -3  31 4910.47 290.692   9
  -3  -3  31 4837.74 293.051   9
  -3   3  31 4680.91 289.908  15
   3   3  31 4751.73 291.922   6
   3  -3  31 5222.46 293.586   6
  -3  -3  31 4782.76 294.615   6
  -3   3  31 4908.75 294.430   6
   3  -3  31 4341.33 273.922   7
   3   3  31 4991.70 288.849  22
  -3  -3  31 4519.58 276.460  11
   3   3  31 4900.57 290.801  11
  -3   3  31 4613.73 289.882  11
  -3  -3  31 5413.42 296.229  12
  -3  -3  31 4463.26 293.369   1
  -3  -3  32 42.8220 50.0643  12
  -3   3  32 49.3640 48.6274  11
   3  -3  32 27.6324 44.4851   9
  -3  -3  32-14.3738 47.1967   9
   3   3  32 6.78682 45.1373  11
  -3  -3  32-7.39751 51.8915   6
   3  -3  32-13.8148 49.7962   6
  -3   3  32-29.5010 57.2535   6
   3   3  32 7.00871 53.1459   6
   3   3  32 25.3296 48.0182  22
   3   3  32-7.16391 56.1208   7
  -3  -3  32-23.4458 53.8899   1
  -3   3  32 74.9045 48.0349  15
  -3  -3  33 66.1322 45.6909  12
  -3   3  33 139.669 47.5172  11
   3   3  33 147.507 49.4249  11
   3   3  33 106.870 48.4928  22
  -3   3  33 90.4154 52.5375   6
   3   3  33 112.888 50.4325   6
  -3  -3  33 118.442 57.5015   6
   3  -3  33 71.9735 50.6454   6
  -3  -3  33 141.241 48.5619   9
   3  -3  33 135.840 48.4327   9
  -3   3  33 63.2774 48.5466  15
  -3  -3  33 124.014 50.6221   1
   3  -3  34 314.718 55.3606   9
  -3  -3  34 314.612 56.3137   9
  -3   3  34 356.755 59.6727  15
  -3  -3  34 492.102 61.4732  12
   3   3  34 381.529 59.1472  11
   3  -3  34 388.965 62.0095   6
  -3  -3  34 367.319 62.6874   6
  -3   3  34 418.686 65.5252   6
   3   3  34 419.486 62.1733   6
  -3  -3  35 581.391 66.6217   9
   3  -3  35 613.671 67.5034   9
   3   3  35 586.368 64.2555  15
   3  -3  35 634.145 67.5224  18
   3   3  35 646.709 68.2327  11
   3   3  35 571.960 68.5557   6
   3  -3  35 524.813 66.6305   6
  -3  -3  35 625.720 71.6663   6
  -3   3  35 725.750 73.1531   6
  -3  -3  36 475.292 57.0898   9
   3  -3  36 496.256 56.4652   9
   3  -3  36 381.366 57.6201  18
   3   3  36 510.745 54.6215  15
   3   3  36 537.358 59.1251  11
   3   3  36 447.567 58.9654   6
  -3  -3  36 569.578 64.6286   6
   3  -3  36 372.384 55.9286   6
  -3   3  36 529.253 63.9334   6
   3  -3  37 105.006 38.5295   6
   3   3  37 153.430 40.4650   6
   3  -3  37 126.843 34.7288   9
  -3  -3  37 176.182 38.9508   9
   3   3  37 192.447 40.4685  11
  -3   3  37 65.3990 40.9807   7
   3   3  38 462.689 50.0344   6
   3  -3  38 462.963 49.0387   6
   3   3  38 523.973 49.8722  11
  -3   3  38 456.559 53.3455   7
   3  -3  39 4306.78 231.704  11
   3   3  39 4093.89 229.692  11
   3  -3  39 3929.99 228.105   6
  -3   3  39 4110.40 231.995   7
   3   3  39 4288.60 231.913   7
   3   3  39 3903.49 228.307   6
   3  -3  40 32.3190 17.3172  11
  -3   3  40 20.6428 18.2195   7
   3   3  40 31.0395 19.5165   7
   3  -4   0-41.5723 51.3041  26
   3  -4   1 187.110 69.1308  26
   3  -4  -1 228.923 65.6483  26
   3  -4  -2 156.490 62.1103  26
   3  -4  -3 272.638 63.9829  26
   3  -4   4 2203.30 169.819  26
   3  -4  -4 2118.78 167.903  26
   3  -4   5 496.167 80.6184  26
   3  -4  -5 520.562 79.1270  26
   3  -4  -6 2279.50 178.044  26
   3  -4   6 2477.95 182.510  26
   3  -4  -7 8896.21 534.651  26
   3  -4   7 9262.94 534.743  26
   3  -4  -8 1267.36 123.589  26
   3  -4   8 1337.42 124.334  26
   3   4   8 1551.74 148.450  29
  -3   4   8 1226.01 137.959  29
   3  -4  -9 2161.99 166.302  26
   3  -4   9 2083.46 162.135  26
  -3   4   9 2050.44 186.469  29
  -3  -4   9 1954.66 126.803  28
   3   4   9 2280.87 186.777  29
   3  -4  10 10.9040 47.9643  26
   3  -4 -10 44.4746 50.9614  26
  -3  -4  10 3.45044 27.6323  28
  -3   4  10 33.3495 66.7656  29
   3   4  10-49.8976 68.8547  29
   3  -4  11 251.187 57.3811  26
   3  -4 -11 257.329 62.1646  26
  -3  -4  11 256.021 39.0594  28
   3   4  11 122.135 67.1063  29
  -3   4  11 87.3935 65.9536  29
   3  -4 -12 10453.5 601.279  26
   3  -4  12 10635.6 601.007  26
  -3  -4  12 9961.38 560.230  28
   3   4  12 10232.4 636.690  29
  -3   4  12 11885.0 648.333  29
   3  -4 -13 1439.25 131.486  26
   3  -4  13 1668.87 137.367  26
   3   4  13 1462.05 161.575  29
  -3  -4  13 1435.55 100.262  28
  -3   4  13 1786.14 172.419  29
   3  -4 -14 2655.72 201.959  26
   3  -4  14 3062.89 206.455  26
  -3  -4  14 2742.60 169.682  28
  -3   4  14 2796.13 241.129  29
   3   4  14 3250.89 251.647  29
   3  -4  15 42.7145 42.8505  26
   3  -4 -15 77.6868 48.8995  26
   3   4  15 124.242 72.2692  29
  -3   4  15 20.7115 61.6625  29
  -3  -4  15 47.9040 27.8292  28
   3  -4  16 8635.65 489.247  26
   3   4  16 8403.23 541.973  29
  -3  -4  16 7846.68 453.047  28
  -3   4  16 8490.65 547.444  29
   3  -4  16 9113.43 525.812  10
   3   4  17 4042.37 317.974  29
  -3  -4  17 3774.18 230.573  28
  -3   4  17 4449.34 327.172  29
   3  -4  17 4653.04 304.198  10
  -3   4  17 3897.39 348.433   8
  -3  -4  18 6645.85 391.936  28
   3   4  18 7605.16 500.437  29
  -3   4  18 7961.87 499.233  29
   3  -4  18 8105.30 472.799  10
  -3   4  18 7117.86 531.581   8
  -3   4  19 7655.85 530.379   8
   3  -4  19 6218.31 429.742  10
  -3   4  19 6374.75 372.949   7
  -3  -4  19 6521.61 381.012   1
   3   4  19 6574.55 462.665  29
  -3   4  19 7392.34 473.911  29
  -3  -4  19 6283.85 361.870  28
  -3   4  19 6345.38 371.980  11
   3   4  19 6581.11 369.594  22
  -3   4  20 230.521 51.0909  11
   3  -4  20 203.019 47.6323  12
  -3  -4  20 212.230 45.7005   6
  -3   4  20 148.960 44.5129   6
   3   4  20 199.216 46.6534  22
   3   4  20 277.677 46.8666  23
   3  -4  20 199.779 38.4978  21
  -3   4  20 150.923 47.5308   7
   3   4  20 206.318 86.4328  29
  -3   4  20 154.811 82.1061  29
  -3  -4  20 239.911 40.1472  28
  -3  -4  20 198.858 51.3347   1
   3  -4  20 226.868 79.0077  10
  -3   4  20 331.214 139.941   8
   3   4  21 2663.32 168.811  23
   3   4  21 2806.70 174.744  22
   3  -4  21 2623.65 168.130  21
  -3  -4  21 2677.60 185.415   1
   3  -4  21 2963.19 181.943  12
  -3  -4  21 2773.47 184.460  12
   3  -4  21 2523.27 175.840  13
  -3   4  21 2843.44 179.584  11
  -3  -4  21 2472.13 174.416   6
  -3   4  21 2506.70 173.261   6
  -3   4  21 2604.14 178.817   7
   3   4  21 2381.38 239.238   8
   3  -4  21 2719.41 231.589  10
  -3  -4  21 2649.40 194.599  14
   3   4  22 9454.08 520.074  22
   3  -4  22 9128.09 513.564  21
  -3   4  22 9706.83 540.272   3
  -3  -4  22 9169.97 531.872   1
   3   4  22 9496.04 515.031  23
   3  -4  22 9015.50 525.166  12
  -3  -4  22 9092.52 529.656  12
  -3   4  22 9421.84 523.685  11
  -3  -4  22 8959.10 514.681  13
   3  -4  22 9217.36 524.332  13
  -3  -4  22 9395.82 522.046   6
  -3   4  22 9231.67 520.872   6
  -3   4  22 9407.04 525.837   7
   3  -4  22 8865.59 581.448  10
  -3  -4  23 186.186 52.2666   6
   3  -4  23 188.304 50.3612   6
  -3   4  23 163.105 51.5467   6
   3   4  23 269.447 50.5324  23
   3   4  23 169.932 51.7663  22
   3  -4  23 291.471 43.0428  21
  -3   4  23 208.397 56.7652   7
  -3   4  23 164.133 56.3005   3
  -3  -4  23 157.239 59.5510   1
   3  -4  23 270.366 74.0933  10
  -3   4  23 366.394 60.7938  11
  -3  -4  23 229.387 60.0067  12
   3  -4  23 123.742 54.2211  12
  -3  -4  23 262.120 45.4015  13
   3  -4  23 193.150 55.0244  13
   3  -4  24 8705.47 479.402  21
   3   4  24 8665.45 488.336  22
   3  -4  24 8718.46 549.748  10
  -3   4  24 8081.24 490.036  15
  -3   4  24 8884.38 489.391   6
   3   4  24 8687.31 484.999   6
  -3  -4  24 8728.41 490.025   6
  -3   4  24 8907.38 494.805   7
   3  -4  24 8592.71 485.102   6
   3   4  24 8765.72 480.576  23
  -3  -4  24 8931.01 500.167   1
  -3   4  24 9007.03 503.944   3
  -3  -4  24 8142.97 495.628  12
  -3  -4  24 8443.40 481.079  13
   3  -4  24 8390.24 490.938  13
  -3   4  24 8128.81 489.211  11
   3  -4  24 8308.63 493.433  12
  -3  -4  25 2743.67 182.781  12
  -3  -4  25 2432.15 161.768  13
   3  -4  25 2502.48 172.811  13
  -3   4  25 2266.77 170.008  11
   3  -4  25 2503.11 175.350  12
   3  -4  25 2355.55 157.705  21
   3   4  25 2594.78 171.916  22
  -3   4  25 2455.47 304.255   8
   3  -4  25 2244.78 212.752  10
  -3   4  25 2622.48 175.753  15
   3   4  25 2379.26 167.271   6
   3  -4  25 2399.75 166.401   6
  -3  -4  25 2458.03 171.415   6
  -3   4  25 2477.61 171.065   6
  -3   4  25 2684.02 177.661   7
   3   4  25 2488.94 160.616  23
  -3  -4  25 2285.75 177.168   1
  -3   4  25 2418.17 182.011   3
  -3  -4  26 471.550 77.0260   1
  -3   4  26 466.512 75.5648   3
   3   4  26 418.742 58.1923  23
   3   4  26 520.140 68.1193  11
  -3   4  26 272.647 149.646   8
  -3   4  26 554.228 76.1534  15
  -3   4  26 474.772 79.3060   7
   3  -4  26 560.823 78.0321  12
  -3  -4  26 528.760 61.0702  13
   3  -4  26 484.609 72.3937  13
  -3   4  26 570.584 76.7987  11
  -3  -4  26 583.189 80.2857  12
   3   4  26 544.507 67.9956   6
  -3   4  26 426.890 70.4102   6
  -3  -4  26 513.844 73.4560   6
   3  -4  26 612.447 71.1482   6
   3   4  27 5327.13 313.262  23
  -3   4  27 5475.39 333.461   3
  -3   4  27 5028.90 479.558   8
  -3   4  27 5240.47 319.137  16
  -3   4  27 5363.75 329.666  15
  -3  -4  27 5128.58 314.997  13
   3  -4  27 5474.78 323.353   6
   3   4  27 5504.90 324.685   6
  -3  -4  27 5532.40 327.472   6
  -3   4  27 5198.10 324.443   6
  -3   4  27 5289.03 329.754   7
  -3  -4  27 5409.59 332.337  12
   3  -4  27 5565.52 329.618  13
   3   4  27 5526.06 323.121  11
  -3   4  27 5768.92 330.963  11
   3  -4  27 5934.72 335.420  12
  -3  -4  27 5479.17 334.662   1
   3   4  28 2929.73 180.020  23
  -3   4  28 2541.62 192.706   3
  -3   4  28 2352.97 310.968   8
  -3   4  28 2823.23 184.425  16
  -3   4  28 2689.77 191.649   6
  -3  -4  28 2986.19 195.900   6
   3   4  28 2708.77 189.022   6
   3  -4  28 3081.68 191.963   6
  -3   4  28 3047.45 198.581   7
  -3  -4  28 2846.28 201.087   1
  -3  -4  28 2916.36 182.696  13
  -3   4  28 3002.18 199.257  15
  -3  -4  28 3073.84 201.495  12
   3   4  28 2840.72 190.424  11
   3  -4  28 2809.30 194.508  13
  -3   4  28 2749.41 193.409  11
   3  -4  28 3135.87 201.878  12
   3  -4  29-6.83666 47.6901   6
   3   4  29-20.7715 48.8437   6
  -3  -4  29 29.5952 50.4241   6
  -3   4  29 7.33489 51.7428   6
  -3   4  29-38.9798 54.9947  15
  -3   4  29-40.1988 59.7816   7
   3   4  29 57.1952 33.8137  23
   3   4  29 13.9078 46.2509  11
   3  -4  29 83.9661 54.7873  12
  -3  -4  29-5.47171 30.7239  13
   3  -4  29 7.84665 52.1871  13
  -3   4  29-15.3456 52.6015  11
  -3  -4  29 83.6438 59.0038  12
  -3  -4  29 60.8263 58.5094   1
   3  -4  30 13858.2 764.983   9
  -3   4  30 14038.3 767.694  15
   3  -4  30 13901.6 766.180  13
  -3   4  30 13643.6 763.283   6
  -3  -4  30 13754.5 764.127   6
   3  -4  30 13816.5 761.499   6
   3   4  30 14636.1 763.890   6
  -3   4  30 13746.9 768.260   7
   3   4  30 12986.0 746.838  23
  -3  -4  30 14255.4 769.952  12
   3   4  30 14624.2 763.656  11
  -3   4  30 13935.9 767.008  11
  -3  -4  30 13466.9 769.650   1
   3   4  31 1486.73 118.556  22
   3  -4  31 1580.62 121.661   9
  -3  -4  31 1639.13 124.256   9
  -3  -4  31 1526.23 124.272   1
   3   4  31 1742.54 127.749   7
  -3  -4  31 1434.68 120.041   6
  -3   4  31 1398.09 119.281   6
  -3   4  31 1336.19 124.102   7
   3  -4  31 1582.94 120.587   6
   3   4  31 1309.60 115.412   6
   3  -4  31 1493.12 122.187  13
  -3   4  31 1494.39 123.592  15
  -3  -4  31 1649.22 126.576  12
   3   4  31 1590.13 118.610  11
   3   4  32 24.8395 39.7765  11
  -3  -4  32 99.5768 50.4936  12
   3   4  32 81.0864 47.7957  22
   3  -4  32 85.7258 47.3314   9
  -3  -4  32 20.5999 46.2819   9
   3  -4  32 54.4317 46.6900  18
  -3  -4  32 126.318 53.8908   1
   3   4  32 27.3738 49.1162   7
  -3   4  32-93.8434 60.7616   7
  -3  -4  32-19.5037 48.1436   6
  -3   4  32-19.4021 51.8348   6
   3  -4  32 55.0938 47.1299   6
   3   4  32 18.6165 48.8762   6
  -3   4  32 170.918 53.8389  15
  -3  -4  33 424.044 63.9179  12
   3   4  33 312.746 55.5910  11
   3   4  33 395.314 61.5061  22
   3  -4  33 532.041 62.5463   9
  -3  -4  33 451.215 60.8151   9
   3  -4  33 366.751 62.3452  18
  -3  -4  33 334.533 63.6093   1
   3   4  33 456.376 66.9444   7
  -3   4  33 493.682 74.8096   7
  -3   4  33 430.241 63.7817  15
   3   4  33 374.638 59.5174   6
  -3  -4  33 373.451 60.5632   6
  -3   4  33 359.953 60.6780   6
   3  -4  33 375.198 58.8048   6
   3   4  34 89.0241 45.9580   6
  -3  -4  34 87.3833 47.1624   6
   3  -4  34 92.9669 45.9972   6
  -3   4  34 152.483 46.8578   6
  -3  -4  34 172.603 50.1448   9
   3  -4  34 121.924 43.7546   9
   3  -4  34 282.615 51.3508  18
  -3  -4  34 245.523 51.6608  12
   3   4  34 312.477 50.3063  11
  -3   4  34 155.786 57.2643   7
   3   4  34 189.780 55.6282   7
  -3  -4  34 221.755 52.5894   1
  -3   4  34 189.362 52.8483  15
   3  -4  35 34.2904 36.4234   9
  -3  -4  35-10.1585 37.7664   9
   3  -4  35 46.3780 37.1483  18
  -3   4  35-62.5028 45.0771   6
   3  -4  35-13.6848 41.8158   6
  -3  -4  35-4.81694 43.5716   6
   3   4  35-73.9984 46.0076   6
  -3   4  35-11.2659 48.4829   7
   3   4  35 48.3295 44.9959   7
   3   4  35-18.9301 36.5689  11
  -3  -4  35-20.5165 38.3274  12
   3   4  35 43.7573 39.4354  15
   3  -4  36 1959.64 129.071  18
   3   4  36 1753.94 124.891  15
   3  -4  36 1971.26 125.489   6
   3   4  36 1762.50 124.799   6
  -3   4  36 2109.11 134.953   7
   3   4  36 2038.97 131.991   7
   3   4  36 1924.79 126.015  11
   3  -4  36 1933.49 126.976   9
  -3  -4  36 2104.48 129.293   9
   3  -4  37 529.877 51.3725   9
  -3  -4  37 576.213 52.0821   9
   3  -4  37 527.140 52.6164  18
   3   4  37 431.055 49.9459   6
   3   4  37 678.049 60.0356   7
   3   4  37 503.406 50.1479  15
   3   4  37 494.813 50.8768  11
   3   4  38 1682.17 102.111   7
   3   4  38 1646.70 94.7903  15
   3   4  39 2766.21 152.266   7
   3  -4  39 2482.40 148.740  11
   3  -5   0-37.3309 57.8121  26
   3  -5   1 45805.2 2607.70  26
   3  -5  -1 51833.2 2616.66  26
   3  -5  -2 999.784 111.770  26
   3  -5  -3 8961.55 536.023  26
   3  -5  -4 11980.9 685.590  26
   3  -5   4 11632.8 684.528  26
   3  -5  -5-12.7221 55.1557  26
   3  -5   5 12.6713 63.2002  26
   3  -5   6 2589.42 196.851  26
   3  -5  -6 2360.85 192.846  26
   3  -5   7 9106.75 542.370  26
   3  -5  -7 8986.85 541.620  26
   3  -5   8 4731.74 300.422  26
   3  -5  -8 4150.19 297.876  26
  -3  -5   8 4433.65 251.907  28
   3   5   8 3904.03 314.581  29
  -3   5   8 4512.06 327.183  29
   3  -5  -9 1099.42 113.309  26
   3  -5   9 838.205 106.578  26
  -3  -5   9 760.868 67.3866  28
   3   5   9 754.505 117.397  29
  -3   5   9 703.336 118.406  29
   3  -5  10 964.834 104.003  26
   3  -5 -10 616.334 93.2849  26
  -3   5  10 609.933 118.136  29
  -3  -5  10 602.668 59.5213  28
   3   5  10 604.695 110.296  29
   3  -5 -11 81.4709 56.2589  26
   3  -5  11 66.5806 56.0549  26
  -3  -5  11 25.4707 30.3626  28
   3   5  11 20.9930 58.4481  29
  -3   5  11 84.6147 68.5964  29
   3  -5  12-53.6959 55.5763  26
   3  -5 -12-27.4132 58.5480  26
  -3  -5  12 13.0783 32.2587  28
   3   5  12-43.7002 70.8181  29
  -3   5  12 87.9958 83.4058  29
   3  -5  13 1647.04 150.270  26
   3  -5 -13 1424.64 147.171  26
  -3  -5  13 1562.88 110.643  28
   3   5  13 1655.99 183.863  29
   3  -5 -14-13.9110 60.3183  26
   3  -5  14 27.0947 46.1699  26
   3   5  14-23.3944 73.8041  29
  -3   5  14-47.0494 67.7501  29
  -3  -5  14 68.9951 34.8913  28
   3  -5  15 1757.79 151.055  26
   3  -5 -15 1851.99 155.206  26
   3   5  15 1498.62 184.817  29
  -3   5  15 1579.21 188.191  29
  -3  -5  15 1501.57 109.685  28
   3  -5  16 4832.79 314.222  26
  -3   5  16 5320.26 380.663  29
  -3  -5  16 4585.66 274.173  28
   3   5  16 4820.24 369.485  29
  -3   5  17 873.006 77.9534  15
   3   5  17 670.044 130.913  29
  -3  -5  17 687.552 65.5704  28
  -3   5  17 647.229 131.467  29
   3   5  17 684.088 66.1549  22
   3   5  17 647.657 64.4683  23
   3   5  18 5781.95 328.634  22
   3  -5  18 6148.61 402.470  10
  -3   5  18 5956.29 334.762   7
  -3  -5  18 5653.30 326.342  28
   3   5  18 6011.58 432.827  29
  -3   5  18 5503.94 423.717  29
  -3  -5  18 5269.40 352.588  14
  -3   5  18 5733.78 334.652  15
   3  -5  18 5787.61 334.385  12
   3   5  18 5450.22 325.422  23
   3  -5  19 7144.01 402.278  12
   3   5  19 6601.73 391.941  23
   3   5  19 6672.38 394.889  22
   3  -5  19 6878.56 391.732  21
  -3  -5  19 6785.18 393.740   6
  -3   5  19 7513.41 403.193   7
  -3  -5  19 7024.65 392.930  28
   3   5  19 7168.17 502.945  29
  -3   5  19 6619.32 493.330  29
  -3   5  19 7043.78 402.815  15
  -3   5  19 7827.35 562.785   8
   3  -5  19 8210.69 479.717  10
  -3  -5  19 6692.98 408.127   1
   3  -5  20 7.07436 43.0726  12
  -3  -5  20-29.0573 34.0461   6
   3   5  20 5.95756 39.1409  22
   3   5  20 38.2181 36.7809  23
   3  -5  20 20.4976 27.7662  21
  -3   5  20 33.6300 43.9006   7
  -3   5  20-39.5912 110.149   8
   3   5  20-56.7793 94.4071  29
  -3   5  20-85.5417 97.1614  29
  -3  -5  20 72.6613 36.4267  28
  -3   5  20 7.02681 45.2634  15
   3  -5  20 202.716 73.8494  10
   3   5  20 86.0492 38.8788  11
  -3  -5  20 42.8828 47.7363   1
  -3  -5  21 7568.56 449.255   1
   3  -5  21 7699.62 442.210  12
   3   5  21 7896.32 435.632  11
  -3  -5  21 7119.66 445.818  12
   3   5  21 7925.67 434.170  23
   3   5  21 7650.56 436.308  22
   3  -5  21 7547.30 429.737  21
  -3  -5  21 7386.97 434.049   6
  -3   5  21 8073.10 443.068   7
  -3  -5  21 7532.37 429.639  28
   3   5  21 6992.02 538.927  29
  -3   5  21 7344.92 542.617  29
  -3   5  21 8409.07 445.615  15
   3  -5  21 7634.67 505.318  10
  -3   5  21 7765.16 599.755   8
   3  -5  21 7596.17 430.391   6
   3  -5  22 252.483 56.0307  12
  -3  -5  22 124.323 56.6035  12
   3   5  22 272.506 49.6113  11
   3  -5  22 88.4456 39.3917   6
  -3  -5  22 125.374 47.5319   6
   3   5  22 166.987 46.6037   6
  -3   5  22 98.8338 43.8339   6
   3   5  22 122.813 47.0451  22
   3   5  22 212.654 46.5315  23
   3  -5  22 99.0656 35.6014  21
  -3   5  22 116.139 52.3916   7
   3   5  22 149.822 97.4470  29
  -3   5  22 361.208 118.701  29
  -3   5  22 158.037 54.5606  15
   3  -5  22 283.153 77.1018  10
  -3  -5  22 234.096 62.2451   1
   3   5  23 2718.14 170.994  23
   3   5  23 2687.16 176.487  22
   3  -5  23 2622.58 164.815  21
  -3   5  23 2829.95 183.520  15
  -3   5  23 2337.09 169.777   6
   3   5  23 2717.90 170.828   6
  -3  -5  23 2680.16 173.930   6
  -3   5  23 2530.63 177.442   7
   3  -5  23 2784.26 170.366   6
   3  -5  23 2510.17 178.935  12
[truncated: 777,192 more chars]
