# Supplementary material for: Crystal structure of a bis-4-aza­tetra­cyclo[5.3.2.02,6.08,10]dodec-11-ene-3,5-dione compound
Source: Acta Crystallogr E Crystallogr Commun. 2025 Apr 24;81(Pt 5):425–8. doi: 10.1107/S2056989025003500 (PMC12054768; doi:10.1107/S2056989025003500)
Supplement: Supplementary file 2 [file e-81-00425-Isup2.hkl]

data_I                                                                          
_shelx_title ' cj_imide_1224a_a.res in Pbca'                                    
_shelx_refln_list_code          4                                               
_shelx_F_calc_maximum      320.62                                               
_exptl_crystal_F_000      2032.00                                               
_reflns_d_resolution_high  0.7827                                               
                                                                                
loop_                                                                           
 _space_group_symop_operation_xyz                                               
 'x, y, z'                                                                      
 '-x+1/2, -y, z+1/2'                                                            
 '-x, y+1/2, -z+1/2'                                                            
 'x+1/2, -y+1/2, -z'                                                            
 '-x, -y, -z'                                                                   
 'x-1/2, y, -z-1/2'                                                             
 'x, -y-1/2, z-1/2'                                                             
 '-x-1/2, y-1/2, z'                                                             
                                                                                
_cell_length_a    11.2604                                                       
_cell_length_b    12.2667                                                       
_cell_length_c    33.0963                                                       
_cell_angle_alpha  90.000                                                       
_cell_angle_beta   90.000                                                       
_cell_angle_gamma  90.000                                                       
                                                                                
_shelx_F_squared_multiplier     1.000                                           
                                                                                
loop_                                                                           
 _refln_index_h                                                                 
 _refln_index_k                                                                 
 _refln_index_l                                                                 
 _refln_F_squared_calc                                                          
 _refln_F_squared_meas                                                          
 _refln_F_squared_sigma                                                         
 _refln_observed_status                                                         
   2   0   0       2122.49       2960.64       159.91 o                         
   4   0   0      80063.95      78274.62      4103.62 o                         
   6   0   0       1762.64       1551.62        94.07 o                         
   8   0   0       2015.58       2233.24       133.94 o                         
  10   0   0       8487.88       8064.12       343.79 o                         
  12   0   0        102.12         99.16        19.41 o                         
  14   0   0        440.37        373.57        14.41 o                         
   2   1   0      36636.88      38201.48      2002.51 o                         
   4   1   0      10783.51      11450.38       429.54 o                         
   6   1   0      12460.76      13544.93       416.72 o                         
   8   1   0       1652.85       1656.52       104.37 o                         
  10   1   0        311.22        250.66        14.87 o                         
  12   1   0        314.84        413.29        24.74 o                         
  14   1   0          0.44         -2.34         2.34 o                         
   0   2   0      33126.84      30562.45      1604.13 o                         
   2   2   0        265.62        262.34        22.39 o                         
   4   2   0         70.01        101.23        14.37 o                         
   6   2   0       8367.72       8131.57       431.13 o                         
   8   2   0        205.70        224.51        13.95 o                         
  10   2   0         79.90         72.82         9.59 o                         
  12   2   0        246.38        303.96        29.78 o                         
  14   2   0         39.69         18.87         3.22 o                         
   2   3   0      38351.66      37419.14      1967.12 o                         
   4   3   0        247.26        190.13        23.83 o                         
   6   3   0       3756.84       4051.31       161.27 o                         
   8   3   0        158.82        194.69        13.59 o                         
  10   3   0         24.34         19.84         9.50 o                         
  12   3   0         21.67         20.18         5.20 o                         
  14   3   0          2.06          3.48         3.02 o                         
   0   4   0        525.51        626.39        43.85 o                         
   2   4   0      49160.95      52026.40      2733.83 o                         
   4   4   0      42257.95      41785.14      2203.06 o                         
   6   4   0       9661.06      10415.64       569.44 o                         
   8   4   0      10368.41      10278.44       248.31 o                         
  10   4   0       1308.80       1178.15        37.41 o                         
  12   4   0        153.40        203.65         8.12 o                         
   2   5   0      18679.91      19598.57      1040.15 o                         
   4   5   0        397.30        374.72        37.07 o                         
   6   5   0        184.96        195.82        29.55 o                         
   8   5   0       3624.31       4000.32       110.65 o                         
  10   5   0        622.62        598.54        23.42 o                         
  12   5   0         39.18         53.64         6.90 o                         
   0   6   0        398.74        457.08        40.14 o                         
   2   6   0        775.08       1009.13        61.01 o                         
   4   6   0        205.49        150.69        24.93 o                         
   6   6   0         11.56         -8.65         9.29 o                         
   8   6   0      12290.00      12833.91       342.86 o                         
  10   6   0         23.79         24.30         6.88 o                         
  12   6   0         10.71         15.27        14.49 o                         
   2   7   0        169.04        195.87        29.06 o                         
   4   7   0       1408.14       1306.80        92.72 o                         
   6   7   0        896.77        888.47        49.07 o                         
   8   7   0       1840.69       1816.91        73.52 o                         
  10   7   0         15.45         14.77         6.48 o                         
  12   7   0        408.79        445.43        32.14 o                         
   0   8   0       7794.47       8420.66       320.13 o                         
   2   8   0        781.84        849.24        40.29 o                         
   4   8   0        111.77         59.10         7.50 o                         
   6   8   0        164.25        181.11        14.75 o                         
   8   8   0        234.86        231.35        14.61 o                         
  10   8   0       1039.14       1061.63        37.51 o                         
  12   8   0        164.86        182.72        15.03 o                         
   2   9   0       1967.45       2091.12        71.00 o                         
   4   9   0       1563.65       1607.22        49.56 o                         
   6   9   0         15.62         -1.47         7.17 o                         
   8   9   0        874.12        905.15        39.17 o                         
  10   9   0       1132.87       1277.46        65.80 o                         
   0  10   0      16988.96      16712.46       888.18 o                         
   2  10   0         54.91         40.50         6.28 o                         
   4  10   0       4968.85       4592.27       128.67 o                         
   6  10   0       5102.39       4526.17       142.35 o                         
   8  10   0         10.71         25.66         8.59 o                         
  10  10   0          1.36         14.49         6.18 o                         
   2  11   0       5033.08       4699.62       149.68 o                         
   4  11   0        169.51        117.37         8.76 o                         
   6  11   0        371.28        363.99        26.00 o                         
   8  11   0        307.51        313.03        16.51 o                         
  10  11   0        300.46        272.93        16.51 o                         
   0  12   0        112.88         93.59        46.49 o                         
   2  12   0          0.20         -3.83         8.29 o                         
   4  12   0        443.17        481.49        17.79 o                         
   6  12   0         18.54          6.31         6.79 o                         
   8  12   0          5.16         16.48         6.24 o                         
   2  13   0         17.80         13.77         5.13 o                         
   4  13   0         23.58         18.48         5.10 o                         
   6  13   0          1.38         -0.64         3.15 o                         
   0  14   0         18.11          7.34         5.91 o                         
   2  14   0        634.50        726.98        18.39 o                         
   4  14   0        138.94        112.70         8.73 o                         
   6  14   0        148.57        155.18        11.39 o                         
   2  15   0         49.47         37.32         4.33 o                         
   1   1   1       1364.84       1394.58        76.74 o                         
   2   1   1       8329.04       8532.31       318.99 o                         
   3   1   1        295.87        336.35         9.19 o                         
   4   1   1         72.94        108.76         6.98 o                         
   5   1   1       5603.43       5856.10       183.42 o                         
   6   1   1       7637.23       7468.08       180.82 o                         
   7   1   1        270.73        286.44        13.53 o                         
   8   1   1        114.29        108.57        12.91 o                         
   9   1   1         36.39         17.60         6.30 o                         
  10   1   1        234.46        233.84        11.57 o                         
  11   1   1        244.72        221.78        11.77 o                         
  12   1   1        690.42        700.27        22.04 o                         
  13   1   1         19.31         20.41         5.17 o                         
  14   1   1         53.61         39.96         2.05 o                         
   0   2   1       1516.62       1617.59        90.07 o                         
   1   2   1         37.41          5.07         7.85 o                         
   2   2   1      18529.38      17742.97       936.00 o                         
   4   2   1       5135.87       4772.11       182.79 o                         
   5   2   1        171.53        274.19        17.98 o                         
   6   2   1          2.45          2.05         7.21 o                         
   7   2   1        702.67        786.05        31.27 o                         
   8   2   1          2.07         -0.45         4.30 o                         
   9   2   1        109.18        108.54        12.07 o                         
  10   2   1        956.41        920.72        26.63 o                         
  11   2   1         96.46         64.70         7.56 o                         
  12   2   1        416.22        401.86        15.63 o                         
  13   2   1        390.67        419.55        13.82 o                         
  14   2   1        813.00        695.47        26.12 o                         
   1   3   1       6171.02       5962.02       226.18 o                         
   2   3   1      14212.35      14198.50       752.17 o                         
   3   3   1      14853.82      14506.79       771.01 o                         
   4   3   1        475.24        519.95        41.26 o                         
   5   3   1       2609.44       2791.13        88.73 o                         
   6   3   1       1633.51       1691.20       109.57 o                         
   7   3   1       1161.86       1352.96        88.66 o                         
   8   3   1        510.95        481.06        15.78 o                         
   9   3   1        302.97        314.64         9.58 o                         
  10   3   1        572.64        559.45        20.18 o                         
  11   3   1        106.98         85.57        10.12 o                         
  12   3   1        202.38        186.09         7.62 o                         
  13   3   1         56.86         49.70         3.10 o                         
  14   3   1         40.87         24.57         2.70 o                         
   0   4   1       3228.63       3389.02       214.31 o                         
   1   4   1         59.11         92.67         9.64 o                         
   2   4   1       3093.85       3049.23       180.10 o                         
   3   4   1         69.81         50.83        11.52 o                         
   4   4   1       3710.11       3923.42       237.12 o                         
   5   4   1       1524.12       1484.26        97.33 o                         
   6   4   1       1799.07       1869.72       121.30 o                         
   7   4   1          6.46          7.27         6.48 o                         
   8   4   1         94.81         85.90         6.43 o                         
   9   4   1         17.02         15.12         4.61 o                         
  10   4   1         63.35         56.37         4.96 o                         
  11   4   1          0.80          1.79         3.45 o                         
  12   4   1        518.13        506.88        14.74 o                         
  13   4   1        113.87        100.97         9.31 o                         
   1   5   1       1070.58        926.83        31.24 o                         
   2   5   1       7104.01       6921.03       438.93 o                         
   3   5   1      12091.01      11852.38       729.12 o                         
   4   5   1        768.23        812.22        91.74 o                         
   5   5   1         24.62         24.92        16.96 o                         
   6   5   1        166.61        152.18        27.74 o                         
   7   5   1       6466.25       6368.41       103.21 o                         
   8   5   1         21.32         14.96         4.31 o                         
   9   5   1        710.46        796.29        18.25 o                         
  10   5   1        198.52        187.23         8.11 o                         
  11   5   1        495.10        484.69        16.25 o                         
  12   5   1         60.87         81.17         5.42 o                         
  13   5   1        127.30        130.11         7.21 o                         
   0   6   1      11541.82      11521.16       741.10 o                         
   1   6   1        521.38        429.00        27.88 o                         
   2   6   1       1020.46       1221.76        50.87 o                         
   3   6   1         10.32         11.41        14.52 o                         
   4   6   1       3454.22       3413.09       201.18 o                         
   5   6   1         35.63         32.79        18.51 o                         
   6   6   1        780.61        721.53        29.92 o                         
   7   6   1       1306.01       1333.21        27.07 o                         
   8   6   1         49.05         52.43         5.03 o                         
   9   6   1          0.92          1.09         4.22 o                         
  10   6   1         51.12         74.48         4.79 o                         
  11   6   1         26.41         13.39         3.59 o                         
  12   6   1        679.73        649.68        29.67 o                         
  13   6   1          0.26         -2.22         5.62 o                         
   1   7   1       4043.41       4132.16       102.27 o                         
   2   7   1        672.11        679.79        28.90 o                         
   3   7   1       1465.13       1375.39        66.50 o                         
   4   7   1        425.03        424.94        44.79 o                         
   5   7   1        468.44        450.59        27.16 o                         
   6   7   1       3175.33       3070.36        87.57 o                         
   7   7   1       1916.06       2041.15        53.22 o                         
   8   7   1        375.15        319.26        11.10 o                         
   9   7   1        309.90        267.55        13.91 o                         
  10   7   1        538.42        561.31        16.26 o                         
  11   7   1        269.45        242.98        10.46 o                         
  12   7   1        120.70        123.29        17.88 o                         
   0   8   1       4757.55       5124.66       143.15 o                         
   1   8   1       2272.69       2418.29        56.27 o                         
   2   8   1        458.94        516.47        26.70 o                         
   3   8   1         43.36         41.15         7.31 o                         
   4   8   1        310.07        263.67         9.06 o                         
   5   8   1        192.99        136.10         9.33 o                         
   6   8   1        174.97        171.30        10.24 o                         
   7   8   1        498.53        436.26        15.38 o                         
   8   8   1       1183.54       1074.02        28.29 o                         
   9   8   1         93.27        128.43         7.59 o                         
  10   8   1        919.73       1034.24        27.33 o                         
  11   8   1        219.65        222.36         7.63 o                         
  12   8   1         11.49         12.78         4.82 o                         
   1   9   1       3399.30       3338.15        83.01 o                         
   2   9   1         44.38         37.97         5.02 o                         
   3   9   1        492.16        502.49        21.54 o                         
   4   9   1         13.64         -1.31         5.42 o                         
   5   9   1        317.60        249.11        11.50 o                         
   6   9   1         61.93         71.88         6.97 o                         
   7   9   1         73.98        108.80        11.91 o                         
   8   9   1         26.05         22.27         5.64 o                         
   9   9   1        182.82        165.67         7.76 o                         
  10   9   1         47.42         52.28         4.78 o                         
  11   9   1        450.43        438.36        15.31 o                         
   0  10   1       3700.64       3762.49       147.79 o                         
   1  10   1        135.61        146.57         7.35 o                         
   2  10   1        382.49        349.40        11.10 o                         
   3  10   1         44.30         23.50         5.89 o                         
   4  10   1         15.04          1.10         5.87 o                         
   5  10   1        939.11        893.37        29.66 o                         
   6  10   1       1746.11       1773.24        42.51 o                         
   7  10   1          1.19          3.10         5.05 o                         
   8  10   1        249.80        288.58        14.52 o                         
   9  10   1         60.27         66.51         5.80 o                         
  10  10   1         35.83         48.92         5.29 o                         
   1  11   1        307.18        307.17        14.55 o                         
   2  11   1        348.59        309.01        12.26 o                         
   3  11   1         11.38         -0.50         5.76 o                         
   4  11   1       1345.95       1258.26        26.98 o                         
   5  11   1          7.03          9.10         4.53 o                         
   6  11   1         46.69         32.30         5.86 o                         
   7  11   1         86.84         68.72         7.56 o                         
   8  11   1          2.02          3.51         5.56 o                         
   9  11   1         10.12         12.38         4.16 o                         
  10  11   1         70.84         77.40         4.63 o                         
   0  12   1        127.82        140.70        10.22 o                         
   1  12   1         93.51         88.55         6.93 o                         
   2  12   1        365.73        380.47        13.43 o                         
   3  12   1          0.52         -3.61         4.25 o                         
   4  12   1         41.20          7.46         4.74 o                         
   5  12   1        721.13        739.39        19.29 o                         
   6  12   1        681.88        617.78        19.89 o                         
   7  12   1         34.95         46.59         4.91 o                         
   8  12   1        168.23        227.47        13.39 o                         
   9  12   1         11.53         20.49         3.97 o                         
   1  13   1        242.89        200.48         7.52 o                         
   2  13   1         38.96         35.61         3.70 o                         
   3  13   1         91.18        105.13         5.24 o                         
   4  13   1         51.24         52.17         3.89 o                         
   5  13   1        108.49         84.69         6.26 o                         
   6  13   1         16.47         13.11         2.55 o                         
   7  13   1         81.02         68.70         4.08 o                         
   0  14   1         14.17          1.92         4.36 o                         
   1  14   1        128.76        122.41         5.35 o                         
   2  14   1        141.32        162.62         4.99 o                         
   3  14   1        375.78        382.83         8.93 o                         
   4  14   1        244.82        240.26         7.47 o                         
   5  14   1         17.19          9.78         2.72 o                         
   6  14   1        247.53        255.16        16.34 o                         
   1  15   1          0.17         -2.23         2.23 o                         
   2  15   1        224.18        215.16         6.94 o                         
   3  15   1        453.99        431.67        12.15 o                         
   4  15   1        470.61        452.93        26.28 o                         
   0   0   2       1032.00        613.91        34.23 o                         
   1   0   2      20662.11      21183.04       642.85 o                         
   2   0   2       1745.71       1795.32       100.94 o                         
   3   0   2      40731.20      40632.05      1505.06 o                         
   4   0   2      16975.06      16999.96       520.92 o                         
   5   0   2         33.24          8.63         6.34 o                         
   6   0   2       1167.25       1366.31        59.56 o                         
   7   0   2       2869.58       3156.67       127.13 o                         
   8   0   2       1299.11       1371.53        89.96 o                         
   9   0   2        410.91        448.46        37.65 o                         
  10   0   2       4215.86       4424.86       142.71 o                         
  11   0   2        290.12        364.76        23.18 o                         
  12   0   2        113.01        117.88        12.21 o                         
  13   0   2         81.46         95.18        10.40 o                         
  14   0   2        273.75        292.10         9.70 o                         
   1   1   2       1584.96       1456.19        80.03 o                         
   2   1   2      67599.84      64130.62      3360.20 o                         
   3   1   2      55151.15      54608.81      1165.09 o                         
   4   1   2       5928.23       6326.00       196.90 o                         
   5   1   2         52.21        101.58        12.53 o                         
   6   1   2        215.85        287.63        11.30 o                         
   7   1   2       3812.56       3782.88       105.57 o                         
   8   1   2        346.12        351.95        35.79 o                         
   9   1   2        217.75        145.42         9.83 o                         
  10   1   2        118.95        102.56         9.42 o                         
  11   1   2        832.12        845.19        38.62 o                         
  12   1   2          0.33         -0.91         5.42 o                         
  13   1   2        155.23        153.66         6.47 o                         
  14   1   2          0.08         -1.80         1.80 o                         
   0   2   2      31830.12      31717.57      1664.54 o                         
   1   2   2      10202.66       9108.88       482.23 o                         
   2   2   2        100.96        108.36        14.88 o                         
   4   2   2       7562.14       6879.81       182.10 o                         
   5   2   2         88.72         91.46        16.40 o                         
   6   2   2        333.11        273.30        16.78 o                         
   7   2   2         47.08         65.84         7.85 o                         
   8   2   2       1742.55       1848.58        42.60 o                         
   9   2   2         22.55         17.54         5.06 o                         
  10   2   2         26.57         16.12         6.60 o                         
  11   2   2        328.92        348.30        16.34 o                         
  12   2   2        624.26        640.89        17.72 o                         
  13   2   2         40.79         42.74         3.65 o                         
  14   2   2         13.57         13.70         2.25 o                         
   1   3   2       5745.12       5947.96       225.27 o                         
   2   3   2        590.51        719.83        47.23 o                         
   3   3   2       2910.95       2938.99       165.47 o                         
   4   3   2       1637.07       1715.09       104.62 o                         
   5   3   2        233.74        224.21        14.26 o                         
   6   3   2        392.67        402.57        22.86 o                         
   7   3   2      10153.56      10586.83       402.70 o                         
   8   3   2          2.87          3.14         4.18 o                         
   9   3   2         21.32         22.16         4.70 o                         
  10   3   2        243.81        228.93        10.39 o                         
  11   3   2       1314.48       1487.89        98.71 o                         
  12   3   2         24.52         12.33         3.78 o                         
  13   3   2         69.21         74.02         3.48 o                         
  14   3   2        258.15        214.49        11.73 o                         
   0   4   2      10742.34      10928.22       582.44 o                         
   1   4   2         81.04         48.16        10.61 o                         
   2   4   2       7185.93       7170.92       387.17 o                         
   3   4   2         71.71         37.86        15.03 o                         
   4   4   2      11923.38      13089.64       701.44 o                         
   5   4   2      15082.23      15469.89       829.99 o                         
   6   4   2       6896.64       7367.74       409.98 o                         
   7   4   2         69.58         69.89        10.89 o                         
   8   4   2       5381.13       5578.22       116.58 o                         
   9   4   2       2389.44       2361.92        66.28 o                         
  10   4   2         53.12         72.70         5.18 o                         
  11   4   2          0.22         -2.23         3.57 o                         
  12   4   2         20.36         20.51         4.83 o                         
  13   4   2        489.37        467.72        25.82 o                         
   1   5   2      13462.64      14122.10       532.77 o                         
   2   5   2       5941.73       6644.35       362.56 o                         
   3   5   2        188.54        241.86        27.04 o                         
   4   5   2         47.84         52.76        19.41 o                         
   5   5   2       1544.03       1645.80       107.74 o                         
   6   5   2         58.07         24.72        18.79 o                         
   7   5   2       1219.41       1302.07        28.02 o                         
   8   5   2        375.46        386.58        13.81 o                         
   9   5   2       1412.06       1424.37        29.65 o                         
  10   5   2         30.97         36.69         6.44 o                         
  11   5   2         14.01          9.72         5.47 o                         
  12   5   2          1.36         -2.06         5.93 o                         
  13   5   2         23.50         12.96         4.66 o                         
   0   6   2       1404.67       1513.40        96.32 o                         
   1   6   2         67.45         66.24        14.19 o                         
   2   6   2       3589.82       3871.25       150.55 o                         
   3   6   2        228.46        178.29        25.79 o                         
   4   6   2        126.37        139.02        25.57 o                         
   5   6   2        300.19        281.90        35.25 o                         
   6   6   2         63.12         48.41         8.93 o                         
   7   6   2        295.60        283.84        10.02 o                         
   8   6   2        900.37        869.02        24.02 o                         
   9   6   2        935.35        946.58        30.02 o                         
  10   6   2         25.72         27.37         4.40 o                         
  11   6   2        413.60        376.64        10.86 o                         
  12   6   2       1114.17       1087.62        31.13 o                         
  13   6   2        106.38        100.45        11.16 o                         
   1   7   2       1920.27       2014.89        56.84 o                         
   2   7   2         30.77         54.24         9.15 o                         
   3   7   2        373.88        353.42        38.82 o                         
   4   7   2        578.16        765.80        62.53 o                         
   5   7   2         51.42         48.95         7.17 o                         
   6   7   2         15.92         15.37         4.55 o                         
   7   7   2       1381.07       1361.70        34.99 o                         
   8   7   2        639.16        587.95        19.13 o                         
   9   7   2       1215.40       1306.92        39.90 o                         
  10   7   2        633.02        649.19        18.51 o                         
  11   7   2        412.22        378.48        12.22 o                         
  12   7   2          0.11          1.06         2.67 o                         
   0   8   2       9076.41       9685.48       297.67 o                         
   1   8   2         10.24         10.76         4.35 o                         
   2   8   2        378.41        308.90        38.69 o                         
   3   8   2         42.32         18.48        10.95 o                         
   4   8   2         37.20         22.37         5.41 o                         
   5   8   2          3.91          4.29         5.96 o                         
   6   8   2         47.85         40.18         5.25 o                         
   7   8   2        218.32        205.99         9.42 o                         
   8   8   2         14.78         26.21         5.44 o                         
   9   8   2        407.34        440.44        13.87 o                         
  10   8   2        210.77        199.94         8.94 o                         
  11   8   2         30.19         26.42         6.55 o                         
  12   8   2        639.48        647.79        34.89 o                         
   1   9   2       1937.62       1948.19        42.82 o                         
   2   9   2        401.80        397.62        13.25 o                         
   3   9   2         56.09         56.41         5.85 o                         
   4   9   2         72.14         66.80         8.14 o                         
   5   9   2          8.15          5.95         7.79 o                         
   6   9   2       1277.03       1340.68        31.89 o                         
   7   9   2       1161.93       1086.20        34.36 o                         
   8   9   2        890.40        880.18        26.07 o                         
   9   9   2        396.61        391.10        17.91 o                         
  10   9   2        108.01        155.01         7.12 o                         
  11   9   2        834.01        814.12        30.50 o                         
   0  10   2        125.34        147.90        16.55 o                         
   1  10   2       2445.71       2394.75        61.16 o                         
   2  10   2       2407.80       2428.79        57.97 o                         
   3  10   2       1414.13       1320.76        29.27 o                         
   4  10   2        674.27        563.58        15.06 o                         
   5  10   2        798.71        702.41        17.53 o                         
   6  10   2        129.72         91.46         7.56 o                         
   7  10   2          0.06         -4.62         5.66 o                         
   8  10   2        516.93        456.56        17.15 o                         
   9  10   2        782.65        857.66        23.10 o                         
  10  10   2        507.97        562.46        23.55 o                         
   1  11   2        368.53        391.74        15.25 o                         
   2  11   2         41.83         40.91         5.73 o                         
   3  11   2        168.44        178.52         8.02 o                         
   4  11   2         19.30         -3.63         4.93 o                         
   5  11   2         43.90         18.06         4.70 o                         
   6  11   2         35.33         25.63         6.07 o                         
   7  11   2        189.81        201.97        11.61 o                         
   8  11   2        303.37        309.42        41.19 o                         
   9  11   2         15.85         17.15         3.72 o                         
  10  11   2         22.62         30.06         2.96 o                         
   0  12   2       2098.19       1999.85        58.35 o                         
   1  12   2         76.41         52.33         6.10 o                         
   2  12   2        427.84        437.85        13.28 o                         
   3  12   2         26.77         15.80         4.54 o                         
   4  12   2        363.60        375.71        11.40 o                         
   5  12   2          2.45         -0.15         4.97 o                         
   6  12   2         10.27          7.23         4.90 o                         
   7  12   2        146.88        161.25         7.66 o                         
   8  12   2         73.18         76.00         6.09 o                         
   9  12   2         10.00          6.36         3.73 o                         
   1  13   2        524.63        496.43        15.74 o                         
   2  13   2         28.42         22.27         3.92 o                         
   3  13   2        934.94        968.93        18.79 o                         
   4  13   2          0.39         -2.18         3.62 o                         
   5  13   2         61.84         83.42         5.51 o                         
   6  13   2          0.93         -0.99         2.71 o                         
   7  13   2        200.77        198.12         8.12 o                         
   0  14   2         78.82         79.63         5.43 o                         
   1  14   2         94.26        100.14         4.92 o                         
   2  14   2         13.69         11.38         2.96 o                         
   3  14   2         18.95         23.78         3.08 o                         
   4  14   2         73.04         98.25         4.67 o                         
   5  14   2        135.43        120.63         4.91 o                         
   6  14   2          6.50          1.40         3.82 o                         
   1  15   2         89.01         64.73         3.03 o                         
   2  15   2        193.32        161.07         6.04 o                         
   3  15   2          1.10          1.05         2.13 o                         
   4  15   2          9.70          7.11         3.49 o                         
   1   1   3       3801.83       3406.86       128.63 o                         
   2   1   3      37237.89      42018.87      1270.73 o                         
   3   1   3       1233.69       1049.98        27.33 o                         
   4   1   3         41.54         64.70         6.75 o                         
   5   1   3         34.25         12.18         5.07 o                         
   6   1   3       1121.41       1175.81        29.20 o                         
   7   1   3        242.01        208.69        11.21 o                         
   8   1   3         22.07         23.26         7.63 o                         
   9   1   3        781.60        780.25        25.22 o                         
  10   1   3         70.06         98.09         9.75 o                         
  11   1   3         11.57         11.86         6.48 o                         
  12   1   3          0.11         -3.83         5.17 o                         
  13   1   3         45.32         46.52         4.24 o                         
  14   1   3        170.97        156.79         4.81 o                         
   0   2   3     102794.32     104442.77      3859.22 o                         
   1   2   3       5411.63       5393.34       203.51 o                         
   2   2   3      40421.24      40458.99      2124.23 o                         
   3   2   3       5154.62       4841.88       263.88 o                         
   4   2   3        234.84        273.08         9.79 o                         
   5   2   3       3668.71       3198.17       182.55 o                         
   6   2   3        952.90        986.91        35.13 o                         
   7   2   3        477.23        426.74        30.95 o                         
   8   2   3        396.06        408.17        15.19 o                         
   9   2   3         10.45         13.30         5.36 o                         
  10   2   3          0.32         -6.83         6.83 o                         
  11   2   3         73.65         78.82         8.44 o                         
  12   2   3         55.24         40.60         5.87 o                         
  13   2   3        164.62        160.93         5.75 o                         
  14   2   3         40.88         37.12         2.51 o                         
   1   3   3        319.36        314.26        25.97 o                         
   2   3   3       9121.50       8907.30       475.36 o                         
   3   3   3        434.82        489.82        37.10 o                         
   4   3   3       1123.49       1138.02        74.55 o                         
   5   3   3        257.66        215.76        16.21 o                         
   6   3   3       2465.55       2748.10        78.08 o                         
   7   3   3         27.00         16.13         7.93 o                         
   8   3   3        465.17        417.73        12.33 o                         
   9   3   3        230.55        185.44         9.81 o                         
  10   3   3         29.54         21.31         5.74 o                         
  11   3   3          6.44         12.50         8.40 o                         
  12   3   3         71.60         59.40         4.26 o                         
  13   3   3        262.39        264.65         7.85 o                         
  14   3   3        698.54        530.92        20.38 o                         
   0   4   3       1470.90       1630.37        96.17 o                         
   1   4   3        172.08        151.88        22.25 o                         
   2   4   3        131.62        175.26        20.57 o                         
   3   4   3        139.93         65.95        15.48 o                         
   4   4   3       7909.67       8064.46       438.55 o                         
   5   4   3        746.19        843.90        34.18 o                         
   6   4   3       6117.57       5975.52       362.47 o                         
   7   4   3        341.75        319.19        21.75 o                         
   8   4   3       8250.67       8220.46       218.57 o                         
   9   4   3          2.96          9.59         4.91 o                         
  10   4   3         70.28         78.18         5.78 o                         
  11   4   3        308.01        321.79        12.92 o                         
  12   4   3         14.48         10.85         3.85 o                         
  13   4   3        116.69        114.34         7.43 o                         
   1   5   3        232.88        189.67        17.16 o                         
   2   5   3        164.53        116.70        19.05 o                         
   3   5   3       2462.17       2167.89       129.67 o                         
   4   5   3        252.33        257.83        29.76 o                         
   5   5   3       2471.16       2435.41       149.70 o                         
   6   5   3       2287.82       2641.90       163.86 o                         
   7   5   3        693.48        751.88        18.16 o                         
   8   5   3       1605.44       1479.88        35.37 o                         
   9   5   3        671.43        692.45        17.00 o                         
  10   5   3       1103.65       1133.61        32.90 o                         
  11   5   3        221.00        242.49        14.80 o                         
  12   5   3        580.72        606.31        22.74 o                         
  13   5   3          0.18         -2.02         6.08 o                         
   0   6   3       3361.83       3857.98       219.82 o                         
   1   6   3        553.47        548.51        27.18 o                         
   2   6   3       2962.92       3319.85       190.43 o                         
   3   6   3         31.93         18.27        14.15 o                         
   4   6   3        609.95        599.25        51.93 o                         
   5   6   3       1643.69       1618.02       108.93 o                         
   6   6   3          0.05          7.22         4.12 o                         
   7   6   3        289.43        312.28        10.23 o                         
   8   6   3       5073.99       5212.63       109.37 o                         
   9   6   3        402.15        363.68        10.66 o                         
  10   6   3        134.79        136.85         9.40 o                         
  11   6   3         59.70         60.98         4.76 o                         
  12   6   3        114.61        106.92         5.23 o                         
  13   6   3         44.72         46.98         5.93 o                         
   1   7   3         40.01         28.55         7.71 o                         
   2   7   3       3211.64       3738.04       147.61 o                         
   3   7   3        314.77        243.97        32.48 o                         
   4   7   3        207.43        211.84        31.93 o                         
   5   7   3         85.17         98.37         9.67 o                         
   6   7   3          1.77          4.44         4.35 o                         
   7   7   3        808.56        740.76        20.44 o                         
   8   7   3        269.57        260.62         9.61 o                         
   9   7   3         39.65         56.32         6.07 o                         
  10   7   3        571.88        576.01        21.18 o                         
  11   7   3        537.43        525.69        15.99 o                         
  12   7   3          3.73          4.46         2.82 o                         
   0   8   3      13830.13      15226.62       461.11 o                         
   1   8   3        167.47        159.64        10.10 o                         
   2   8   3          0.18         -4.05         7.60 o                         
   3   8   3        871.16        815.87        72.11 o                         
   4   8   3       4005.35       3752.13        78.92 o                         
   5   8   3         58.36         43.04         5.49 o                         
   6   8   3       2226.67       1883.98        43.15 o                         
   7   8   3        897.69        905.69        22.28 o                         
   8   8   3         69.35         71.99         7.03 o                         
   9   8   3          0.03          1.47         4.79 o                         
  10   8   3        952.40       1050.23        25.69 o                         
  11   8   3          0.37          0.79         3.26 o                         
  12   8   3        163.90        149.96         9.45 o                         
   1   9   3          9.38          2.26         3.71 o                         
   2   9   3        893.92        899.03        25.83 o                         
   3   9   3        211.25        171.05         9.69 o                         
   4   9   3        698.16        561.01        16.78 o                         
   5   9   3         74.03         56.38         6.11 o                         
   6   9   3       3544.19       3274.07        62.51 o                         
   7   9   3          0.06         -1.13         4.60 o                         
   8   9   3       1020.57       1018.69        29.28 o                         
   9   9   3         94.67         94.45         6.97 o                         
  10   9   3        225.14        208.99         9.28 o                         
  11   9   3          0.01         -0.34         2.40 o                         
   0  10   3       2255.47       2158.78        87.78 o                         
   1  10   3        158.53        133.28         8.07 o                         
   2  10   3         84.39         84.08         7.18 o                         
   3  10   3        175.42        178.19         7.57 o                         
   4  10   3          8.55         -4.39         4.39 o                         
   5  10   3       1707.02       1641.10        31.53 o                         
   6  10   3        508.50        498.47        16.61 o                         
   7  10   3         40.49         43.40         5.56 o                         
   8  10   3         16.82          9.93         5.31 o                         
   9  10   3         43.79         42.17         4.18 o                         
  10  10   3          0.35          0.62         6.62 o                         
   1  11   3         55.24         52.08         6.57 o                         
   2  11   3       4684.27       4739.65        98.51 o                         
   3  11   3        422.45        426.31        11.33 o                         
   4  11   3        141.70        173.37         9.21 o                         
   5  11   3         99.75        109.87         6.42 o                         
   6  11   3        460.61        463.29        16.90 o                         
   7  11   3        703.27        740.94        36.41 o                         
   8  11   3          2.94          1.11         5.65 o                         
   9  11   3        285.38        306.37        10.69 o                         
  10  11   3        246.90        242.55        10.39 o                         
   0  12   3       7400.11       7245.61       174.70 o                         
   1  12   3         83.34         94.17         7.83 o                         
   2  12   3          1.78         -3.66         5.08 o                         
   3  12   3         31.82         26.18         4.65 o                         
   4  12   3        123.45         53.78         5.31 o                         
   5  12   3        315.77        313.57        10.36 o                         
   6  12   3        574.67        575.73        18.72 o                         
   7  12   3        134.53        145.95         7.20 o                         
   8  12   3         96.83         94.10         5.00 o                         
   9  12   3         54.93         48.91         5.16 o                         
   1  13   3        178.24        160.35         7.88 o                         
   2  13   3        248.10        239.53         7.21 o                         
   3  13   3          6.56          4.50         3.44 o                         
   4  13   3          0.06          0.92         3.32 o                         
   5  13   3          8.77          7.90         3.39 o                         
   6  13   3        203.16        218.94         6.31 o                         
   7  13   3          7.67          4.58         2.84 o                         
   0  14   3        107.52        109.06         6.01 o                         
   1  14   3         97.25        101.20         6.68 o                         
   2  14   3        141.81        147.22         4.70 o                         
   3  14   3          3.22          0.01         2.86 o                         
   4  14   3         49.93         49.10         3.39 o                         
   5  14   3         48.10         35.74         3.33 o                         
   6  14   3         66.17         71.75         9.27 o                         
   1  15   3          2.37          4.78         3.03 o                         
   2  15   3         37.22         37.88         3.14 o                         
   3  15   3          0.09         -0.26         2.00 o                         
   4  15   3          9.96          9.72         3.41 o                         
   0   0   4        109.58        110.82         6.43 o                         
   1   0   4        831.09        893.75        36.01 o                         
   2   0   4      13374.25      13283.24       703.89 o                         
   3   0   4       9538.82       8999.71       339.22 o                         
   4   0   4        166.76        192.47        11.26 o                         
   5   0   4       4901.81       5090.10       196.87 o                         
   6   0   4        754.59        847.22        40.00 o                         
   7   0   4       7843.55       8233.19       449.41 o                         
   8   0   4         52.01         23.13         9.29 o                         
   9   0   4         24.67         16.73         9.42 o                         
  10   0   4       1548.28       1572.92        56.49 o                         
  11   0   4          0.59         -2.57         8.80 o                         
  12   0   4          0.23         -2.68         7.44 o                         
  13   0   4        600.59        615.26        28.68 o                         
  14   0   4         22.31          9.70         2.87 o                         
   1   1   4      36673.61      34121.47       896.04 o                         
   2   1   4       9118.61       9357.53       285.11 o                         
   3   1   4      14725.84      14841.00       390.11 o                         
   4   1   4       7336.72       7397.71       231.11 o                         
   5   1   4       9477.78       9551.88       257.47 o                         
   6   1   4        439.93        522.89        16.48 o                         
   7   1   4        227.94        213.44         9.77 o                         
   8   1   4         64.77         71.32        10.37 o                         
   9   1   4         23.11         17.18         6.30 o                         
  10   1   4         11.37         18.47         7.16 o                         
  11   1   4        231.58        218.60        10.82 o                         
  12   1   4        112.04        143.34         7.98 o                         
  13   1   4        190.98        212.85         8.35 o                         
  14   1   4        200.64        178.00         8.65 o                         
   0   2   4       9326.23       9541.96       356.51 o                         
   1   2   4       1699.77       1889.97        98.32 o                         
   2   2   4         42.46         69.70        10.68 o                         
   3   2   4       4606.53       4249.30       115.86 o                         
   4   2   4       2125.49       2071.77        59.43 o                         
   5   2   4          0.66          5.45         8.22 o                         
   6   2   4          2.80          3.78         4.97 o                         
   7   2   4       1411.46       1452.45        45.38 o                         
   8   2   4          1.52          5.79         3.53 o                         
   9   2   4       2986.48       2885.18        59.69 o                         
  10   2   4         19.84         30.71         5.48 o                         
  11   2   4         46.79         80.69         8.38 o                         
  12   2   4         89.94         78.30         5.80 o                         
  13   2   4         82.89         93.83         4.08 o                         
  14   2   4        138.33        114.62         3.79 o                         
   1   3   4        365.02        488.26        31.59 o                         
   2   3   4       2108.12       2078.94        83.71 o                         
   3   3   4       9933.72       9787.50       370.50 o                         
   4   3   4         44.69         45.98         6.84 o                         
   5   3   4         11.37         17.01         4.91 o                         
   6   3   4       5939.69       6180.17       150.81 o                         
   7   3   4          0.78          0.40         5.22 o                         
   8   3   4       1268.29       1346.99        29.11 o                         
   9   3   4        306.37        251.22        10.04 o                         
  10   3   4        289.12        266.28        18.22 o                         
  11   3   4        329.58        345.52        11.07 o                         
  12   3   4          7.57          2.35         3.40 o                         
  13   3   4         43.88         38.08         3.27 o                         
  14   3   4         13.47         16.60         4.66 o                         
   0   4   4       2871.68       2989.12       120.65 o                         
   1   4   4       4256.89       4190.13       132.98 o                         
   2   4   4       3196.97       3277.63       130.17 o                         
   3   4   4        558.70        522.86        28.88 o                         
   4   4   4       5393.55       5929.54       231.13 o                         
   5   4   4       2828.71       3464.73        99.01 o                         
   6   4   4        303.85        353.49        22.35 o                         
   7   4   4        230.57        231.62        13.60 o                         
   8   4   4        488.48        469.78        12.98 o                         
   9   4   4        120.57        103.54         7.56 o                         
  10   4   4        674.09        630.66        15.03 o                         
  11   4   4         93.51         79.37         4.99 o                         
  12   4   4        238.38        230.33         8.94 o                         
  13   4   4         59.71         61.34         4.14 o                         
   1   5   4          4.70          9.11         9.30 o                         
   2   5   4        929.34       1120.42        52.02 o                         
   3   5   4       2849.01       2856.75       117.18 o                         
   4   5   4         37.78         39.32        30.29 o                         
   5   5   4         41.61         37.62        13.94 o                         
   6   5   4        691.27        719.05        46.66 o                         
   7   5   4        807.98        817.02        17.62 o                         
   8   5   4        170.15        150.44         7.07 o                         
   9   5   4         86.23         71.68         4.89 o                         
  10   5   4         41.54         26.82         4.19 o                         
  11   5   4        101.37         92.46         5.97 o                         
  12   5   4          0.47         -1.36         3.51 o                         
  13   5   4          6.16          6.94         4.35 o                         
   0   6   4       1614.87       1899.81        82.74 o                         
   1   6   4       6634.41       7154.15       222.62 o                         
   2   6   4        191.43        222.22        13.07 o                         
   3   6   4       3165.58       3348.19       137.86 o                         
   4   6   4        978.14       1041.48        53.23 o                         
   5   6   4         55.39        114.67        17.76 o                         
   6   6   4        855.49        803.25        20.90 o                         
   7   6   4       1122.80       1189.07        25.36 o                         
   8   6   4       1105.66       1097.52        24.11 o                         
   9   6   4          0.70          7.12         3.99 o                         
  10   6   4        291.20        279.23        14.89 o                         
  11   6   4        588.70        531.85        24.90 o                         
  12   6   4        594.89        615.06        17.15 o                         
  13   6   4        102.41        105.15         7.62 o                         
   1   7   4        975.74       1072.77        40.41 o                         
   2   7   4        518.46        500.59        33.25 o                         
   3   7   4       3975.41       4115.16       168.83 o                         
   4   7   4        368.55        320.16        39.31 o                         
   5   7   4        352.60        388.01        13.60 o                         
   6   7   4        241.99        235.50         9.41 o                         
   7   7   4         43.36         53.77         5.78 o                         
   8   7   4        761.45        761.57        19.29 o                         
   9   7   4          0.46          7.52         4.55 o                         
  10   7   4         77.32         75.80         4.73 o                         
  11   7   4         77.44         73.48         4.60 o                         
  12   7   4         86.79         80.91         5.75 o                         
   0   8   4        144.58        135.92        11.29 o                         
   1   8   4        118.95        166.85        13.57 o                         
   2   8   4          0.05         10.86         7.80 o                         
   3   8   4       1512.61       1721.53        63.10 o                         
   4   8   4       2577.57       2531.01        55.73 o                         
   5   8   4         65.32         54.70         5.42 o                         
   6   8   4        289.06        281.12        10.72 o                         
   7   8   4       1243.70       1193.27        37.33 o                         
   8   8   4          0.77         -1.67         4.61 o                         
   9   8   4        588.23        616.89        16.24 o                         
  10   8   4        215.92        235.06         7.28 o                         
  11   8   4         24.02         26.95         3.61 o                         
  12   8   4        128.77        146.34         9.07 o                         
   1   9   4        194.71        188.25         7.89 o                         
   2   9   4          0.13          1.02         3.80 o                         
   3   9   4        659.04        631.65        17.52 o                         
   4   9   4        404.02        356.17        11.25 o                         
   5   9   4       1709.80       1576.16        31.01 o                         
   6   9   4        185.70        179.82         8.90 o                         
   7   9   4        282.10        325.83        11.65 o                         
   8   9   4         10.26         14.85         5.52 o                         
   9   9   4          0.14          4.16         3.74 o                         
  10   9   4         12.39         18.99         4.58 o                         
  11   9   4          0.31          3.59         2.27 o                         
   0  10   4        244.74        274.90        31.74 o                         
   1  10   4        605.19        623.37        28.11 o                         
   2  10   4        501.12        486.14        16.03 o                         
   3  10   4          1.69         -3.87         3.87 o                         
   4  10   4       1139.47       1032.03        19.39 o                         
   5  10   4         26.62         34.94         3.93 o                         
   6  10   4         63.05         37.96         6.27 o                         
   7  10   4        150.13        210.75         8.81 o                         
   8  10   4        153.51        153.26         7.75 o                         
   9  10   4         84.40         95.70         7.21 o                         
  10  10   4        413.06        433.95        18.81 o                         
   1  11   4       1815.33       1728.49        58.21 o                         
   2  11   4        832.41        904.05        21.04 o                         
   3  11   4        342.26        329.07         9.25 o                         
   4  11   4         61.05         53.02         4.75 o                         
   5  11   4       1821.67       1594.67        32.68 o                         
   6  11   4        301.61        287.99        10.87 o                         
   7  11   4          8.39         11.04         4.42 o                         
   8  11   4         18.81         14.78         5.76 o                         
   9  11   4        279.91        278.74        12.53 o                         
  10  11   4         28.46         20.30         3.70 o                         
   0  12   4          7.04          5.94         7.41 o                         
   1  12   4         95.99         73.11         6.53 o                         
   2  12   4        135.67        126.04         7.55 o                         
   3  12   4        992.24        933.17        21.15 o                         
   4  12   4         67.59         54.04         5.15 o                         
   5  12   4          5.32          2.90         4.40 o                         
   6  12   4        720.51        770.62        29.56 o                         
   7  12   4          8.05         12.29         3.98 o                         
   8  12   4         33.38         33.20         4.11 o                         
   9  12   4          0.78          4.55         2.91 o                         
   1  13   4         78.45         72.34         6.40 o                         
   2  13   4         23.64         17.39         3.84 o                         
   3  13   4         26.43         22.69         3.49 o                         
   4  13   4        225.00        200.46         6.23 o                         
   5  13   4         18.81         20.71         3.45 o                         
   6  13   4         33.69         35.82         2.80 o                         
   7  13   4        113.22        110.88         6.54 o                         
   0  14   4        778.89        757.06        21.22 o                         
   1  14   4        217.63        229.44         7.84 o                         
   2  14   4        294.23        312.07         7.18 o                         
   3  14   4          2.96          0.39         2.93 o                         
   4  14   4         24.02         24.24         2.87 o                         
   5  14   4         51.95         51.22         3.45 o                         
   6  14   4          6.19          3.09         4.06 o                         
   1  15   4        481.31        478.44        11.86 o                         
   2  15   4         53.86         61.28         2.81 o                         
   3  15   4        129.55         99.68         4.45 o                         
   1   1   5       6424.88       6011.97       143.47 o                         
   2   1   5      16408.96      17716.73       659.98 o                         
   3   1   5       6674.16       6070.73       162.41 o                         
   4   1   5        772.32        813.37        39.05 o                         
   5   1   5       1521.41       1466.70        53.07 o                         
   6   1   5        325.69        368.75        14.15 o                         
   7   1   5        209.32        188.21         9.96 o                         
   8   1   5       2022.42       1896.53        58.33 o                         
   9   1   5         65.29         60.28         5.22 o                         
  10   1   5         54.75         51.80         8.03 o                         
  11   1   5        430.64        441.48        14.63 o                         
  12   1   5        305.13        261.10        10.27 o                         
  13   1   5         53.41         47.48         3.85 o                         
  14   1   5        221.16        180.93         6.72 o                         
   0   2   5       3284.25       3826.88       145.24 o                         
   1   2   5      14972.25      15398.06       573.20 o                         
   2   2   5       3653.99       3716.68       142.91 o                         
   3   2   5       4166.83       4506.21       122.76 o                         
   4   2   5       1711.22       1693.78        49.78 o                         
   5   2   5       1783.49       1941.56       100.23 o                         
   6   2   5        793.44        896.23        28.81 o                         
   7   2   5       2196.56       2314.72        62.48 o                         
   8   2   5       1756.31       1753.81        32.11 o                         
   9   2   5          1.91          9.80         4.51 o                         
  10   2   5        851.12        749.84        24.17 o                         
  11   2   5         24.89         22.15         6.18 o                         
  12   2   5        756.63        762.21        17.53 o                         
  13   2   5         59.15         59.10         4.53 o                         
  14   2   5         24.39         19.48         5.50 o                         
   1   3   5         10.06          6.00         7.02 o                         
   2   3   5        219.11        195.31        27.08 o                         
   3   3   5         30.03         36.14        10.61 o                         
   4   3   5        990.06        895.09        30.02 o                         
   5   3   5        644.74        698.77        22.61 o                         
   6   3   5       3141.21       2918.14        75.44 o                         
   7   3   5        202.76        167.87        11.62 o                         
   8   3   5         18.33         16.37         3.88 o                         
   9   3   5        215.02        160.41         7.74 o                         
  10   3   5          0.32         -5.04         5.04 o                         
  11   3   5         31.36         32.23         5.16 o                         
  12   3   5         93.04        113.53         5.14 o                         
  13   3   5         10.56         14.65         3.07 o                         
  14   3   5         93.34         71.41         8.73 o                         
   0   4   5        359.15        411.86        22.81 o                         
   1   4   5        344.90        274.68        29.14 o                         
   2   4   5        870.81        912.84        43.51 o                         
   3   4   5        220.93        123.10        13.66 o                         
   4   4   5        869.15        963.72        47.28 o                         
   5   4   5       6204.95       6784.65       186.58 o                         
   6   4   5         52.90         57.50         7.59 o                         
   7   4   5        630.52        566.65        15.06 o                         
   8   4   5          0.17         -4.27         4.27 o                         
   9   4   5        295.18        321.85         9.46 o                         
  10   4   5         92.05        109.78         6.05 o                         
  11   4   5         24.22         27.15         4.78 o                         
  12   4   5        819.87        879.21        19.56 o                         
  13   4   5        432.30        447.73        22.95 o                         
   1   5   5        106.24         64.62        12.19 o                         
   2   5   5       7952.15       8090.45       309.97 o                         
   3   5   5          4.41         -0.21        10.05 o                         
   4   5   5       3966.42       4004.69       161.60 o                         
   5   5   5        240.41        155.35        12.14 o                         
   6   5   5        975.59        993.03        44.23 o                         
   7   5   5        935.68        838.35        17.95 o                         
   8   5   5        659.16        673.21        14.75 o                         
   9   5   5        702.87        720.72        15.39 o                         
  10   5   5        432.79        409.31        11.60 o                         
  11   5   5       1550.89       1626.60        43.04 o                         
  12   5   5        308.99        280.70         7.36 o                         
  13   5   5         11.03         15.95         3.17 o                         
   0   6   5         33.72         17.88        10.59 o                         
   1   6   5       1166.82       1356.45        47.72 o                         
   2   6   5       1692.65       1924.23        65.54 o                         
   3   6   5        167.13        272.96        16.09 o                         
   4   6   5        275.78        273.04        38.10 o                         
   5   6   5        147.41        192.18        21.67 o                         
   6   6   5          7.28         14.54         4.08 o                         
   7   6   5         17.57          6.64         3.80 o                         
   8   6   5       3233.50       3290.89        59.76 o                         
   9   6   5        555.69        564.14        19.00 o                         
  10   6   5       1204.92       1209.86        30.19 o                         
  11   6   5          1.23         -0.31         4.80 o                         
  12   6   5        335.04        328.59         9.81 o                         
  13   6   5        165.88        175.30        12.60 o                         
   1   7   5          0.38         14.69         9.31 o                         
   2   7   5        163.45        159.45        13.99 o                         
   3   7   5        225.60        234.21        22.63 o                         
   4   7   5       2296.41       2155.58        97.75 o                         
   5   7   5         72.72         75.49         5.36 o                         
   6   7   5        343.39        347.24        11.93 o                         
   7   7   5        921.20        839.31        23.73 o                         
   8   7   5         50.08         49.80         5.31 o                         
   9   7   5        499.32        469.33        18.41 o                         
  10   7   5        811.04        831.40        21.14 o                         
  11   7   5         27.20         26.39         3.48 o                         
  12   7   5         23.01         19.56         4.35 o                         
   0   8   5       2098.82       2357.24       140.26 o                         
   1   8   5         14.02         15.33         7.08 o                         
   2   8   5          0.51          2.43        10.54 o                         
   3   8   5       1178.68       1086.22        50.22 o                         
   4   8   5        342.32        300.92        10.78 o                         
   5   8   5         78.56         81.85         5.77 o                         
   6   8   5         10.23         13.39         5.20 o                         
   7   8   5          0.62          1.25         4.94 o                         
   8   8   5         56.97         43.43         5.45 o                         
   9   8   5        546.36        632.83        16.57 o                         
  10   8   5         34.52         25.21         4.04 o                         
  11   8   5        140.78        121.54         5.76 o                         
  12   8   5        157.87        114.80         7.72 o                         
   1   9   5          5.01          7.35         4.12 o                         
   2   9   5       2174.70       2120.09        47.01 o                         
   3   9   5        995.71        935.18        21.99 o                         
   4   9   5        663.17        628.40        15.45 o                         
   5   9   5        430.48        426.44        11.54 o                         
   6   9   5          0.05         -1.57         4.42 o                         
   7   9   5         37.70         27.23         4.38 o                         
   8   9   5        330.40        314.61         9.45 o                         
   9   9   5        166.19        197.02         9.81 o                         
  10   9   5        121.90        137.97         9.53 o                         
  11   9   5          3.56          5.43         2.85 o                         
   0  10   5       4330.10       4185.30       133.03 o                         
   1  10   5        783.78        719.58        19.50 o                         
   2  10   5        267.24        269.50        10.65 o                         
   3  10   5         97.13         92.40         5.55 o                         
   4  10   5          2.11          3.91         3.38 o                         
   5  10   5       1635.65       1660.76        31.54 o                         
   6  10   5         15.98         11.81         4.80 o                         
   7  10   5         19.82         28.40         4.76 o                         
   8  10   5        221.56        193.29        16.97 o                         
   9  10   5        162.64        180.32         8.27 o                         
  10  10   5          9.87          5.85         3.65 o                         
   1  11   5        782.88        837.75        24.51 o                         
   2  11   5       1378.77       1339.59        30.55 o                         
   3  11   5         24.57         20.15         3.69 o                         
   4  11   5        147.36        176.63         6.15 o                         
   5  11   5        107.95        134.65         7.83 o                         
   6  11   5       1843.06       1856.69        47.15 o                         
   7  11   5         78.65         90.62         5.27 o                         
   8  11   5        305.40        358.37        17.96 o                         
   9  11   5        108.52        130.40         6.68 o                         
  10  11   5         13.76         15.78         3.43 o                         
   0  12   5        123.99        103.47        11.84 o                         
   1  12   5         11.24          9.20         5.30 o                         
   2  12   5        123.17        120.25         5.92 o                         
   3  12   5          0.39          0.38         3.59 o                         
   4  12   5        166.13        139.82         8.29 o                         
   5  12   5        132.04        108.74         8.53 o                         
   6  12   5          2.36          7.82         3.24 o                         
   7  12   5         11.65         17.31         4.07 o                         
   8  12   5          5.67          3.98         4.66 o                         
   9  12   5         11.01         10.20         2.94 o                         
   1  13   5        761.90        748.15        20.05 o                         
   2  13   5         41.61         31.22         3.95 o                         
   3  13   5         52.95         35.14         3.61 o                         
   4  13   5         65.04         60.51         4.17 o                         
   5  13   5         64.62         64.40         4.36 o                         
   6  13   5         11.70         11.89         3.44 o                         
   7  13   5         48.76         53.62         4.74 o                         
   0  14   5        293.37        359.57        11.98 o                         
   1  14   5         50.52         45.88         4.13 o                         
   2  14   5         56.93         62.74         3.82 o                         
   3  14   5         83.98         72.51         3.89 o                         
   4  14   5         78.63         69.16         3.90 o                         
   5  14   5         46.96         42.49         5.32 o                         
   6  14   5          0.12          2.43         3.94 o                         
   1  15   5          6.52          5.88         2.51 o                         
   2  15   5        482.01        501.01        12.19 o                         
   3  15   5        280.01        289.20        10.57 o                         
   0   0   6      90328.44      88045.77      2631.35 o                         
   1   0   6        303.37        174.03        16.02 o                         
   3   0   6      10433.87       9568.77       298.32 o                         
   4   0   6        474.93        461.15        19.50 o                         
   5   0   6       2611.87       2833.93        93.03 o                         
   6   0   6        417.92        446.16        38.72 o                         
   7   0   6        671.49        609.54        49.78 o                         
   8   0   6       1994.27       1846.72        64.10 o                         
   9   0   6        202.70        202.43        13.00 o                         
  10   0   6        379.62        359.27        17.03 o                         
  11   0   6         18.44         28.34         7.59 o                         
  12   0   6        720.63        731.96        25.78 o                         
  13   0   6         48.82         85.20         6.30 o                         
  14   0   6        234.40        245.22        10.23 o                         
   1   1   6       1864.98       2003.23        63.17 o                         
   2   1   6        936.81       1221.67        50.89 o                         
   3   1   6       6653.64       6623.02       159.36 o                         
   4   1   6       6259.95       6090.70       235.87 o                         
   5   1   6       3143.92       3234.23       107.10 o                         
   6   1   6       1765.27       1733.40        42.57 o                         
   7   1   6         11.46          5.38         9.68 o                         
   8   1   6       1761.57       1886.80        42.19 o                         
   9   1   6         23.66         41.99         4.64 o                         
  10   1   6       2071.70       2132.03        47.44 o                         
  11   1   6        119.54        118.30         7.49 o                         
  12   1   6        155.77        189.92         9.68 o                         
  13   1   6         62.56         69.63         4.25 o                         
  14   1   6         86.63         61.02         3.28 o                         
   0   2   6      13279.75      14156.66       527.20 o                         
   1   2   6        579.40        664.22        24.44 o                         
   2   2   6         18.30         19.94         5.28 o                         
   3   2   6        485.56        484.30        18.15 o                         
   4   2   6       5094.90       5087.32       124.14 o                         
   5   2   6       1058.99        927.23        29.12 o                         
   6   2   6       3467.71       3546.35        99.60 o                         
   7   2   6        443.95        475.16        25.74 o                         
   8   2   6        231.66        217.23         9.77 o                         
   9   2   6       1401.83       1307.98        28.68 o                         
  10   2   6        371.16        381.01        12.59 o                         
  11   2   6        581.15        561.29        18.90 o                         
  12   2   6         96.67        101.02         8.49 o                         
  13   2   6          0.01         -0.38         3.86 o                         
  14   2   6          4.49          4.28         2.34 o                         
   1   3   6        715.25        711.54        41.97 o                         
   2   3   6       7813.34       8302.17       313.89 o                         
   3   3   6        421.56        363.01        24.57 o                         
   4   3   6       2173.21       2049.19        60.67 o                         
   5   3   6       3806.34       3805.40        96.04 o                         
   6   3   6         11.61         26.49         7.54 o                         
   7   3   6       1019.34       1065.62        32.29 o                         
   8   3   6       1919.81       1868.61        36.17 o                         
   9   3   6        135.02        141.92         7.39 o                         
  10   3   6         19.19          8.34         4.63 o                         
  11   3   6        159.94        138.36         8.31 o                         
  12   3   6        578.93        597.28        14.21 o                         
  13   3   6         25.63         14.14         3.17 o                         
   0   4   6       4951.35       5439.42       208.76 o                         
   1   4   6        602.65        710.60        34.17 o                         
   2   4   6        590.87        633.74        31.98 o                         
   3   4   6        605.15        575.84        30.83 o                         
   4   4   6          3.75          5.04         6.57 o                         
   5   4   6        387.80        419.65        23.16 o                         
   6   4   6       1026.99       1179.74        34.61 o                         
   7   4   6        147.85        164.09         7.00 o                         
   8   4   6         16.15         25.63         4.49 o                         
   9   4   6        445.32        406.51        15.22 o                         
  10   4   6          7.00          1.70         4.75 o                         
  11   4   6         56.16         40.16         4.87 o                         
  12   4   6         35.72         22.02         3.57 o                         
  13   4   6        111.91        105.38         7.47 o                         
   1   5   6         87.12        110.40        14.02 o                         
   2   5   6       2176.89       1859.42        62.97 o                         
   3   5   6        522.07        599.47        33.32 o                         
   4   5   6        437.44        431.11        28.40 o                         
   5   5   6         12.44          1.55         6.74 o                         
   6   5   6         12.86         29.14        10.96 o                         
   7   5   6          0.06         -2.24         3.83 o                         
   8   5   6        265.60        300.25         8.56 o                         
   9   5   6        620.66        590.30        16.52 o                         
  10   5   6         87.16        118.53         6.72 o                         
  11   5   6         16.59         18.98         4.50 o                         
  12   5   6        446.99        465.02        13.54 o                         
  13   5   6         78.01         85.98        10.45 o                         
   0   6   6        702.85        783.70        40.66 o                         
   1   6   6        661.26        729.46        30.88 o                         
   2   6   6       2775.26       3137.17       101.69 o                         
   3   6   6          2.74         -3.18         6.02 o                         
   4   6   6         70.31         84.39        14.95 o                         
   5   6   6        116.97        132.08        12.66 o                         
   6   6   6        328.23        287.52         9.02 o                         
   7   6   6       2166.20       2174.21        38.98 o                         
   8   6   6       5813.50       5763.16        97.16 o                         
   9   6   6          1.67          0.40         3.93 o                         
  10   6   6         81.59         78.86         5.97 o                         
  11   6   6          1.50         -3.04         5.26 o                         
  12   6   6          0.25          4.87         2.91 o                         
  13   6   6          0.97         -2.69         3.87 o                         
   1   7   6       3008.63       3442.87       110.42 o                         
   2   7   6        795.89        769.94        31.74 o                         
   3   7   6        969.67       1155.94       118.36 o                         
   4   7   6        205.06        212.75        35.10 o                         
   5   7   6         18.10          9.79         4.01 o                         
   6   7   6        590.96        589.93        17.03 o                         
   7   7   6         53.82         52.88         5.11 o                         
   8   7   6        582.54        607.84        15.31 o                         
   9   7   6        292.67        331.15        11.57 o                         
  10   7   6        114.46        134.67         7.10 o                         
  11   7   6        117.65        111.25         6.39 o                         
  12   7   6          7.86          0.35         1.97 o                         
   0   8   6          9.92          9.59         8.23 o                         
   1   8   6         24.38         11.01         6.94 o                         
   2   8   6         37.79         19.24         8.68 o                         
   3   8   6        498.61        492.40        18.87 o                         
   4   8   6          4.62          3.82         3.93 o                         
   5   8   6        135.52        123.99         6.74 o                         
   6   8   6       3793.48       3615.73        72.16 o                         
   7   8   6          3.21          2.34         4.20 o                         
   8   8   6         16.07         13.69         4.49 o                         
   9   8   6        514.64        535.76        14.66 o                         
  10   8   6         12.16         17.03         3.90 o                         
  11   8   6         47.67         39.85         5.06 o                         
  12   8   6         77.60         56.70         8.18 o                         
   1   9   6          1.07          2.86         3.92 o                         
   2   9   6        136.10        135.32         6.34 o                         
   3   9   6        962.48        971.66        25.71 o                         
   4   9   6       1879.66       1904.91        40.08 o                         
   5   9   6          0.93          5.63         4.32 o                         
   6   9   6          0.86          5.64         4.30 o                         
   7   9   6        264.22        263.52         8.81 o                         
   8   9   6        102.21        118.44         5.86 o                         
   9   9   6        150.21        168.14         6.77 o                         
  10   9   6          4.13          3.03         3.09 o                         
  11   9   6        515.96        495.60        24.58 o                         
   0  10   6       1171.08       1285.51        45.08 o                         
   1  10   6       1926.63       1938.48        42.13 o                         
   2  10   6        104.39         96.81         5.90 o                         
   3  10   6        362.22        296.09         9.30 o                         
   4  10   6        719.83        680.36        15.86 o                         
   5  10   6        763.23        799.94        17.37 o                         
   6  10   6         18.76         10.69         4.70 o                         
   7  10   6          2.64          5.19         3.85 o                         
   8  10   6       1018.54       1077.94        36.24 o                         
   9  10   6        774.91        878.86        35.63 o                         
  10  10   6         66.67         83.99         6.67 o                         
   1  11   6         77.26         61.25         6.49 o                         
   2  11   6          9.68          4.63         4.48 o                         
   3  11   6          2.93          6.03         3.60 o                         
   4  11   6        997.64        982.87        19.36 o                         
   5  11   6         85.05         92.23         4.47 o                         
   6  11   6        155.85        146.12         7.55 o                         
   7  11   6          5.37          4.92         4.69 o                         
   8  11   6          0.02          2.22         5.56 o                         
   9  11   6         91.09        105.61        16.66 o                         
  10  11   6          4.66          3.48         2.50 o                         
   0  12   6       1881.67       1857.79        48.80 o                         
   1  12   6         25.14         18.91         5.46 o                         
   2  12   6        339.46        347.52         9.81 o                         
   3  12   6        199.35        181.80         7.26 o                         
   4  12   6        460.97        484.43        12.32 o                         
   5  12   6         66.47         48.14         7.72 o                         
   6  12   6        132.80        111.83         5.61 o                         
   7  12   6        265.38        307.03        13.25 o                         
   8  12   6          2.46          1.61         3.24 o                         
   1  13   6         42.60         49.58         5.49 o                         
   2  13   6         31.53         47.93         4.40 o                         
   3  13   6         50.64         48.15         4.08 o                         
   4  13   6        162.92        154.42         6.17 o                         
   5  13   6        123.81        124.96         5.99 o                         
   6  13   6          7.44         15.45         2.73 o                         
   7  13   6         25.47         25.98         3.48 o                         
   0  14   6         70.97         81.97         7.52 o                         
   1  14   6        362.59        396.26        10.55 o                         
   2  14   6        701.56        750.26        16.19 o                         
   3  14   6        216.69        238.79         7.90 o                         
   4  14   6          0.19         -0.74         2.59 o                         
   5  14   6        156.92        126.10         6.19 o                         
   6  14   6        117.71        120.71         9.00 o                         
   1  15   6          0.96          0.85         2.09 o                         
   2  15   6        492.79        507.00        13.39 o                         
   3  15   6         17.22         10.64         2.11 o                         
   1   1   7        996.26        925.36        23.59 o                         
   2   1   7        137.10        151.19        12.36 o                         
   3   1   7       2137.26       2141.80        55.26 o                         
   4   1   7         12.63         12.78         7.05 o                         
   5   1   7        474.94        530.44        25.01 o                         
   6   1   7       1164.14       1223.72        34.60 o                         
   7   1   7          4.21          8.09         9.19 o                         
   8   1   7        166.42        142.10         7.44 o                         
   9   1   7          1.06         -4.49         4.49 o                         
  10   1   7         48.05         52.16         5.50 o                         
  11   1   7         89.00        105.92         7.38 o                         
  12   1   7        133.53        141.31         9.16 o                         
  13   1   7         23.41         23.79         3.58 o                         
  14   1   7         31.19         26.06         2.45 o                         
   0   2   7        538.22        621.39        22.85 o                         
   1   2   7          1.36          5.94         4.97 o                         
   2   2   7       2163.89       2164.73        61.40 o                         
   3   2   7       7393.95       7392.99       198.46 o                         
   4   2   7        820.05        911.60        24.64 o                         
   5   2   7       8456.35       9104.63       217.94 o                         
   6   2   7        684.99        705.40        21.01 o                         
   7   2   7        569.00        662.63        24.22 o                         
   8   2   7        850.34        815.51        20.87 o                         
   9   2   7        161.01        128.38         7.50 o                         
  10   2   7        584.40        511.47        13.37 o                         
  11   2   7       1079.63       1030.12        23.22 o                         
  12   2   7        240.31        250.95         9.45 o                         
  13   2   7        324.50        372.92        12.68 o                         
  14   2   7        217.71        182.30         9.02 o                         
   1   3   7        264.38        331.45        18.24 o                         
   2   3   7        347.21        279.65        13.19 o                         
   3   3   7       1866.51       2155.88        62.93 o                         
   4   3   7       1917.62       2186.69        64.21 o                         
   5   3   7         22.69         28.65         5.71 o                         
   6   3   7        412.87        394.96        14.94 o                         
   7   3   7        460.74        465.22        13.68 o                         
   8   3   7        474.35        434.13        13.68 o                         
   9   3   7        592.15        566.59        15.66 o                         
  10   3   7         11.96         10.04         4.35 o                         
  11   3   7        920.31        977.61        21.56 o                         
  12   3   7          8.29          4.47         4.25 o                         
  13   3   7          0.24         -2.83         3.20 o                         
   0   4   7       1560.57       1738.43        72.01 o                         
   1   4   7       8857.61       9490.69       359.04 o                         
   2   4   7       3535.04       3629.62       142.80 o                         
   3   4   7       2220.04       2197.33        91.46 o                         
   4   4   7       1819.67       1924.17        58.74 o                         
   5   4   7       4353.95       4565.73       128.37 o                         
   6   4   7         32.88         17.92         4.84 o                         
   7   4   7         73.52         52.67         4.66 o                         
   8   4   7        219.07        243.78         7.14 o                         
   9   4   7         61.97         71.46         5.01 o                         
  10   4   7        108.44        111.12         6.86 o                         
  11   4   7        248.94        256.07         9.08 o                         
  12   4   7         51.00         52.36         3.99 o                         
  13   4   7        194.88        160.16        11.33 o                         
   1   5   7        799.40        855.10        51.51 o                         
   2   5   7       1492.17       1704.33        73.66 o                         
   3   5   7       1845.85       2188.59        92.71 o                         
   4   5   7          0.16         -7.57         7.57 o                         
   5   5   7        198.95        180.18        13.17 o                         
   6   5   7       1438.68       1559.81        40.86 o                         
   7   5   7         11.36          9.85         3.75 o                         
   8   5   7       2729.20       2672.76        45.01 o                         
   9   5   7         48.12         36.85         4.41 o                         
  10   5   7        127.06        114.25         9.77 o                         
  11   5   7         12.39          8.51         4.88 o                         
  12   5   7        394.54        408.95        11.41 o                         
  13   5   7        153.52        162.41         7.27 o                         
   0   6   7        278.42        349.94        25.06 o                         
   1   6   7       1453.30       1645.87        57.18 o                         
   2   6   7        367.00        403.70        19.07 o                         
   3   6   7       7229.37       8064.96       312.76 o                         
   4   6   7          9.70         14.96         8.26 o                         
   5   6   7        870.54        851.44        33.99 o                         
   6   6   7        533.55        550.61        14.80 o                         
   7   6   7       5195.79       5009.73        88.05 o                         
   8   6   7         73.58         70.37         5.43 o                         
   9   6   7        921.10        948.97        28.84 o                         
  10   6   7        324.12        307.09        11.31 o                         
  11   6   7        304.59        326.48        14.32 o                         
  12   6   7         20.75         19.78         3.93 o                         
  13   6   7          1.05         -0.78         3.53 o                         
   1   7   7        515.74        466.09        22.13 o                         
   2   7   7        559.95        608.44        26.40 o                         
   3   7   7       2984.06       3071.05       102.75 o                         
   4   7   7        374.12        376.52        24.97 o                         
   5   7   7        432.19        445.53        13.63 o                         
   6   7   7         25.14         33.40         5.27 o                         
   7   7   7         37.18         35.85         4.78 o                         
   8   7   7         57.32         37.99         4.67 o                         
   9   7   7        216.32        277.27        10.50 o                         
  10   7   7          1.50         -1.97         4.14 o                         
  11   7   7        575.98        586.56        22.97 o                         
  12   7   7         60.09         45.13         3.05 o                         
   0   8   7       1965.23       2026.45       112.86 o                         
   1   8   7         57.67         55.47         8.61 o                         
   2   8   7         24.75         18.18         6.22 o                         
   3   8   7       4098.38       3833.63        75.12 o                         
   4   8   7        332.47        316.83        11.56 o                         
   5   8   7       2397.84       2385.77        47.81 o                         
   6   8   7        284.54        270.41         9.69 o                         
   7   8   7        135.42         98.23         5.89 o                         
   8   8   7         38.04         34.01         4.75 o                         
   9   8   7       2248.39       2448.09        55.05 o                         
  10   8   7        120.29         96.69         5.43 o                         
  11   8   7        114.89        110.82         5.78 o                         
   1   9   7        721.94        743.60        18.15 o                         
   2   9   7        249.06        246.75         8.19 o                         
   3   9   7        335.07        290.58         9.78 o                         
   4   9   7         58.58         50.67         5.30 o                         
   5   9   7         43.00         30.36         4.63 o                         
   6   9   7        226.46        209.39        10.12 o                         
   7   9   7        183.81        207.01         8.24 o                         
   8   9   7         72.19         75.26         5.06 o                         
   9   9   7         26.83         31.06         4.26 o                         
  10   9   7         73.10         64.09         4.17 o                         
  11   9   7        149.98        168.29        11.23 o                         
   0  10   7         32.07         29.28         6.45 o                         
   1  10   7          0.86          2.94         3.95 o                         
   2  10   7          0.24          0.21         3.89 o                         
   3  10   7        124.82        114.70         5.73 o                         
   4  10   7       1119.12       1085.60        23.47 o                         
   5  10   7         38.67         42.27         4.30 o                         
   6  10   7        107.34        114.34        10.69 o                         
   7  10   7         21.33         18.05         3.97 o                         
   8  10   7        337.08        358.72        12.86 o                         
   9  10   7          0.04          0.30         3.99 o                         
  10  10   7        183.33        183.01        17.37 o                         
   1  11   7       1994.10       2039.73        47.95 o                         
   2  11   7        323.34        322.08        10.68 o                         
   3  11   7       2299.37       2325.70        49.83 o                         
   4  11   7          0.12         -3.51         3.51 o                         
   5  11   7        237.64        242.92         7.24 o                         
   6  11   7         90.45         84.65         5.26 o                         
   7  11   7        577.64        629.86        22.92 o                         
   8  11   7          4.93          4.65         5.14 o                         
   9  11   7        460.53        471.54        21.79 o                         
   0  12   7        153.10        137.32         8.79 o                         
   1  12   7        604.74        603.47        16.08 o                         
   2  12   7        321.63        343.08        10.73 o                         
   3  12   7         31.01         24.72         3.85 o                         
   4  12   7         24.05         28.39         3.56 o                         
   5  12   7         16.56         21.19         3.92 o                         
   6  12   7        212.33        210.29         8.64 o                         
   7  12   7         63.36         77.71         6.39 o                         
   8  12   7         15.36         17.73         6.12 o                         
   1  13   7          0.18          4.09         4.32 o                         
   2  13   7        142.47        138.00         5.68 o                         
   3  13   7          0.31         -1.00         3.71 o                         
   4  13   7        458.28        500.14        13.16 o                         
   5  13   7        121.93        107.19         6.77 o                         
   6  13   7         11.23          5.10         7.71 o                         
   7  13   7         27.10         35.25         4.79 o                         
   0  14   7        158.45        188.64         8.00 o                         
   1  14   7         29.92         27.28         3.64 o                         
   2  14   7        214.79        216.07         6.41 o                         
   3  14   7          1.30         -0.38         2.49 o                         
   4  14   7        129.20        102.74         7.03 o                         
   5  14   7         72.62         67.66         7.40 o                         
   1  15   7         30.77         22.71         2.33 o                         
   2  15   7        172.25        139.40         5.08 o                         
   3  15   7        530.33        441.98        25.63 o                         
   0   0   8      20007.05      21616.14       656.45 o                         
   1   0   8       1086.99       1421.19        57.44 o                         
   2   0   8      13538.20      13794.25       726.75 o                         
   3   0   8        458.54        436.62        25.27 o                         
   4   0   8        297.18        318.99        34.59 o                         
   5   0   8       1104.76       1024.86       100.90 o                         
   6   0   8        371.68        398.85        37.59 o                         
   7   0   8          5.76          8.07        13.43 o                         
   8   0   8         37.20         28.45         6.33 o                         
   9   0   8        173.90        157.18         9.31 o                         
  10   0   8       2056.58       1952.37        46.64 o                         
  11   0   8        221.90        208.00        17.94 o                         
  12   0   8        687.08        676.40        25.35 o                         
  13   0   8         46.25         41.53         7.86 o                         
  14   0   8         84.59         67.28         4.46 o                         
   1   1   8      11071.21      10633.84       227.44 o                         
   2   1   8      11606.33      11054.54       292.41 o                         
   3   1   8      11742.42      11290.53       246.55 o                         
   4   1   8          1.01          0.70         6.90 o                         
   5   1   8        635.46        579.72        27.19 o                         
   6   1   8       3200.61       3348.84        90.60 o                         
   7   1   8        997.77       1052.54       103.38 o                         
   8   1   8        175.90        120.75         7.61 o                         
   9   1   8          5.95         -3.17         4.42 o                         
  10   1   8         47.95         57.72         6.67 o                         
  11   1   8          3.09          4.32         5.74 o                         
  12   1   8        187.31        217.42         9.27 o                         
  13   1   8        184.94        182.81         7.57 o                         
  14   1   8          5.56          4.94         2.61 o                         
   0   2   8        990.88       1372.75        45.38 o                         
   1   2   8       2077.97       2243.59        71.84 o                         
   2   2   8       3442.36       3273.73        90.77 o                         
   3   2   8      16287.08      16277.57       431.49 o                         
   4   2   8         85.10         71.95         6.23 o                         
   5   2   8        326.01        231.84         9.95 o                         
   6   2   8       4454.94       4735.45       109.34 o                         
   7   2   8          0.80          8.68         4.83 o                         
   8   2   8        628.01        610.93        17.00 o                         
   9   2   8        640.85        610.11        16.64 o                         
  10   2   8        497.15        487.59        15.32 o                         
  11   2   8         22.48         24.12         4.61 o                         
  12   2   8         36.16         35.29         5.30 o                         
  13   2   8          2.60         15.28         3.73 o                         
   1   3   8        229.88        281.23        14.58 o                         
   2   3   8       7084.47       7279.33       196.85 o                         
   3   3   8          0.02         15.29         6.41 o                         
   4   3   8       3944.32       4326.17       120.52 o                         
   5   3   8       1290.10       1380.38        32.11 o                         
   6   3   8        285.78        279.38        12.95 o                         
   7   3   8        229.21        217.99         8.55 o                         
   8   3   8         42.69         33.76         4.02 o                         
   9   3   8         41.40         31.66         5.04 o                         
  10   3   8          2.14          3.12         4.03 o                         
  11   3   8         44.41         44.79         5.93 o                         
  12   3   8        507.69        561.68        14.51 o                         
  13   3   8         34.52         44.64         4.13 o                         
   0   4   8         28.65         21.88         9.93 o                         
   1   4   8       6204.94       6486.02       248.03 o                         
   2   4   8        664.34        747.16        50.52 o                         
   3   4   8        202.17        325.21        16.02 o                         
   4   4   8         16.78          5.55         6.57 o                         
   5   4   8        256.74        189.00        12.50 o                         
   6   4   8        401.85        329.23        16.62 o                         
   7   4   8         10.01         13.02         3.09 o                         
   8   4   8        178.16        158.03         5.51 o                         
   9   4   8       2219.55       2200.96        40.41 o                         
  10   4   8          6.13         14.43         5.13 o                         
  11   4   8        328.40        314.52        10.28 o                         
  12   4   8        325.28        362.61         9.97 o                         
  13   4   8         40.01         43.61         2.99 o                         
   1   5   8       1540.26       1576.82        68.61 o                         
   2   5   8        187.52        268.62        20.16 o                         
   3   5   8        938.84       1057.86        31.89 o                         
   4   5   8          1.52         16.58         7.88 o                         
   5   5   8         44.42         24.22         7.46 o                         
   6   5   8       1323.08       1212.08        30.20 o                         
   7   5   8         32.15         17.16         3.75 o                         
   8   5   8        238.67        247.86         8.02 o                         
   9   5   8       1161.57       1160.03        29.96 o                         
  10   5   8        408.79        375.75        11.69 o                         
  11   5   8        156.15        163.82         7.36 o                         
  12   5   8        125.48        132.60         8.10 o                         
  13   5   8         60.25         55.45         4.20 o                         
   0   6   8       8280.38       9531.31       437.63 o                         
   1   6   8        127.09        113.54         9.35 o                         
   2   6   8        460.61        466.12        21.39 o                         
   3   6   8         86.63         96.45        14.98 o                         
   4   6   8        253.91        242.36        19.08 o                         
   5   6   8        342.18        387.28        27.85 o                         
   6   6   8       1353.36       1298.15        30.11 o                         
   7   6   8         15.58         18.91         4.30 o                         
   8   6   8        237.31        259.85         8.01 o                         
   9   6   8         24.85         29.19         4.64 o                         
  10   6   8        843.92        788.33        32.22 o                         
  11   6   8        322.69        364.11        20.49 o                         
  12   6   8         17.61         15.71         3.41 o                         
  13   6   8         21.15          6.68         4.28 o                         
   1   7   8         14.93         23.24         6.62 o                         
   2   7   8       2321.53       2704.47        91.67 o                         
   3   7   8          0.49         -1.00         6.78 o                         
   4   7   8       2637.38       2445.00        55.76 o                         
   5   7   8        243.34        215.90        15.39 o                         
   6   7   8         42.12         41.12         6.49 o                         
   7   7   8         56.68         50.69         5.39 o                         
   8   7   8        281.79        257.33         9.07 o                         
   9   7   8        103.36        116.11         7.35 o                         
  10   7   8          6.23          5.02         3.97 o                         
  11   7   8          6.65         -0.71         4.64 o                         
  12   7   8         29.04         22.93         2.62 o                         
   0   8   8        176.18        213.79        18.54 o                         
   1   8   8         68.14         63.01         9.05 o                         
   2   8   8        377.69        374.33        12.38 o                         
   3   8   8          1.64         13.87         3.66 o                         
   4   8   8        848.96        743.68        16.25 o                         
   5   8   8          8.28          5.47         4.50 o                         
   6   8   8        607.02        545.35        16.12 o                         
   7   8   8        608.86        589.03        15.99 o                         
   8   8   8         11.15         16.55         4.53 o                         
   9   8   8        256.75        239.82         8.76 o                         
  10   8   8        199.09        191.98         7.39 o                         
  11   8   8         45.95         28.23         3.71 o                         
   1   9   8        132.21        129.14         5.72 o                         
   2   9   8         30.00         17.52         3.74 o                         
   3   9   8       1719.43       1691.54        31.80 o                         
   4   9   8         56.70         60.39         5.30 o                         
   5   9   8       1037.80        946.58        24.89 o                         
   6   9   8          1.64         -0.55         4.48 o                         
   7   9   8          5.18         -2.50         3.76 o                         
   8   9   8        319.81        323.14        10.52 o                         
   9   9   8        123.91        137.32         7.91 o                         
  10   9   8        382.07        394.79        13.50 o                         
  11   9   8         27.29         23.59         4.20 o                         
   0  10   8          8.73          8.25         6.70 o                         
   1  10   8       3577.36       3586.58        69.67 o                         
   2  10   8         12.77         17.18         3.91 o                         
   3  10   8         55.80         38.73         4.52 o                         
   4  10   8         11.56          9.93         4.20 o                         
   5  10   8        825.36        917.96        21.79 o                         
   6  10   8        211.18        200.75        13.12 o                         
   7  10   8        210.71        235.44         9.92 o                         
   8  10   8         59.01         51.43         5.14 o                         
   9  10   8        274.22        311.02         9.85 o                         
  10  10   8         41.54         36.38         4.39 o                         
   1  11   8         30.94         25.38         5.06 o                         
   2  11   8        335.37        296.67         8.49 o                         
   3  11   8         15.48         20.13         4.49 o                         
   4  11   8        148.75        143.41         5.70 o                         
   5  11   8         57.56         62.41         4.97 o                         
   6  11   8         56.75         78.17         4.61 o                         
   7  11   8          0.48          1.69         3.31 o                         
   8  11   8          0.09         -0.26         4.19 o                         
   9  11   8         75.40         71.62        12.92 o                         
   0  12   8        845.95        733.47        24.81 o                         
   1  12   8          6.85          6.60         4.46 o                         
   2  12   8        433.62        480.03        11.31 o                         
   3  12   8        127.01        127.56         5.57 o                         
   4  12   8        465.48        422.33        11.48 o                         
   5  12   8         45.61         47.12         3.76 o                         
   6  12   8         12.95          5.66         2.93 o                         
   7  12   8         76.76         87.37         5.05 o                         
   8  12   8         55.04         75.05         6.47 o                         
   1  13   8         15.34         15.00         4.21 o                         
   2  13   8        178.54        168.26         5.73 o                         
   3  13   8         64.12         63.93         7.47 o                         
   4  13   8        471.21        469.22        11.67 o                         
   5  13   8         29.67         15.40         3.95 o                         
   6  13   8         13.83         17.67         7.85 o                         
   7  13   8         30.93         46.94        10.49 o                         
   0  14   8         47.12         38.35         5.00 o                         
   1  14   8        687.74        754.28        20.50 o                         
   2  14   8         16.79         15.33         2.90 o                         
   3  14   8        132.94        137.58         8.64 o                         
   4  14   8          8.85          6.29         2.48 o                         
   5  14   8        784.48        787.24        37.69 o                         
   1  15   8          6.06          5.27         2.01 o                         
   2  15   8          4.23          6.19         1.84 o                         
   3  15   8          3.00          0.42         2.28 o                         
   1   1   9        593.94        631.67        14.87 o                         
   2   1   9       2170.44       1997.91        43.37 o                         
   3   1   9         22.98         43.28         5.97 o                         
   4   1   9         90.98        136.69        10.72 o                         
   5   1   9        287.20        230.51        21.96 o                         
   6   1   9        921.81        934.58        42.12 o                         
   7   1   9         70.94         64.05        12.51 o                         
   8   1   9        986.78        970.60        24.35 o                         
   9   1   9        599.04        514.12        12.90 o                         
  10   1   9       1663.55       1708.36        32.68 o                         
  11   1   9        706.27        796.06        21.05 o                         
  12   1   9         35.95         44.68         5.81 o                         
  13   1   9        591.94        628.55        16.95 o                         
  14   1   9          1.23          2.85         2.79 o                         
   0   2   9       2539.79       2925.14        92.15 o                         
   1   2   9        809.34        885.33        31.20 o                         
   2   2   9       9997.97      10043.82       267.98 o                         
   3   2   9        234.36        258.10        13.49 o                         
   4   2   9        308.69        262.37        12.99 o                         
   5   2   9        464.48        482.35        14.25 o                         
   6   2   9        313.53        344.32        17.47 o                         
   7   2   9         60.29         44.35         5.69 o                         
   8   2   9        344.30        332.03        11.10 o                         
   9   2   9       1299.36       1285.83        25.92 o                         
  10   2   9         20.73         42.11         7.24 o                         
  11   2   9        650.80        689.60        15.10 o                         
  12   2   9       1698.36       1893.48        46.20 o                         
  13   2   9        333.22        355.30         8.90 o                         
   1   3   9       2157.46       2312.55        75.88 o                         
   2   3   9       1678.57       1561.06        47.24 o                         
   3   3   9       2854.24       3046.39        86.80 o                         
   4   3   9        426.75        474.34        19.52 o                         
   5   3   9        344.51        363.21        11.49 o                         
   6   3   9          8.76         13.10         4.35 o                         
   7   3   9        210.84        162.84         6.11 o                         
   8   3   9       1163.13       1211.68        21.99 o                         
   9   3   9         27.53         15.22         4.79 o                         
  10   3   9       1444.90       1502.04        29.65 o                         
  11   3   9         58.84         64.19         5.26 o                         
  12   3   9         10.40         16.71         3.94 o                         
  13   3   9         20.32         21.81         3.06 o                         
   0   4   9       2001.67       1733.36        71.89 o                         
   1   4   9        481.58        558.60        37.08 o                         
   2   4   9       7013.96       6936.91       190.01 o                         
   3   4   9        482.83        504.87        17.38 o                         
   4   4   9        201.88        179.11        13.93 o                         
   5   4   9        373.52        399.36        17.32 o                         
   6   4   9        323.86        316.87        13.42 o                         
   7   4   9       1807.71       1816.49        27.60 o                         
   8   4   9        496.25        483.31        10.71 o                         
   9   4   9         14.93         11.84         4.49 o                         
  10   4   9          5.81         16.86         5.13 o                         
  11   4   9        163.26        135.15         6.76 o                         
  12   4   9         21.26         19.76         3.66 o                         
  13   4   9          7.90         11.20         2.75 o                         
   1   5   9         66.16         63.18        11.24 o                         
   2   5   9       4582.98       5138.56       158.83 o                         
   3   5   9        247.19        201.68        13.37 o                         
   4   5   9        374.35        511.54        23.11 o                         
   5   5   9        948.64        797.85        35.35 o                         
   6   5   9        188.82        151.53         5.90 o                         
   7   5   9          0.74          0.18         3.72 o                         
   8   5   9         86.10         79.12         4.73 o                         
   9   5   9       2228.73       2313.41        38.49 o                         
  10   5   9        424.19        422.79        12.50 o                         
  11   5   9        467.13        462.57        23.49 o                         
  12   5   9        306.45        325.27        22.31 o                         
  13   5   9         42.60         40.61         3.25 o                         
   0   6   9       2296.22       2666.44       111.45 o                         
   1   6   9       1314.49       1377.88        49.62 o                         
   2   6   9        663.89        736.55        54.95 o                         
   3   6   9         93.93         56.40        11.83 o                         
   4   6   9        775.51        926.27        36.03 o                         
   5   6   9        527.51        438.26        14.20 o                         
   6   6   9        444.85        424.48        12.51 o                         
   7   6   9        821.16        761.55        17.20 o                         
   8   6   9          5.40          3.54         3.59 o                         
   9   6   9         72.37         68.70         5.41 o                         
  10   6   9        277.61        327.05        18.29 o                         
  11   6   9         34.10         35.34         4.57 o                         
  12   6   9        136.60        142.45         6.81 o                         
   1   7   9        855.94        851.63        33.86 o                         
   2   7   9        297.62        174.52        14.33 o                         
   3   7   9         44.91         55.20        12.93 o                         
   4   7   9       1331.79       1274.58        29.59 o                         
   5   7   9        905.16        817.68        21.24 o                         
   6   7   9       2453.80       2488.09        61.35 o                         
   7   7   9        232.51        235.53         9.73 o                         
   8   7   9        262.95        268.80         8.67 o                         
   9   7   9        282.16        314.71        11.10 o                         
  10   7   9        491.68        446.81        21.61 o                         
  11   7   9         26.30         22.97         4.65 o                         
  12   7   9         65.43         46.71         4.24 o                         
   0   8   9       3205.30       3065.82        84.49 o                         
   1   8   9         21.80         26.54         4.09 o                         
   2   8   9        281.23        255.18         8.80 o                         
   3   8   9        840.99        783.69        18.96 o                         
   4   8   9        266.87        237.05         8.77 o                         
   5   8   9         67.86         53.01         5.84 o                         
   6   8   9         44.47         26.80         5.71 o                         
   7   8   9          3.17          3.79         4.89 o                         
   8   8   9         81.47         75.72         5.38 o                         
   9   8   9        159.74        179.49         7.45 o                         
  10   8   9          2.79          0.99         3.67 o                         
  11   8   9        184.50        220.75         9.90 o                         
   1   9   9         14.39         16.95         3.87 o                         
   2   9   9          4.28         -1.57         3.59 o                         
   3   9   9        201.96        190.97         7.18 o                         
   4   9   9        258.77        288.65        11.74 o                         
   5   9   9         12.12         11.05         4.28 o                         
   6   9   9       1051.24       1107.59        33.09 o                         
   7   9   9        152.01        158.30         7.41 o                         
   8   9   9         81.49         89.68         5.63 o                         
   9   9   9         65.66         61.35         4.65 o                         
  10   9   9        249.84        290.53        13.96 o                         
  11   9   9        116.27        132.17         7.54 o                         
   0  10   9        547.33        520.04        20.15 o                         
   1  10   9         94.77         67.70         5.77 o                         
   2  10   9         25.42         18.51         4.13 o                         
   3  10   9         43.47         30.18         4.72 o                         
   4  10   9         16.38         13.83         4.10 o                         
   5  10   9        152.86        116.10         7.23 o                         
   6  10   9        204.18        204.57         8.81 o                         
   7  10   9        102.36        104.16         5.90 o                         
   8  10   9          0.01          1.69         3.67 o                         
   9  10   9          1.81          4.73         3.34 o                         
  10  10   9         23.95         39.50         4.85 o                         
   1  11   9          0.14          4.57         4.69 o                         
   2  11   9       2196.80       2208.07        39.46 o                         
   3  11   9        348.47        307.45         9.37 o                         
   4  11   9         33.98         12.67         3.47 o                         
   5  11   9        563.92        519.67        12.48 o                         
   6  11   9         24.82         28.80         4.13 o                         
   7  11   9          5.90         16.41         3.43 o                         
   8  11   9        811.60        922.17        23.75 o                         
   9  11   9         71.47         66.79         7.46 o                         
   0  12   9          0.08          3.99         6.11 o                         
   1  12   9        149.68        141.62         8.15 o                         
   2  12   9        127.29        135.27         5.68 o                         
   3  12   9         55.04         44.15         3.92 o                         
   4  12   9          0.62         -1.06         3.03 o                         
   5  12   9         15.16         11.32         2.84 o                         
   6  12   9         94.99         91.85         6.38 o                         
   7  12   9          4.16          1.00         2.89 o                         
   8  12   9        171.26        174.94        10.61 o                         
   1  13   9          2.60         -0.98         4.02 o                         
   2  13   9         12.67          9.42         3.30 o                         
   3  13   9        167.78        201.96         7.11 o                         
   4  13   9         12.37         19.44         3.38 o                         
   5  13   9          0.27         -1.35         2.86 o                         
   6  13   9        370.06        382.46        20.81 o                         
   7  13   9         30.18         24.93         4.00 o                         
   0  14   9          0.76          3.47         4.92 o                         
   1  14   9          4.40          5.80         3.68 o                         
   2  14   9         35.13         40.21         3.28 o                         
   3  14   9        112.82        116.45         5.04 o                         
   4  14   9        215.88        198.74        16.62 o                         
   5  14   9          2.70         -2.78         2.78 o                         
   1  15   9        124.13        117.57         5.38 o                         
   2  15   9         59.07         38.90         2.49 o                         
   0   0  10        101.95         56.39         7.89 o                         
   1   0  10       2092.71       1833.87        49.54 o                         
   2   0  10      16352.59      15071.29       460.29 o                         
   3   0  10        477.16        469.66        46.13 o                         
   4   0  10       4093.45       3719.44       151.02 o                         
   5   0  10      16286.44      16392.81       621.70 o                         
   6   0  10        241.22        278.94        31.85 o                         
   7   0  10       3961.96       3761.34       220.41 o                         
   8   0  10        293.61        235.75        16.44 o                         
   9   0  10       1586.89       1688.47        61.09 o                         
  10   0  10        775.38        738.63        21.10 o                         
  11   0  10        885.58        911.48        32.00 o                         
  12   0  10        312.35        328.64        16.40 o                         
  13   0  10       1255.77       1253.21        43.57 o                         
   1   1  10      19357.67      18024.00       337.28 o                         
   2   1  10        431.99        417.34        12.30 o                         
   3   1  10       7372.67       7399.12       202.37 o                         
   4   1  10       1489.21       1518.54        48.76 o                         
   5   1  10       1444.08       1593.10        59.59 o                         
   6   1  10          2.97          7.39         8.61 o                         
   7   1  10         68.84         71.20        13.60 o                         
   8   1  10        160.32        145.88         8.02 o                         
   9   1  10         13.69         28.01         4.29 o                         
  10   1  10         15.92         11.37         4.53 o                         
  11   1  10         11.10         13.06         4.58 o                         
  12   1  10         25.18         38.15         5.45 o                         
  13   1  10          0.64          2.40         3.60 o                         
   0   2  10          8.22          5.41        14.52 o                         
   1   2  10       5115.55       5175.82       160.63 o                         
   2   2  10       1564.50       1649.86        48.56 o                         
   3   2  10       3138.59       3483.00        97.20 o                         
   4   2  10         54.18         43.34         5.83 o                         
   5   2  10       2702.40       2871.95        63.02 o                         
   6   2  10        214.43        189.16         9.09 o                         
   7   2  10         78.51         89.07         4.36 o                         
   8   2  10         15.17         17.22         4.75 o                         
   9   2  10        272.16        225.75         8.64 o                         
  10   2  10        293.93        285.62         9.38 o                         
  11   2  10        393.82        361.78        10.34 o                         
  12   2  10         80.10        102.67         6.02 o                         
  13   2  10        650.59        730.01        17.26 o                         
   1   3  10       7145.57       7213.84       224.92 o                         
   2   3  10         11.20         15.51         6.55 o                         
   3   3  10        766.60        766.92        27.45 o                         
   4   3  10        975.29       1059.69        35.28 o                         
   5   3  10        935.60        886.59        22.67 o                         
   6   3  10         45.89         30.56         4.78 o                         
   7   3  10       1025.61        924.47        15.84 o                         
   8   3  10        406.46        381.49         9.93 o                         
   9   3  10        181.79        175.35         7.20 o                         
  10   3  10        194.88        204.40         8.00 o                         
  11   3  10         90.75        102.52         6.58 o                         
  12   3  10         27.87         31.39         4.49 o                         
  13   3  10          0.75         -0.89         2.89 o                         
   0   4  10       6151.53       6296.22       199.44 o                         
   1   4  10       3482.92       3771.36       122.97 o                         
   2   4  10       7682.38       7842.86       213.41 o                         
   3   4  10          0.14          2.28         4.78 o                         
   4   4  10         94.36         74.62         9.03 o                         
   5   4  10       1331.54       1575.37        53.27 o                         
   6   4  10        386.29        414.02        15.94 o                         
   7   4  10       2962.32       2863.32        40.03 o                         
   8   4  10        346.57        322.75         9.54 o                         
   9   4  10        777.28        751.21        17.23 o                         
  10   4  10        412.83        401.48        11.77 o                         
  11   4  10        279.79        260.58         9.15 o                         
  12   4  10          0.03         -2.66         4.00 o                         
  13   4  10        299.77        276.29        14.46 o                         
   1   5  10       1505.69       1746.16        62.89 o                         
   2   5  10         35.98         47.37         7.64 o                         
   3   5  10        158.65        165.03        13.98 o                         
   4   5  10       1382.48       1461.30        48.82 o                         
   5   5  10          0.55         -1.36         7.23 o                         
   6   5  10        414.94        411.72        10.23 o                         
   7   5  10        138.76        116.98         7.16 o                         
   8   5  10          2.26          0.62         3.47 o                         
   9   5  10         66.10         81.86         5.30 o                         
  10   5  10          0.00          4.79         4.76 o                         
  11   5  10         70.63         68.49         6.74 o                         
  12   5  10          3.55          3.25         3.26 o                         
  13   5  10         13.56         14.21         2.85 o                         
   0   6  10          0.16         13.67        10.17 o                         
   1   6  10       2320.52       2995.29       123.76 o                         
   2   6  10       1850.17       1989.65        63.98 o                         
   3   6  10          1.17          4.30         5.63 o                         
   4   6  10       1260.01       1291.11        46.03 o                         
   5   6  10       1861.89       1936.17        39.70 o                         
   6   6  10        669.64        654.71        22.36 o                         
   7   6  10          4.28         17.50         4.23 o                         
   8   6  10         77.01         94.21         5.51 o                         
   9   6  10         22.15         22.63         4.52 o                         
  10   6  10        153.81        156.62         9.35 o                         
  11   6  10         61.46         72.23         5.15 o                         
  12   6  10         13.47         15.79         3.28 o                         
   1   7  10        215.00        171.31        12.17 o                         
   2   7  10       2367.74       2555.05        80.96 o                         
   3   7  10        314.11        317.30        28.75 o                         
   4   7  10          0.09         -4.22         4.22 o                         
   5   7  10         47.35         53.24         5.52 o                         
   6   7  10        591.49        597.37        18.43 o                         
   7   7  10         26.42         32.47         5.12 o                         
   8   7  10        242.71        235.15         9.72 o                         
   9   7  10         35.03         42.45         5.41 o                         
  10   7  10         32.91         24.07         4.25 o                         
  11   7  10        179.97        166.48         8.24 o                         
  12   7  10          0.90          1.37         1.95 o                         
   0   8  10       1344.08       1458.74        38.06 o                         
   1   8  10        644.20        540.43        17.28 o                         
   2   8  10        276.30        266.77         8.08 o                         
   3   8  10         16.48         14.88         4.05 o                         
   4   8  10        566.83        559.49        14.98 o                         
   5   8  10         10.80         14.82         5.53 o                         
   6   8  10         61.01         56.32         6.21 o                         
   7   8  10        726.54        767.27        20.78 o                         
   8   8  10        123.57        119.19         7.04 o                         
   9   8  10        115.66        106.30         6.25 o                         
  10   8  10         97.38         80.49         5.11 o                         
  11   8  10        195.67        168.23         9.60 o                         
   1   9  10        557.76        536.37        12.42 o                         
   2   9  10        117.72        115.15         6.36 o                         
   3   9  10       2519.85       2516.63        44.44 o                         
   4   9  10         46.71         49.45         5.48 o                         
   5   9  10        187.85        182.34        10.36 o                         
   6   9  10        429.16        450.49        17.84 o                         
   7   9  10         17.96          6.43         4.57 o                         
   8   9  10         31.60         34.35         4.46 o                         
   9   9  10         25.96         24.01         3.83 o                         
  10   9  10          6.63         13.46         3.39 o                         
  11   9  10        193.24        182.45         9.04 o                         
   0  10  10        100.47        119.53         8.15 o                         
   1  10  10       1597.70       1742.16        33.47 o                         
   2  10  10        291.73        309.69         9.27 o                         
   3  10  10        316.56        309.52         8.74 o                         
   4  10  10       2276.05       2392.52        42.88 o                         
   5  10  10        150.97        184.61         9.78 o                         
   6  10  10         66.55         71.25         6.53 o                         
   7  10  10        124.56        110.68         8.11 o                         
   8  10  10         58.53         63.89         4.39 o                         
   9  10  10       2199.06       2404.04        93.46 o                         
  10  10  10          9.48          8.15         3.07 o                         
   1  11  10         73.97         68.08         8.18 o                         
   2  11  10         23.03         21.46         4.05 o                         
   3  11  10        239.01        218.09         6.71 o                         
   4  11  10         54.67         41.32         4.55 o                         
   5  11  10        344.92        399.33        11.30 o                         
   6  11  10          1.76          5.91         3.40 o                         
   7  11  10        151.72        144.65         6.71 o                         
   8  11  10         87.05        101.99         4.85 o                         
   9  11  10         71.68         73.00         6.62 o                         
   0  12  10        629.82        669.27        22.84 o                         
   1  12  10          0.09         -3.19         4.17 o                         
   2  12  10        207.11        189.19         7.53 o                         
   3  12  10         70.49         67.52         4.75 o                         
   4  12  10          0.27          1.43         3.24 o                         
   5  12  10         61.07         52.25         3.87 o                         
   6  12  10          0.73          2.92         2.61 o                         
   7  12  10         17.66          3.54         4.12 o                         
   8  12  10        279.77        298.07        13.84 o                         
   1  13  10         75.76         80.61         5.68 o                         
   2  13  10        448.55        426.86        11.65 o                         
   3  13  10         21.21         26.77         3.80 o                         
   4  13  10         17.46         18.57         3.75 o                         
   5  13  10         25.23         11.37         4.13 o                         
   6  13  10       1071.78       1224.70       106.54 o                         
   7  13  10        100.67         87.04         4.64 o                         
   0  14  10        487.51        516.44        19.08 o                         
   1  14  10         97.33        104.44         5.28 o                         
   2  14  10         31.87         34.96         3.33 o                         
   3  14  10         31.82         34.18         3.03 o                         
   4  14  10         11.05         15.13         2.84 o                         
   1  15  10          7.50         11.42         2.57 o                         
   2  15  10          8.91         16.74         4.00 o                         
   1   1  11        183.74        214.81         6.70 o                         
   2   1  11      21529.60      20529.80       410.67 o                         
   3   1  11        102.12        105.43         7.89 o                         
   4   1  11       7186.02       7777.45       219.48 o                         
   5   1  11          0.39         -0.68         8.96 o                         
   6   1  11        779.32        867.06        38.95 o                         
   7   1  11        358.35        330.49        10.71 o                         
   8   1  11          7.00          8.04         3.58 o                         
   9   1  11        832.43        763.91        17.08 o                         
  10   1  11        130.68        136.22         8.99 o                         
  11   1  11         13.09         14.18         4.71 o                         
  12   1  11          1.32         -4.68         6.41 o                         
  13   1  11          8.42          6.09         3.77 o                         
   0   2  11      31530.58      32074.14      1693.95 o                         
   1   2  11        267.24        317.45        11.73 o                         
   2   2  11       4450.05       4494.75       123.27 o                         
   3   2  11       2656.74       2775.62        71.00 o                         
   4   2  11       5210.15       5349.26       132.06 o                         
   5   2  11        213.13        218.61        11.47 o                         
   6   2  11       2056.54       2324.70        57.21 o                         
   7   2  11       1230.01       1167.81        20.52 o                         
   8   2  11          1.37          0.79         4.43 o                         
   9   2  11         40.68         38.14         5.09 o                         
  10   2  11        275.12        243.96        10.15 o                         
  11   2  11        216.13        206.16         7.72 o                         
  12   2  11         93.65         88.81         5.97 o                         
  13   2  11        100.04        118.00         5.48 o                         
   1   3  11       2098.75       2228.71        74.21 o                         
   2   3  11       1282.31       1293.17        40.64 o                         
   3   3  11       3684.83       3732.76       105.44 o                         
   4   3  11       1743.77       1876.62        51.64 o                         
   5   3  11        203.12        248.07         9.05 o                         
   6   3  11       1224.11       1261.52        33.84 o                         
   7   3  11          4.45         -0.18         3.13 o                         
   8   3  11        307.74        325.85         9.94 o                         
   9   3  11       1264.68       1168.66        23.08 o                         
  10   3  11        878.60        986.65        25.48 o                         
  11   3  11        359.83        374.91        10.91 o                         
  12   3  11         27.10         39.87         4.81 o                         
  13   3  11          1.84          3.65         2.85 o                         
   0   4  11       9576.09      11153.83       347.17 o                         
   1   4  11         59.42         40.45         8.28 o                         
   2   4  11        165.62        174.07        13.29 o                         
   3   4  11         52.79         53.52         8.07 o                         
   4   4  11        365.13        456.32        24.14 o                         
   5   4  11         20.55         13.57         4.64 o                         
   6   4  11         31.47         34.25         3.19 o                         
   7   4  11       1035.12       1010.67        19.65 o                         
   8   4  11        719.70        723.96        13.22 o                         
   9   4  11         14.49          8.22         4.71 o                         
  10   4  11        388.34        435.87        16.81 o                         
  11   4  11        276.01        270.15        13.30 o                         
  12   4  11        365.11        367.93        11.28 o                         
  13   4  11          5.25          4.74         3.58 o                         
   1   5  11          2.70         -3.50         9.94 o                         
   2   5  11       5555.76       6387.49       158.29 o                         
   3   5  11         31.93         12.23         5.13 o                         
   4   5  11       2487.58       2592.55        79.00 o                         
   5   5  11         85.42         53.24         9.15 o                         
   6   5  11        423.73        380.97        12.87 o                         
   7   5  11          0.46          0.12         3.31 o                         
   8   5  11         99.37         82.45         4.52 o                         
   9   5  11        288.56        288.60        10.86 o                         
  10   5  11         25.76         29.17         4.92 o                         
  11   5  11          0.64          0.70         4.63 o                         
  12   5  11        222.66        245.52         8.83 o                         
  13   5  11         10.46          5.65         2.28 o                         
   0   6  11       2132.74       2527.91       162.97 o                         
   1   6  11       2447.46       2519.61        88.72 o                         
   2   6  11         29.99         30.35         6.54 o                         
   3   6  11        304.21        326.52        14.80 o                         
   4   6  11        232.36        251.38        17.05 o                         
   5   6  11        721.19        730.33        16.80 o                         
   6   6  11       2097.00       1977.71        34.50 o                         
   7   6  11         15.36         19.70         3.94 o                         
   8   6  11        578.39        566.31        14.07 o                         
   9   6  11          3.76         -1.36         3.72 o                         
  10   6  11        160.98        162.60         7.94 o                         
  11   6  11        315.32        319.93        15.28 o                         
  12   6  11         33.36         49.82         4.44 o                         
   1   7  11        515.59        490.40        21.12 o                         
   2   7  11       1527.95       1549.35        54.41 o                         
   3   7  11         23.45         24.33         5.09 o                         
   4   7  11         48.42         52.56         4.28 o                         
   5   7  11         13.61          1.13         4.77 o                         
   6   7  11        938.89        991.07        21.00 o                         
   7   7  11       2071.03       2016.30        45.15 o                         
   8   7  11         27.18         20.68         3.98 o                         
   9   7  11        280.22        312.00         9.73 o                         
  10   7  11        445.03        453.10        18.25 o                         
  11   7  11          2.21          0.42         3.97 o                         
  12   7  11          0.06         -0.65         1.81 o                         
   0   8  11          0.68          6.07         4.18 o                         
   1   8  11         39.85         21.82         3.82 o                         
   2   8  11       2388.58       2335.43        41.53 o                         
   3   8  11         19.09          6.40         3.66 o                         
   4   8  11         15.67          8.06         4.09 o                         
   5   8  11          0.11         -5.70         5.70 o                         
   6   8  11        488.18        444.41        13.06 o                         
   7   8  11          0.45          2.04         4.42 o                         
   8   8  11        732.02        737.90        19.85 o                         
   9   8  11        241.46        246.92         9.51 o                         
  10   8  11         77.85         69.03         7.59 o                         
  11   8  11        315.08        364.59        11.49 o                         
   1   9  11        408.67        379.70         9.77 o                         
   2   9  11       3706.85       3528.45        57.97 o                         
   3   9  11         70.69         71.41         5.45 o                         
   4   9  11        350.84        404.72        12.34 o                         
   5   9  11          3.83         -0.88         5.12 o                         
   6   9  11         18.57         32.60         6.11 o                         
   7   9  11        250.27        310.91        13.24 o                         
   8   9  11         27.66         50.02         4.98 o                         
   9   9  11         56.18         66.47         6.69 o                         
  10   9  11        240.43        273.03        10.39 o                         
  11   9  11          8.54         11.42         2.95 o                         
   0  10  11       1065.42       1107.49        30.39 o                         
   1  10  11         28.04         13.60         4.07 o                         
   2  10  11         93.27         73.80         4.77 o                         
   3  10  11          0.06         -2.68         4.53 o                         
   4  10  11        803.20        855.54        19.41 o                         
   5  10  11         77.11         73.20         7.06 o                         
   6  10  11         14.30         18.28         4.26 o                         
   7  10  11         72.19         88.59         5.74 o                         
   8  10  11         88.21        103.41         5.57 o                         
   9  10  11         16.78         27.69         5.37 o                         
  10  10  11        117.69        135.09         8.21 o                         
   1  11  11        115.78        138.57         7.48 o                         
   2  11  11          0.16          2.55         3.95 o                         
   3  11  11         27.12         37.75         3.63 o                         
   4  11  11        250.25        290.77        12.14 o                         
   5  11  11         94.49         99.72         4.63 o                         
   6  11  11          1.08          3.43         3.30 o                         
   7  11  11         23.98         33.65         3.15 o                         
   8  11  11        166.90        192.01         8.74 o                         
   9  11  11         64.06         56.79         6.09 o                         
   0  12  11        380.03        403.04        15.84 o                         
   1  12  11        111.46         95.00         6.10 o                         
   2  12  11       1020.38       1012.32        20.67 o                         
   3  12  11        130.60        156.65         7.81 o                         
   4  12  11        340.19        362.50        10.23 o                         
   5  12  11         27.09         18.02         3.39 o                         
   6  12  11         16.99          9.85         2.53 o                         
   7  12  11          6.25         13.24         5.39 o                         
   8  12  11          3.66          0.23         2.08 o                         
   1  13  11         50.25         42.07         4.30 o                         
   2  13  11          1.43         -0.04         3.30 o                         
   3  13  11        196.26        214.02         8.53 o                         
   4  13  11         33.83         45.91         4.84 o                         
   5  13  11         15.32         28.07         3.69 o                         
   6  13  11         48.78         53.74         8.24 o                         
   7  13  11         25.69         20.73         2.43 o                         
   0  14  11          3.02          4.12         4.02 o                         
   1  14  11          1.09          0.23         3.79 o                         
   2  14  11         77.37         66.23         4.12 o                         
   3  14  11        252.91        278.66         9.88 o                         
   4  14  11        472.90        511.49        14.03 o                         
   1  15  11         15.45         11.35         2.93 o                         
   0   0  12       3039.74       2804.75       109.95 o                         
   1   0  12         17.26         29.18         9.47 o                         
   2   0  12        194.86        187.10        15.55 o                         
   3   0  12       2955.58       3018.62       120.57 o                         
   4   0  12      10627.40      10686.38       585.46 o                         
   5   0  12       1206.15       1354.60        66.47 o                         
   6   0  12        247.58        261.52        31.47 o                         
   7   0  12       1072.64       1090.33        35.71 o                         
   8   0  12         62.32         78.66         9.14 o                         
   9   0  12        206.18        211.76         9.91 o                         
  10   0  12         65.63         44.58         6.85 o                         
  11   0  12        333.47        351.64        20.39 o                         
  12   0  12       1060.52       1066.92        38.46 o                         
  13   0  12         55.41         52.54        12.17 o                         
   1   1  12        386.02        347.33        13.79 o                         
   2   1  12       2953.91       3391.39        71.42 o                         
   3   1  12        824.62        886.61        27.08 o                         
   4   1  12       8203.47       8505.01       209.05 o                         
   5   1  12          5.09          4.05         8.95 o                         
   6   1  12         16.42         17.58         7.85 o                         
   7   1  12          8.96          2.67         3.36 o                         
   8   1  12        654.15        591.63        13.94 o                         
   9   1  12        968.83        974.18        19.60 o                         
  10   1  12        301.63        292.71        10.41 o                         
  11   1  12         95.38        105.30         8.63 o                         
  12   1  12        856.81        961.12        26.21 o                         
  13   1  12        318.09        331.40        12.14 o                         
   0   2  12       7130.51       7645.11       291.25 o                         
   1   2  12       2687.98       2704.71        74.88 o                         
   2   2  12       4048.32       4183.31       115.19 o                         
   3   2  12       7365.68       7649.41       169.18 o                         
   4   2  12       7018.54       7161.60       174.95 o                         
   5   2  12         23.31         16.56         5.07 o                         
   6   2  12         32.86         21.24         5.47 o                         
   7   2  12          2.40          6.34         3.49 o                         
   8   2  12         21.27         20.93         4.57 o                         
   9   2  12          0.14          2.35         4.49 o                         
  10   2  12          5.34          7.54         5.11 o                         
  11   2  12          0.66         -0.95         4.19 o                         
  12   2  12         12.93         11.50         4.58 o                         
  13   2  12          5.73         11.48         3.10 o                         
   1   3  12       5852.08       6082.70       192.63 o                         
   2   3  12        783.57        911.56        29.31 o                         
   3   3  12        402.38        379.07        16.79 o                         
   4   3  12       1910.87       1989.29        54.83 o                         
   5   3  12         46.61         64.54         5.04 o                         
   6   3  12         47.53         41.63         5.32 o                         
   7   3  12        169.62        165.78         5.28 o                         
   8   3  12       1527.97       1571.18        27.57 o                         
   9   3  12        989.11        864.26        19.24 o                         
  10   3  12        107.50        114.87         6.73 o                         
  11   3  12        421.10        525.70        12.38 o                         
  12   3  12        215.24        234.82         8.81 o                         
  13   3  12        246.26        215.32        10.07 o                         
   0   4  12        130.46         67.36        21.15 o                         
   1   4  12        799.43        826.95        33.03 o                         
   2   4  12        904.28        813.28        24.50 o                         
   3   4  12       2242.78       2570.31        65.68 o                         
   4   4  12        236.47        248.05        14.60 o                         
   5   4  12       1142.39       1243.80        30.49 o                         
   6   4  12        207.36        219.11         9.47 o                         
   7   4  12        285.23        280.97         6.82 o                         
   8   4  12       1241.34       1185.77        19.34 o                         
   9   4  12        147.07        135.43         7.78 o                         
  10   4  12        149.49        137.29         7.00 o                         
  11   4  12          8.22          7.78         4.36 o                         
  12   4  12        694.47        809.72        22.15 o                         
  13   4  12         76.58         81.47         4.64 o                         
   1   5  12       3816.10       4404.35       180.12 o                         
   2   5  12       6575.33       7219.83       176.05 o                         
   3   5  12          1.29         -1.55         5.52 o                         
   4   5  12         37.40         38.94         8.07 o                         
   5   5  12        842.10        735.63        21.65 o                         
   6   5  12          0.01         -2.11         3.24 o                         
   7   5  12        396.81        395.16         9.75 o                         
   8   5  12       2322.50       2473.29        37.65 o                         
   9   5  12       1002.89        970.84        23.14 o                         
  10   5  12          8.15          0.44         5.33 o                         
  11   5  12          0.21         -4.62         4.62 o                         
  12   5  12          3.02          5.15         2.71 o                         
   0   6  12         92.99         75.77        26.02 o                         
   1   6  12        364.88        451.93        24.70 o                         
   2   6  12       3941.62       3881.32       113.29 o                         
   3   6  12        172.00        213.06        15.75 o                         
   4   6  12       8852.46       8614.29       174.38 o                         
   5   6  12       1119.04       1077.18        20.07 o                         
   6   6  12       4355.55       4243.06        65.95 o                         
   7   6  12        972.30        958.95        20.04 o                         
   8   6  12        844.50        859.56        22.59 o                         
   9   6  12         77.94         82.28         6.93 o                         
  10   6  12         53.74         53.32         5.35 o                         
  11   6  12         65.20         73.00         6.78 o                         
  12   6  12         82.10         78.31         4.17 o                         
   1   7  12        448.15        469.02        36.81 o                         
   2   7  12        813.24        876.60        36.16 o                         
   3   7  12        120.80        115.61         7.14 o                         
   4   7  12       2657.60       2550.75        47.00 o                         
   5   7  12         77.93         90.37         6.44 o                         
   6   7  12         80.57        102.35         6.10 o                         
   7   7  12         34.42         24.31         4.20 o                         
   8   7  12        149.91        131.51         5.92 o                         
   9   7  12          0.67          5.87         4.70 o                         
  10   7  12        187.60        181.22        10.00 o                         
  11   7  12        601.44        727.97        23.15 o                         
  12   7  12         97.67         94.32         6.95 o                         
   0   8  12        671.21        731.21        20.33 o                         
   1   8  12         92.14         87.42         4.82 o                         
   2   8  12       1692.28       1489.96        28.25 o                         
   3   8  12       1023.19       1013.79        20.67 o                         
   4   8  12        262.81        206.59         7.70 o                         
   5   8  12        111.27        109.95         7.44 o                         
   6   8  12        338.79        314.02        14.79 o                         
   7   8  12        218.59        242.72         9.33 o                         
   8   8  12        379.77        393.67        17.35 o                         
   9   8  12        390.53        458.55        20.09 o                         
  10   8  12        109.31        136.59        13.29 o                         
  11   8  12         79.24         77.65         3.95 o                         
   1   9  12       1487.23       1485.39        29.25 o                         
   2   9  12       4413.37       4375.61        78.04 o                         
   3   9  12        704.89        683.45        15.49 o                         
   4   9  12        481.09        537.66        15.88 o                         
   5   9  12        144.84        123.37         9.97 o                         
   6   9  12       3778.93       4120.02        91.92 o                         
   7   9  12         61.96         69.94         5.40 o                         
   8   9  12         55.69         52.10         4.46 o                         
   9   9  12         13.16         20.03        10.61 o                         
  10   9  12        269.72        281.60        10.64 o                         
  11   9  12        131.24        120.07         6.51 o                         
   0  10  12       5100.48       4908.11       102.28 o                         
   1  10  12        898.87        973.12        20.57 o                         
   2  10  12          0.06         -1.55         4.05 o                         
   3  10  12        452.53        503.94        11.89 o                         
   4  10  12         12.54          6.73         5.58 o                         
   5  10  12         25.80          7.49         5.29 o                         
   6  10  12        119.24        141.30         8.82 o                         
   7  10  12          0.26          9.09         3.58 o                         
   8  10  12          0.13         -2.05         2.97 o                         
   9  10  12         90.39        116.86         8.32 o                         
  10  10  12        475.66        466.04        29.64 o                         
   1  11  12         10.60         13.07         4.38 o                         
   2  11  12        698.19        769.44        16.85 o                         
   3  11  12          1.45          4.09         3.77 o                         
   4  11  12        242.57        282.92        11.48 o                         
   5  11  12         88.06         86.90         4.83 o                         
   6  11  12         78.27        116.76         5.10 o                         
   7  11  12         78.68         68.56         3.68 o                         
   8  11  12         19.66         21.82         4.89 o                         
   9  11  12        183.23        183.81        12.44 o                         
   0  12  12        173.43        172.67         9.78 o                         
   1  12  12        425.81        467.84        16.25 o                         
   2  12  12        194.85        153.34        11.74 o                         
   3  12  12          2.45          7.86         4.37 o                         
   4  12  12         29.93         31.53         4.15 o                         
   5  12  12        317.42        300.98         8.29 o                         
   6  12  12         19.11         22.38         3.41 o                         
   7  12  12         59.04         56.93         6.68 o                         
   8  12  12       1026.36        951.80        35.74 o                         
   1  13  12        146.17        165.52         9.95 o                         
   2  13  12        893.81        954.68        23.40 o                         
   3  13  12       1037.91       1056.89        27.80 o                         
   4  13  12         60.82         57.14         4.86 o                         
   5  13  12        559.07        615.70        23.38 o                         
   6  13  12         24.02         37.10         4.24 o                         
   0  14  12          7.46          2.46         5.50 o                         
   1  14  12        123.38        118.20         6.81 o                         
   2  14  12        126.00         99.47         5.14 o                         
   3  14  12         20.06         26.24         2.32 o                         
   4  14  12        919.48        838.38        37.41 o                         
   1   1  13        470.71        446.78        16.99 o                         
   2   1  13       2721.11       2578.68        58.82 o                         
   3   1  13         64.89         52.09         6.78 o                         
   4   1  13         32.70         46.73         7.98 o                         
   5   1  13       1319.99       1460.36        43.24 o                         
   6   1  13       1744.38       1693.90        67.92 o                         
   7   1  13        135.46        132.13         5.57 o                         
   8   1  13        109.46        126.79         6.13 o                         
   9   1  13        211.43        259.93         9.19 o                         
  10   1  13        148.94        155.05         8.46 o                         
  11   1  13        271.45        289.98        13.87 o                         
  12   1  13          6.65         15.66         4.62 o                         
  13   1  13        223.06        260.21         9.46 o                         
   0   2  13       4098.74       3798.04       149.71 o                         
   1   2  13       4629.42       4575.60       109.88 o                         
   2   2  13       1095.78       1017.83        28.97 o                         
   3   2  13       3022.09       3120.06        72.70 o                         
   4   2  13       1414.71       1360.21        44.14 o                         
   5   2  13        290.55        240.59        14.88 o                         
   6   2  13       1298.00       1357.43        36.00 o                         
   7   2  13         37.53         42.70         3.85 o                         
   8   2  13       1340.20       1311.49        27.58 o                         
   9   2  13       1539.79       1444.50        26.35 o                         
  10   2  13        178.55        167.69         7.81 o                         
  11   2  13        125.51        125.70         6.55 o                         
  12   2  13          8.37          7.42         4.50 o                         
  13   2  13         10.16          6.05         3.85 o                         
   1   3  13       2852.11       3280.35       105.79 o                         
   2   3  13        184.40        212.29        15.59 o                         
   3   3  13        452.36        556.57        21.80 o                         
   4   3  13          3.00          7.40         5.19 o                         
   5   3  13         20.73         32.53         4.50 o                         
   6   3  13        164.08        188.16         6.05 o                         
   7   3  13        185.21        176.97         5.94 o                         
   8   3  13          2.68          5.81         3.93 o                         
   9   3  13       3617.50       3828.61        60.79 o                         
  10   3  13        174.61        162.88         7.60 o                         
  11   3  13          0.63          1.33         4.07 o                         
  12   3  13        224.07        248.17         7.97 o                         
  13   3  13          3.49          1.11         3.22 o                         
   0   4  13        243.98        325.56        38.84 o                         
   1   4  13        147.56        105.68        10.01 o                         
   2   4  13       1263.98       1263.91        35.68 o                         
   3   4  13        384.35        371.71        15.84 o                         
   4   4  13        984.46        970.47        34.70 o                         
   5   4  13        144.58        132.86         6.99 o                         
   6   4  13        281.13        254.28         7.08 o                         
   7   4  13       1107.02       1138.84        18.87 o                         
   8   4  13        143.98        136.47         6.15 o                         
   9   4  13         50.22         39.66         6.84 o                         
  10   4  13         89.66         88.24         6.09 o                         
  11   4  13          0.43          2.85         4.16 o                         
  12   4  13          0.01         -3.65         3.67 o                         
  13   4  13         16.87         16.74         2.71 o                         
   1   5  13         13.29         48.61        11.93 o                         
   2   5  13        845.77       1023.07        31.24 o                         
   3   5  13        410.40        379.31        17.03 o                         
   4   5  13        103.42         90.15        16.68 o                         
   5   5  13        129.46        108.65         5.12 o                         
   6   5  13         67.07         66.98         4.45 o                         
   7   5  13        107.40        103.07         6.70 o                         
   8   5  13          0.78          8.64         3.54 o                         
   9   5  13        530.51        492.34        18.12 o                         
  10   5  13         37.40         29.06         5.24 o                         
  11   5  13         60.14         84.76         5.71 o                         
  12   5  13          3.26          4.19         3.04 o                         
   0   6  13         67.65         78.68        26.12 o                         
   1   6  13         22.18         67.89         7.53 o                         
   2   6  13         13.98         12.25         5.79 o                         
   3   6  13        217.62        301.67        15.26 o                         
   4   6  13        403.31        389.39        10.05 o                         
   5   6  13        710.80        687.94        14.16 o                         
   6   6  13         28.83         30.75         3.76 o                         
   7   6  13        173.36        163.88         6.58 o                         
   8   6  13          5.78          5.43         3.76 o                         
   9   6  13          5.61          6.22         4.09 o                         
  10   6  13          2.02         -4.56         4.56 o                         
  11   6  13        102.94         91.77         7.51 o                         
  12   6  13          3.14          2.15         3.27 o                         
   1   7  13         70.96         68.06        17.74 o                         
   2   7  13          2.95          9.65         4.03 o                         
   3   7  13       1553.32       1602.82        26.91 o                         
   4   7  13        157.63        164.16         6.41 o                         
   5   7  13        986.00        908.93        19.61 o                         
   6   7  13         51.55         61.22         5.05 o                         
   7   7  13         91.95         65.51         4.49 o                         
   8   7  13          3.33          0.37         3.90 o                         
   9   7  13        198.17        225.55        10.26 o                         
  10   7  13         25.03         21.52         4.24 o                         
  11   7  13         32.85         50.35         4.37 o                         
  12   7  13         77.66         62.37         7.73 o                         
   0   8  13         62.65         67.14         5.65 o                         
   1   8  13       1001.86        930.20        19.90 o                         
   2   8  13        116.53         97.54         5.30 o                         
   3   8  13        710.46        651.14        13.89 o                         
   4   8  13        227.74        238.04        12.29 o                         
   5   8  13        229.13        193.62         8.86 o                         
   6   8  13         58.25         39.09         4.80 o                         
   7   8  13         96.42         91.81         5.61 o                         
   8   8  13        289.82        293.03        10.85 o                         
   9   8  13        256.31        231.90        15.05 o                         
  10   8  13          5.17          1.67         3.90 o                         
  11   8  13        162.31        178.09         8.54 o                         
   1   9  13       1229.05       1334.51        26.74 o                         
   2   9  13        386.39        367.42        10.28 o                         
   3   9  13        452.60        473.30        11.25 o                         
   4   9  13         59.15         43.82         5.87 o                         
   5   9  13        168.28        138.63         8.40 o                         
   6   9  13          9.79          6.28         4.08 o                         
   7   9  13       1282.08       1475.19        32.57 o                         
   8   9  13          3.91          1.27         3.66 o                         
   9   9  13         98.65        107.86        15.27 o                         
  10   9  13        179.66        163.45         7.59 o                         
   0  10  13       5414.16       5353.00       111.38 o                         
   1  10  13          0.45          1.12         4.28 o                         
   2  10  13         40.17         25.30         4.44 o                         
   3  10  13         56.38         64.09         5.16 o                         
   4  10  13        754.12        793.79        22.86 o                         
   5  10  13         37.49         41.80         6.77 o                         
   6  10  13        220.48        247.98         8.82 o                         
   7  10  13        192.83        190.86         7.17 o                         
   8  10  13         42.80         36.31         4.25 o                         
   9  10  13         98.70        112.03         6.43 o                         
   1  11  13         61.40         53.69         4.96 o                         
   2  11  13       1267.73       1268.20        31.03 o                         
   3  11  13          0.51          3.59         4.71 o                         
   4  11  13         19.49         23.17         4.07 o                         
   5  11  13         79.14         68.37         5.55 o                         
   6  11  13         12.86         14.04         3.04 o                         
   7  11  13         12.67         13.51         3.33 o                         
   8  11  13         81.29         80.98         6.99 o                         
   9  11  13         81.79         81.62         6.36 o                         
   0  12  13        229.13        213.89         9.94 o                         
   1  12  13         73.01         70.49         4.89 o                         
   2  12  13         23.58         29.26         4.92 o                         
   3  12  13         52.94         42.80         5.40 o                         
   4  12  13        221.42        248.82         9.28 o                         
   5  12  13        189.08        244.46         8.51 o                         
   6  12  13          0.69         -2.21         3.54 o                         
   7  12  13          3.36          4.89         5.03 o                         
   8  12  13         73.89         65.51         4.79 o                         
   1  13  13        496.07        511.36        15.01 o                         
   2  13  13        284.30        293.66        10.27 o                         
   3  13  13        230.34        256.18         9.16 o                         
   4  13  13        222.91        262.91         8.74 o                         
   5  13  13        610.87        568.43        29.86 o                         
   6  13  13        383.88        378.55        13.79 o                         
   0  14  13         29.44         19.01         4.57 o                         
   1  14  13        367.17        399.58        20.46 o                         
   2  14  13          3.86          6.58         2.76 o                         
   3  14  13         10.26         14.49         2.99 o                         
   4  14  13         39.33         34.37         4.85 o                         
   0   0  14       1948.40       2023.79       123.39 o                         
   1   0  14       1111.65       1073.62        40.93 o                         
   2   0  14      28982.72      28402.04       829.18 o                         
   3   0  14        183.45        183.49        10.25 o                         
   4   0  14      13898.26      14518.04       790.00 o                         
   5   0  14        510.19        374.11        94.80 o                         
   6   0  14      20494.28      20789.54      1111.67 o                         
   7   0  14          6.10         16.21         4.01 o                         
   8   0  14        682.51        605.51        20.25 o                         
   9   0  14        231.79        254.45        13.45 o                         
  10   0  14       2736.84       2996.45        78.36 o                         
  11   0  14        520.36        544.64        17.91 o                         
  12   0  14        538.30        499.63        20.59 o                         
  13   0  14          0.19         -4.31         4.42 o                         
   1   1  14         57.00         58.42         6.95 o                         
   2   1  14       6906.84       7195.30       168.45 o                         
   3   1  14       2087.57       2014.85        45.69 o                         
   4   1  14         89.78        103.79         8.63 o                         
   5   1  14        318.90        312.48        17.85 o                         
   6   1  14        291.43        262.63        19.70 o                         
   7   1  14       1854.37       1760.09        25.67 o                         
   8   1  14        232.85        219.67         8.27 o                         
   9   1  14        344.26        345.95        10.69 o                         
  10   1  14       2090.84       2250.68        39.82 o                         
  11   1  14         31.89         31.59         5.33 o                         
  12   1  14        244.26        274.97         8.73 o                         
  13   1  14        114.33        111.92         5.61 o                         
   0   2  14      13692.77      15314.48       571.74 o                         
   1   2  14       6554.10       6523.43       227.62 o                         
   2   2  14         40.67         31.63         4.60 o                         
   3   2  14        789.21        837.71        23.88 o                         
   4   2  14       1361.95       1562.75        49.86 o                         
   5   2  14         17.08         15.21         4.98 o                         
   6   2  14       3622.68       3623.70        73.01 o                         
   7   2  14        194.94        191.71         6.25 o                         
   8   2  14        167.11        172.76         6.28 o                         
   9   2  14         24.99         36.15         4.61 o                         
  10   2  14       1193.87       1288.61        25.32 o                         
  11   2  14         11.57          4.92         5.30 o                         
  12   2  14          0.01          1.81         4.40 o                         
  13   2  14         84.43         79.28         4.42 o                         
   1   3  14       2256.56       2402.83        68.13 o                         
   2   3  14        626.70        445.55        18.29 o                         
   3   3  14        976.56        983.25        27.99 o                         
   4   3  14       2209.63       2336.80        57.96 o                         
   5   3  14         54.45         57.02         6.60 o                         
   6   3  14        824.62        760.19        12.46 o                         
   7   3  14        361.53        366.83         8.81 o                         
   8   3  14        725.37        707.97        14.47 o                         
   9   3  14        639.94        607.92        16.54 o                         
  10   3  14         97.73         98.05         8.10 o                         
  11   3  14         19.67         32.58         4.90 o                         
  12   3  14        152.19        206.03         9.60 o                         
  13   3  14          9.91          7.40         2.32 o                         
   0   4  14       6903.02       7662.70       427.53 o                         
   1   4  14        785.01        851.82        33.81 o                         
   2   4  14        152.54         87.92         8.30 o                         
   3   4  14        681.75        697.03        24.21 o                         
   4   4  14        836.20        932.27        43.46 o                         
   5   4  14       2070.53       1999.21        47.61 o                         
   6   4  14         78.54         76.31         4.15 o                         
   7   4  14        103.43         95.07         4.76 o                         
   8   4  14       2377.89       2366.43        42.87 o                         
   9   4  14          3.53          7.84         4.20 o                         
  10   4  14        836.45        858.77        20.84 o                         
  11   4  14          0.55          2.92         4.18 o                         
  12   4  14       1058.49       1175.51        31.92 o                         
  13   4  14         86.98         72.89         4.22 o                         
   1   5  14       1839.62       1958.74        70.03 o                         
   2   5  14       2217.65       2514.26        66.13 o                         
   3   5  14          4.08          3.36         5.45 o                         
   4   5  14       1805.49       1883.76        60.89 o                         
   5   5  14         26.60         13.28         3.57 o                         
   6   5  14        210.27        217.76         7.10 o                         
   7   5  14        136.04        154.58         6.23 o                         
   8   5  14       2938.46       3038.28        59.17 o                         
   9   5  14        716.29        756.94        19.88 o                         
  10   5  14        219.89        222.58         9.22 o                         
  11   5  14         45.95         63.01         6.20 o                         
  12   5  14        110.41         96.25         6.23 o                         
   0   6  14         10.10          6.80        20.23 o                         
   1   6  14        378.11        419.03        18.30 o                         
   2   6  14        537.58        573.95        34.29 o                         
   3   6  14        347.11        376.48        15.69 o                         
   4   6  14       5754.63       5727.68        90.01 o                         
   5   6  14       2301.47       2307.56        38.06 o                         
   6   6  14       2856.68       2670.40        44.53 o                         
   7   6  14        153.73        155.61         8.13 o                         
   8   6  14        778.77        747.48        16.11 o                         
   9   6  14         26.97         14.92         4.06 o                         
  10   6  14         70.89         67.33        10.21 o                         
  11   6  14          5.29          9.25         3.37 o                         
  12   6  14        347.25        317.93        13.90 o                         
   1   7  14         32.78         16.70         5.15 o                         
   2   7  14       6733.01       6636.95       103.69 o                         
   3   7  14        683.70        647.19        16.30 o                         
   4   7  14        479.23        436.91        10.68 o                         
   5   7  14         50.13         49.45         4.60 o                         
   6   7  14       1514.05       1462.38        28.29 o                         
   7   7  14          0.01          0.57         3.73 o                         
   8   7  14         98.83        137.96         6.33 o                         
   9   7  14          1.42          5.13         4.87 o                         
  10   7  14         32.69         59.07         5.01 o                         
  11   7  14        196.22        223.60         9.56 o                         
   0   8  14        979.19       1059.84        27.76 o                         
   1   8  14         18.65         13.06         3.31 o                         
   2   8  14       1060.74        980.21        19.00 o                         
   3   8  14        214.32        195.15         7.24 o                         
   4   8  14        286.64        243.14         8.12 o                         
   5   8  14        259.09        284.48        11.29 o                         
   6   8  14         77.64         80.72         5.04 o                         
   7   8  14        168.85        158.35         6.21 o                         
   8   8  14        591.70        688.57        18.40 o                         
   9   8  14          1.18         -6.19         6.19 o                         
  10   8  14        113.89        116.57         6.41 o                         
  11   8  14          6.41         10.20         2.55 o                         
   1   9  14         34.55         25.47         3.65 o                         
   2   9  14         56.61         44.01         4.46 o                         
   3   9  14       1333.01       1261.18        27.18 o                         
   4   9  14       5987.63       5905.77       125.77 o                         
   5   9  14        448.67        434.98        19.49 o                         
   6   9  14        138.57        162.42         7.32 o                         
   7   9  14         75.19         62.36         4.68 o                         
   8   9  14        164.51        186.98         8.28 o                         
   9   9  14         39.48         47.10         7.43 o                         
  10   9  14         85.42         72.55         5.46 o                         
   0  10  14      26294.59      26697.85       631.67 o                         
   1  10  14        140.52        166.83        10.49 o                         
   2  10  14       2706.04       2549.36        53.18 o                         
   3  10  14         31.37         47.70         4.80 o                         
   4  10  14       6044.63       6007.74       144.73 o                         
   5  10  14        143.62        175.32        10.54 o                         
   6  10  14         41.39         25.96         4.12 o                         
   7  10  14        138.58        163.57        13.02 o                         
   8  10  14         41.30         41.65         3.67 o                         
   9  10  14        109.37        116.22         8.38 o                         
   1  11  14        661.80        669.39        19.80 o                         
   2  11  14         38.49         34.09         5.38 o                         
   3  11  14         44.01         44.74         5.41 o                         
   4  11  14       1001.43       1072.43        37.22 o                         
   5  11  14          4.92          4.17         2.96 o                         
   6  11  14        445.27        537.89        14.30 o                         
   7  11  14         10.70         13.00         3.18 o                         
   8  11  14        198.19        213.27         8.88 o                         
   0  12  14        200.86        199.01        19.92 o                         
   1  12  14          3.90          9.37         4.42 o                         
   2  12  14        460.75        530.38        15.93 o                         
   3  12  14        150.76        186.91        10.17 o                         
   4  12  14         66.62         52.59         5.76 o                         
   5  12  14        530.04        543.11        17.15 o                         
   6  12  14        188.58        236.99        13.01 o                         
   7  12  14         43.71         39.98         7.11 o                         
   1  13  14        220.60        212.93         9.00 o                         
   2  13  14        855.61        889.43        23.85 o                         
   3  13  14         79.23         86.16         5.16 o                         
   4  13  14        301.95        355.90         9.74 o                         
   5  13  14        351.87        322.54        11.00 o                         
   6  13  14         79.04         64.18         5.00 o                         
   0  14  14        689.20        723.35        43.64 o                         
   1  14  14          5.71          4.55         4.32 o                         
   2  14  14        433.01        468.72        19.88 o                         
   3  14  14         22.29         19.93         3.09 o                         
   4  14  14       1257.81       1070.38        56.19 o                         
   1   1  15       2990.11       3011.01        72.49 o                         
   2   1  15         41.04         72.81        20.11 o                         
   3   1  15        391.25        426.93        19.63 o                         
   4   1  15       1306.89       1361.28        40.26 o                         
   5   1  15        900.52        816.76        36.08 o                         
   6   1  15        814.38        722.15        15.95 o                         
   7   1  15        169.42        170.91         8.52 o                         
   8   1  15         12.56         11.49         3.71 o                         
   9   1  15         12.66         23.91         4.72 o                         
  10   1  15         37.42         35.02         5.18 o                         
  11   1  15        347.28        369.68        10.32 o                         
  12   1  15         52.37         55.31         5.11 o                         
  13   1  15          1.04         -2.15         2.45 o                         
   0   2  15       2373.41       2921.12       117.55 o                         
   1   2  15        522.46        602.16        24.28 o                         
   2   2  15          0.53         -1.48         4.00 o                         
   3   2  15        306.54        287.04        11.86 o                         
   4   2  15        342.93        238.89        19.47 o                         
   5   2  15        173.81        197.17        15.51 o                         
   6   2  15       3503.80       3570.72        58.02 o                         
   7   2  15        154.38        143.72         5.23 o                         
   8   2  15       2015.81       1982.13        33.50 o                         
   9   2  15        470.78        461.87        11.33 o                         
  10   2  15       1481.89       1452.49        26.35 o                         
  11   2  15         13.59          7.73         7.05 o                         
  12   2  15        105.46        108.21         7.23 o                         
  13   2  15         33.99         45.63         4.94 o                         
   1   3  15        238.01        325.74        16.44 o                         
   2   3  15        151.59        200.53        11.64 o                         
   3   3  15         55.86         73.65         5.50 o                         
   4   3  15        134.43        142.33        11.00 o                         
   5   3  15        506.69        584.95        25.71 o                         
   6   3  15       1164.29       1144.78        17.85 o                         
   7   3  15          2.94          3.48         3.45 o                         
   8   3  15        418.60        419.69        10.28 o                         
   9   3  15        182.17        209.51        10.73 o                         
  10   3  15       1137.05       1238.81        26.98 o                         
  11   3  15        750.55        767.48        20.30 o                         
  12   3  15         82.01         79.16         6.63 o                         
  13   3  15         66.51         41.58        10.70 o                         
   0   4  15        711.63        886.55        71.44 o                         
   1   4  15        582.31        534.37        23.44 o                         
   2   4  15        684.59        644.73        29.24 o                         
   3   4  15         11.54         14.02         4.65 o                         
   4   4  15       1290.11       1274.10        36.12 o                         
   5   4  15         68.97         63.71         3.78 o                         
   6   4  15        502.79        522.45        11.12 o                         
   7   4  15        400.59        370.08        10.60 o                         
   8   4  15       1605.25       1536.16        30.69 o                         
   9   4  15        128.55        105.72         6.93 o                         
  10   4  15          9.35          8.29         5.27 o                         
  11   4  15        371.28        420.74        12.43 o                         
  12   4  15        169.95        162.84         6.70 o                         
   1   5  15        202.02        256.48        21.25 o                         
   2   5  15        177.95        162.57         9.52 o                         
   3   5  15        430.43        396.19        16.16 o                         
   4   5  15       1128.74       1072.27        35.29 o                         
   5   5  15         93.98        114.91         5.16 o                         
   6   5  15       1338.00       1234.91        24.03 o                         
   7   5  15         50.35         27.89         4.54 o                         
   8   5  15        339.96        297.58        10.10 o                         
   9   5  15        102.36         79.03         6.94 o                         
  10   5  15          0.68          3.71         5.75 o                         
  11   5  15         74.17         94.56         5.35 o                         
  12   5  15         39.59         48.08         4.16 o                         
   0   6  15        526.18        365.79        46.31 o                         
   1   6  15          0.09         -0.95         9.42 o                         
   2   6  15        231.15        225.02        12.04 o                         
   3   6  15        770.05        836.40        22.52 o                         
   4   6  15        133.91        134.73         5.77 o                         
   5   6  15         10.74          9.08         3.31 o                         
   6   6  15        435.15        473.79        10.56 o                         
   7   6  15          0.95         -0.76         3.86 o                         
   8   6  15       1168.89       1102.93        23.05 o                         
   9   6  15         18.84         14.91         4.50 o                         
  10   6  15        290.64        306.92        12.75 o                         
  11   6  15        356.94        372.30        10.62 o                         
  12   6  15          0.00          3.98         2.86 o                         
   1   7  15         73.08         63.03         4.61 o                         
   2   7  15        479.66        431.19         9.97 o                         
   3   7  15         71.23         87.87         5.11 o                         
   4   7  15        353.92        311.66         8.90 o                         
   5   7  15        431.91        395.52        11.16 o                         
   6   7  15        376.83        458.80        11.26 o                         
   7   7  15        119.94        119.43         6.31 o                         
   8   7  15         95.75         94.78         5.43 o                         
   9   7  15          3.73          5.83         4.76 o                         
  10   7  15         64.19         65.66         5.55 o                         
  11   7  15         95.20         91.98         5.65 o                         
   0   8  15          1.83          0.47         4.96 o                         
   1   8  15          1.12         -2.66         3.20 o                         
   2   8  15       1837.21       1651.10        31.72 o                         
   3   8  15        260.36        242.02         8.19 o                         
   4   8  15        164.80        221.67         8.29 o                         
   5   8  15        309.05        297.41        11.98 o                         
   6   8  15        512.73        418.37        11.36 o                         
   7   8  15        140.97        114.69         5.58 o                         
   8   8  15         30.71         31.53         3.91 o                         
   9   8  15         24.93         12.86         5.78 o                         
  10   8  15         48.95         53.86         4.60 o                         
  11   8  15        346.50        346.08        28.98 o                         
   1   9  15        106.90         79.16         6.44 o                         
   2   9  15        360.99        363.78        11.32 o                         
   3   9  15       1133.39       1120.12        25.60 o                         
   4   9  15          3.11          7.62         5.13 o                         
   5   9  15        200.90        160.83        10.57 o                         
   6   9  15        467.33        389.21        15.21 o                         
   7   9  15          4.70          2.64         3.97 o                         
   8   9  15         19.80         26.61         4.59 o                         
   9   9  15          8.68         12.87         7.26 o                         
  10   9  15        175.25        157.39         8.75 o                         
   0  10  15       3431.90       3353.43        86.00 o                         
   1  10  15        243.57        267.25        12.28 o                         
   2  10  15        242.18        213.97         9.13 o                         
   3  10  15        970.41        979.00        24.58 o                         
   4  10  15        291.96        315.67        12.50 o                         
   5  10  15          0.80          6.14         3.95 o                         
   6  10  15        560.92        540.64        28.01 o                         
   7  10  15        118.66        145.90         7.96 o                         
   8  10  15         12.08         11.37         3.07 o                         
   9  10  15         79.51         95.06         7.56 o                         
   1  11  15        772.16        891.00        25.39 o                         
   2  11  15       1374.36       1410.45        37.10 o                         
   3  11  15         71.58         40.48         5.92 o                         
   4  11  15         76.54         50.55         6.78 o                         
   5  11  15        139.95        113.42         6.40 o                         
   6  11  15         38.78         47.14         3.99 o                         
   7  11  15         77.59         93.27         4.45 o                         
   8  11  15          1.33         -1.64         2.50 o                         
   0  12  15       1871.62       1729.27        83.15 o                         
   1  12  15         31.09         35.31         4.59 o                         
   2  12  15        501.96        539.66        17.84 o                         
   3  12  15        720.78        742.53        26.46 o                         
   4  12  15         11.48         -3.56         3.56 o                         
   5  12  15          1.45          9.13         3.53 o                         
   6  12  15         38.78         39.46         5.94 o                         
   7  12  15        513.51        557.53        30.15 o                         
   1  13  15        252.33        229.33        10.85 o                         
   2  13  15       1715.66       1887.73        52.68 o                         
   3  13  15        781.51        786.14        19.94 o                         
   4  13  15        280.61        324.69        15.66 o                         
   5  13  15        193.24        142.37         9.02 o                         
   6  13  15       1069.13        951.58        37.00 o                         
   0  14  15          6.22         -7.26         7.70 o                         
   1  14  15         82.36         93.69        21.71 o                         
   2  14  15         23.85         33.28         3.48 o                         
   3  14  15          3.15          7.54         2.35 o                         
   0   0  16      20725.36      19899.87      1062.54 o                         
   1   0  16       5148.51       5564.33       178.33 o                         
   2   0  16        280.52        162.76        14.90 o                         
   3   0  16        158.43        256.28        21.19 o                         
   4   0  16          1.15         16.20        12.01 o                         
   5   0  16      24142.83      23401.29       882.87 o                         
   6   0  16        906.83        763.75        20.57 o                         
   7   0  16       4696.04       4850.34        85.01 o                         
   8   0  16        433.97        383.90        15.89 o                         
   9   0  16       1853.65       1839.05        50.56 o                         
  10   0  16        260.86        299.74        12.82 o                         
  11   0  16        787.95        801.84        24.59 o                         
  12   0  16        321.39        344.30        15.82 o                         
  13   0  16        259.20        200.20        10.33 o                         
   1   1  16       1861.07       1819.87        50.81 o                         
   2   1  16       2079.62       2122.65        75.03 o                         
   3   1  16       3218.96       3532.00       101.06 o                         
   4   1  16        923.55       1010.41        32.88 o                         
   5   1  16          0.11        -10.91        10.91 o                         
   6   1  16        654.11        645.78        12.16 o                         
   7   1  16       2225.19       2272.66        32.34 o                         
   8   1  16        682.22        675.49        14.12 o                         
   9   1  16        243.94        280.24        10.12 o                         
  10   1  16          7.21          7.12         4.60 o                         
  11   1  16         15.86          8.19         4.66 o                         
  12   1  16         78.04         55.21         4.76 o                         
  13   1  16        719.01        602.52        26.57 o                         
   0   2  16        348.98        297.19        43.23 o                         
   1   2  16        508.40        517.92        20.01 o                         
   2   2  16        168.88        221.01        18.16 o                         
   3   2  16         13.83          4.96         4.98 o                         
   4   2  16       1982.10       1901.53        68.66 o                         
   5   2  16        572.39        631.86        31.34 o                         
   6   2  16        206.87        193.60         6.02 o                         
   7   2  16       1279.93       1245.07        21.74 o                         
   8   2  16        376.33        354.56         9.68 o                         
   9   2  16       1198.68       1218.52        24.26 o                         
  10   2  16          2.55          7.68         4.64 o                         
  11   2  16        476.88        505.02        15.82 o                         
  12   2  16         21.85         24.12         3.62 o                         
  13   2  16        266.25        255.72         9.55 o                         
   1   3  16       3900.96       3969.01       127.83 o                         
   2   3  16         17.72         22.56         7.19 o                         
   3   3  16       1838.50       1898.37        47.28 o                         
   4   3  16         51.68         45.01         7.77 o                         
   5   3  16        122.99        117.06         8.63 o                         
   6   3  16          0.01         -0.87         3.49 o                         
   7   3  16         61.82         54.45         4.25 o                         
   8   3  16        601.00        636.63        14.09 o                         
   9   3  16        350.47        327.44         9.50 o                         
  10   3  16         47.28         45.88         7.19 o                         
  11   3  16         17.94         33.06         4.38 o                         
  12   3  16         62.88         91.33         5.92 o                         
  13   3  16        427.66        349.78        22.29 o                         
   0   4  16        208.33        251.23        21.57 o                         
   1   4  16         12.46         23.91         7.25 o                         
   2   4  16        414.63        397.20        16.98 o                         
   3   4  16       2167.44       2051.97        54.91 o                         
   4   4  16        770.11        734.57        36.84 o                         
   5   4  16       3008.47       2890.25        44.03 o                         
   6   4  16        245.02        256.75         7.62 o                         
   7   4  16       2358.39       2307.69        39.39 o                         
   8   4  16        214.97        201.16        11.31 o                         
   9   4  16        211.04        214.59         9.45 o                         
  10   4  16          2.43          9.24         5.85 o                         
  11   4  16        253.88        256.64        11.08 o                         
  12   4  16        173.78        166.47         8.60 o                         
   1   5  16       5593.50       5967.05       345.57 o                         
   2   5  16        538.55        617.55        24.30 o                         
   3   5  16       1080.69       1172.26        39.42 o                         
   4   5  16        195.51        169.13         6.53 o                         
   5   5  16       1000.95        863.60        18.44 o                         
   6   5  16         57.36         61.62         5.10 o                         
   7   5  16       2498.44       2492.49        55.80 o                         
   8   5  16         70.14         62.61         6.25 o                         
   9   5  16        652.07        678.48        19.50 o                         
  10   5  16        164.40        186.21         8.09 o                         
  11   5  16         58.42         81.86         4.94 o                         
  12   5  16         38.87         32.96         3.39 o                         
   0   6  16         61.71         86.73        27.25 o                         
   1   6  16       2069.01       2320.52       118.36 o                         
   2   6  16        286.19        267.61        10.10 o                         
   3   6  16          2.34          7.62         3.39 o                         
   4   6  16       2302.42       2186.60        45.41 o                         
   5   6  16       1480.49       1454.03        27.95 o                         
   6   6  16       1188.13       1160.67        22.33 o                         
   7   6  16        426.67        376.08        11.52 o                         
   8   6  16        580.65        572.45        19.20 o                         
   9   6  16         95.59         60.94         6.82 o                         
  10   6  16         86.62        105.05         6.98 o                         
  11   6  16        318.18        369.58        11.03 o                         
  12   6  16          2.15          2.67         2.70 o                         
   1   7  16        162.37        158.28         6.77 o                         
   2   7  16          1.54         -0.05         3.74 o                         
   3   7  16       1166.26       1148.21        21.94 o                         
   4   7  16        942.14        868.99        20.48 o                         
   5   7  16          1.96          2.85         3.75 o                         
   6   7  16        448.21        434.45        10.38 o                         
   7   7  16       3861.95       3744.13        83.58 o                         
   8   7  16         91.39        116.22         7.15 o                         
   9   7  16        262.71        272.33        11.14 o                         
  10   7  16          0.04          4.98         3.43 o                         
  11   7  16        125.63        116.29         7.53 o                         
   0   8  16        114.83        111.76        13.89 o                         
   1   8  16       1759.88       1692.91        33.30 o                         
   2   8  16       2360.24       2134.98        42.46 o                         
   3   8  16        756.70        724.09        17.98 o                         
   4   8  16        218.68        228.50         8.96 o                         
   5   8  16         89.63         64.64         4.99 o                         
   6   8  16        124.95        133.86         5.87 o                         
   7   8  16         51.12         35.47         4.98 o                         
   8   8  16         36.92         35.25         4.48 o                         
   9   8  16          3.82          4.79         6.83 o                         
  10   8  16         12.68         12.59         3.97 o                         
   1   9  16        186.70        200.49         9.45 o                         
   2   9  16       1256.71       1255.96        29.03 o                         
   3   9  16       2122.63       2168.42        48.82 o                         
   4   9  16        915.19        860.29        27.52 o                         
   5   9  16         27.55         34.40         5.33 o                         
   6   9  16        179.06        200.22         7.41 o                         
   7   9  16        646.11        729.88        23.33 o                         
   8   9  16         75.75         76.25         5.49 o                         
   9   9  16         80.10        115.98         7.14 o                         
  10   9  16         44.32         44.06         4.61 o                         
   0  10  16        191.72        163.28         9.55 o                         
   1  10  16       5656.76       5906.73       106.79 o                         
   2  10  16        306.38        283.90        14.12 o                         
   3  10  16        875.36        886.90        27.51 o                         
   4  10  16        162.11        150.86        11.38 o                         
   5  10  16        454.89        467.13        18.91 o                         
   6  10  16        177.05        216.51         8.09 o                         
   7  10  16         85.27        132.93         9.87 o                         
   8  10  16         30.88         32.14         4.07 o                         
   9  10  16        869.03        893.83        26.09 o                         
   1  11  16        240.94        241.46         9.81 o                         
   2  11  16        149.19        152.81         7.40 o                         
   3  11  16       1507.19       1557.98        51.89 o                         
   4  11  16         22.28         26.43         6.13 o                         
   5  11  16        217.46        230.43         8.84 o                         
   6  11  16         86.22         92.37         7.36 o                         
   7  11  16        491.72        602.45        18.69 o                         
   8  11  16          0.06         -0.31         2.64 o                         
   0  12  16        223.86        203.81        12.97 o                         
   1  12  16          2.12          7.92         5.24 o                         
   2  12  16         60.61         81.54         8.18 o                         
   3  12  16         45.06         57.83         5.38 o                         
   4  12  16          0.10         -0.51         3.08 o                         
   5  12  16         26.17         29.40         3.14 o                         
   6  12  16          6.12          5.89         3.26 o                         
   7  12  16          1.89         12.09         5.41 o                         
   1  13  16         51.35         58.98         5.78 o                         
   2  13  16         39.12         40.10         4.83 o                         
   3  13  16         21.75         23.54         5.12 o                         
   4  13  16         70.57         83.11         4.76 o                         
   5  13  16        175.79        177.59         9.66 o                         
   0  14  16        327.50        352.75        23.36 o                         
   1  14  16        248.98        248.65        12.56 o                         
   2  14  16          2.13          1.56         2.10 o                         
   3  14  16        115.28        102.82         7.75 o                         
   1   1  17        142.35        140.28        10.42 o                         
   2   1  17       2631.97       2872.06        98.61 o                         
   3   1  17        838.61        823.33        35.82 o                         
   4   1  17         69.05         85.36        15.08 o                         
   5   1  17        853.31        787.47        49.42 o                         
   6   1  17       5939.78       5763.18        78.73 o                         
   7   1  17        660.90        707.06        12.16 o                         
   8   1  17        241.33        218.16         7.24 o                         
   9   1  17        343.53        336.24        16.55 o                         
  10   1  17         98.52        116.61         6.67 o                         
  11   1  17        156.90        159.84         7.04 o                         
  12   1  17         17.73         13.58         3.86 o                         
  13   1  17        223.59        172.70         6.54 o                         
   0   2  17      11969.67      13188.12       509.74 o                         
   1   2  17         27.58         32.74         8.22 o                         
   2   2  17        269.05        306.77        19.23 o                         
   3   2  17         70.38         52.30        10.05 o                         
   4   2  17       2205.37       2557.12       114.59 o                         
   5   2  17       1765.27       1777.29        87.42 o                         
   6   2  17       1709.26       1625.97        26.38 o                         
   7   2  17       3235.50       3181.52        47.38 o                         
   8   2  17         40.29         40.15         4.34 o                         
   9   2  17         21.13         22.06         5.79 o                         
  10   2  17        257.04        258.98         9.77 o                         
  11   2  17         32.24         40.41         4.85 o                         
  12   2  17         34.70         42.05         5.56 o                         
  13   2  17         34.60         24.83         3.50 o                         
   1   3  17       1170.43       1202.40        57.41 o                         
   2   3  17       2725.77       2768.36        78.94 o                         
   3   3  17         65.64         65.01         7.20 o                         
   4   3  17        116.50        100.62        18.35 o                         
   5   3  17        949.62       1005.38        19.52 o                         
   6   3  17        234.33        228.62         7.21 o                         
   7   3  17          7.64         -1.02         3.73 o                         
   8   3  17        244.32        213.61         7.08 o                         
   9   3  17       1317.79       1381.23        28.79 o                         
  10   3  17       1864.69       2032.12        48.76 o                         
  11   3  17         84.22         83.28         6.62 o                         
  12   3  17         22.01         28.98         4.38 o                         
   0   4  17         38.01        125.98        31.03 o                         
   1   4  17         55.21         60.80        12.27 o                         
   2   4  17       2907.45       2866.48        83.51 o                         
   3   4  17        990.18       1002.53        37.08 o                         
   4   4  17         15.66          4.22         5.13 o                         
   5   4  17         22.23         15.55         3.23 o                         
   6   4  17          0.23          1.46         3.82 o                         
   7   4  17          0.30          2.33         4.46 o                         
   8   4  17       1371.88       1324.02        28.16 o                         
   9   4  17         80.15         85.75         7.09 o                         
  10   4  17        315.76        322.00        13.51 o                         
  11   4  17        109.66        130.76         7.03 o                         
  12   4  17        270.17        223.66         8.76 o                         
   1   5  17        320.96        317.43        36.44 o                         
   2   5  17       1798.33       1638.04        61.95 o                         
   3   5  17        205.10        172.51         7.72 o                         
   4   5  17        617.43        607.85        13.72 o                         
   5   5  17          5.60          8.98         3.39 o                         
   6   5  17        130.08        108.16         5.82 o                         
   7   5  17         11.46          6.91         5.81 o                         
   8   5  17       1065.22       1141.06        40.87 o                         
   9   5  17         58.79         75.37         6.71 o                         
  10   5  17        510.66        511.15        14.76 o                         
  11   5  17        348.69        364.76        14.27 o                         
  12   5  17        193.14        180.60         9.89 o                         
   0   6  17       3571.77       3378.99       139.93 o                         
   1   6  17       1388.26       1289.98        29.28 o                         
   2   6  17         95.56         99.97         6.61 o                         
   3   6  17        101.00        103.40         4.72 o                         
   4   6  17        713.85        802.96        19.86 o                         
   5   6  17          1.20         -0.31         4.28 o                         
   6   6  17       1720.29       1637.06        33.91 o                         
   7   6  17         81.89         96.81         6.07 o                         
   8   6  17        349.83        390.05        15.34 o                         
   9   6  17        502.44        498.95        15.46 o                         
  10   6  17         56.00         68.55         4.92 o                         
  11   6  17         44.66         48.04         3.99 o                         
   1   7  17         13.13         13.24         4.46 o                         
   2   7  17         27.31         25.31         3.90 o                         
   3   7  17         73.34         47.26         4.29 o                         
   4   7  17        297.52        338.49        10.35 o                         
   5   7  17        593.92        569.21        14.56 o                         
   6   7  17       2732.66       2551.55        49.60 o                         
   7   7  17        140.67        148.30         7.91 o                         
   8   7  17        110.74        128.95         6.87 o                         
   9   7  17          1.56          0.77         6.11 o                         
  10   7  17         23.17         21.84         3.64 o                         
  11   7  17         35.15         42.01         3.81 o                         
   0   8  17       4158.62       3905.10       129.45 o                         
   1   8  17         25.06         37.04         5.36 o                         
   2   8  17       3076.84       3033.62        58.08 o                         
   3   8  17         24.46         15.84         5.23 o                         
   4   8  17         50.62         46.72         5.07 o                         
   5   8  17        147.24        138.02        14.35 o                         
   6   8  17        293.69        262.19         8.80 o                         
   7   8  17          1.59         -4.36         4.36 o                         
   8   8  17        643.86        584.74        15.81 o                         
   9   8  17          0.14          5.72         6.01 o                         
  10   8  17        116.57        131.08        12.71 o                         
   1   9  17        112.92         99.18         8.13 o                         
   2   9  17       4548.83       4499.88        96.37 o                         
   3   9  17        620.52        574.20        16.10 o                         
   4   9  17        229.01        211.67         9.87 o                         
   5   9  17         45.47         36.08         6.40 o                         
   6   9  17        298.86        334.80        10.94 o                         
   7   9  17         39.60         58.35         6.09 o                         
   8   9  17        132.60        158.76        10.76 o                         
   9   9  17          0.14         -1.85         3.76 o                         
  10   9  17          0.25          1.52         2.84 o                         
   0  10  17        531.65        492.37        17.86 o                         
   1  10  17        402.21        458.83        11.77 o                         
   2  10  17        292.45        294.41        12.63 o                         
   3  10  17        462.50        477.70        19.89 o                         
   4  10  17         91.97         92.53         6.55 o                         
   5  10  17        929.80       1096.30        32.72 o                         
   6  10  17         46.67         44.59         4.58 o                         
   7  10  17         29.77         36.89         4.69 o                         
   8  10  17         88.27         93.76         4.30 o                         
   9  10  17        248.16        224.56         9.72 o                         
   1  11  17        361.02        389.70        13.04 o                         
   2  11  17        502.89        499.35        17.51 o                         
   3  11  17          9.82          2.33         7.55 o                         
   4  11  17        233.58        238.32        11.79 o                         
   5  11  17         30.54         22.85         3.55 o                         
   6  11  17        369.21        429.29        14.35 o                         
   7  11  17        430.77        526.58        16.29 o                         
   8  11  17         20.05         15.33         3.10 o                         
   0  12  17       2146.72       2147.77       118.56 o                         
   1  12  17         17.19         12.35         9.75 o                         
   2  12  17       1153.69       1173.96        39.57 o                         
   3  12  17         13.77         16.41         5.02 o                         
   4  12  17        596.51        579.13        15.04 o                         
   5  12  17        121.38        135.29         5.78 o                         
   6  12  17        127.16        107.73         8.33 o                         
   1  13  17        140.12        122.64        11.09 o                         
   2  13  17        246.44        232.20        12.68 o                         
   3  13  17        102.31         95.19         4.87 o                         
   4  13  17         13.65         15.52         3.27 o                         
   5  13  17        103.49         80.56         6.34 o                         
   0  14  17         80.59         70.87         9.10 o                         
   1  14  17         10.01          9.39         2.96 o                         
   2  14  17        533.65        457.49        15.31 o                         
   0   0  18      14173.45      15638.04       843.55 o                         
   1   0  18         12.31         30.97        13.29 o                         
   2   0  18       1968.95       1912.88        69.80 o                         
   3   0  18        436.54        500.13        43.23 o                         
   4   0  18       2567.39       2491.57       112.15 o                         
   5   0  18         28.67         13.80         5.49 o                         
   6   0  18          2.48         21.16         3.50 o                         
   7   0  18       1100.08       1040.57        22.83 o                         
   8   0  18       1181.74       1081.67        24.87 o                         
   9   0  18        294.96        286.23        15.14 o                         
  10   0  18         29.29         26.27         7.34 o                         
  11   0  18        107.10        169.02        10.31 o                         
  12   0  18       2997.35       3220.99       101.84 o                         
  13   0  18        131.99        113.82        10.24 o                         
   1   1  18          1.80          6.25         6.10 o                         
   2   1  18       5179.68       5486.38       193.32 o                         
   3   1  18        114.13        202.71        33.76 o                         
   4   1  18       1811.75       1764.40        84.69 o                         
   5   1  18       2805.67       3016.35        65.49 o                         
   6   1  18       2016.99       2038.50        28.22 o                         
   7   1  18       2635.46       2527.07        36.80 o                         
   8   1  18        763.46        755.04        17.65 o                         
   9   1  18        290.00        306.35         9.53 o                         
  10   1  18        658.39        661.14        17.08 o                         
  11   1  18        140.51        157.18         7.16 o                         
  12   1  18          3.55          0.90         4.10 o                         
   0   2  18        459.32        383.85        27.45 o                         
   1   2  18       5055.54       5275.58       149.75 o                         
   2   2  18          6.22         10.93         9.88 o                         
   3   2  18          8.55         22.18         8.63 o                         
   4   2  18         69.21         75.66        16.35 o                         
   5   2  18       1215.48       1254.36        21.81 o                         
   6   2  18         45.47         37.03         3.68 o                         
   7   2  18        371.14        360.47        11.30 o                         
   8   2  18         14.28         11.09         4.11 o                         
   9   2  18          1.33          9.42         4.59 o                         
  10   2  18         24.69         26.89         4.97 o                         
  11   2  18        281.05        313.30        11.53 o                         
  12   2  18          1.94         -0.42         3.62 o                         
   1   3  18       2118.46       2039.04        89.02 o                         
   2   3  18       1442.38       1393.05        44.40 o                         
   3   3  18       1280.07       1277.06        38.21 o                         
   4   3  18        124.10         93.57        17.82 o                         
   5   3  18          2.79          5.61         2.66 o                         
   6   3  18         29.03         10.15         3.43 o                         
   7   3  18         36.54         17.73         4.56 o                         
   8   3  18        243.59        219.69         8.80 o                         
   9   3  18        265.33        238.82        10.47 o                         
  10   3  18        145.03        168.09         7.65 o                         
  11   3  18          0.00          4.13         4.61 o                         
  12   3  18         14.05         11.64         3.75 o                         
   0   4  18       1000.78        929.05        73.72 o                         
   1   4  18       1961.16       2179.27        96.56 o                         
   2   4  18        306.01        286.25        19.75 o                         
   3   4  18       1805.91       1804.65        59.23 o                         
   4   4  18       1014.43        937.52        18.24 o                         
   5   4  18        299.23        283.81        10.18 o                         
   6   4  18         84.79         75.61         5.12 o                         
   7   4  18       1506.45       1446.53        32.71 o                         
   8   4  18       2364.93       2342.38        48.09 o                         
   9   4  18         69.99         87.35         5.92 o                         
  10   4  18        474.31        527.94        18.13 o                         
  11   4  18        124.41        123.99         9.06 o                         
  12   4  18        260.66        250.08        34.90 o                         
   1   5  18         47.76         29.14         7.19 o                         
   2   5  18       1166.19       1343.66        35.30 o                         
   3   5  18       1492.72       1385.08        27.04 o                         
   4   5  18        131.30        114.59         5.77 o                         
   5   5  18       1111.72       1123.14        20.94 o                         
   6   5  18         39.36         46.76         4.44 o                         
   7   5  18        160.83        211.31         9.75 o                         
   8   5  18        527.93        497.71        18.84 o                         
   9   5  18        231.72        223.51         9.84 o                         
  10   5  18         34.00         26.45         5.08 o                         
  11   5  18         22.18         30.37         6.56 o                         
  12   5  18          2.43          1.72         2.87 o                         
   0   6  18        353.23        309.65        10.65 o                         
   1   6  18        225.63        235.07         7.81 o                         
   2   6  18        141.73        139.43         5.37 o                         
   3   6  18        632.88        593.83        12.85 o                         
   4   6  18       5313.11       5417.44        94.77 o                         
   5   6  18       1902.46       1793.01        36.94 o                         
   6   6  18        190.41        174.51         7.72 o                         
   7   6  18         16.45         22.75         5.25 o                         
   8   6  18        298.57        276.86        15.24 o                         
   9   6  18        136.58        112.82         7.88 o                         
  10   6  18        298.51        279.40         9.99 o                         
  11   6  18          0.00          0.46         3.25 o                         
   1   7  18         34.42         48.00         3.72 o                         
   2   7  18        300.76        285.71         9.32 o                         
   3   7  18         64.19         54.12         4.31 o                         
   4   7  18        107.43        110.23         6.27 o                         
   5   7  18        175.13        234.11         9.42 o                         
   6   7  18        576.01        557.56        14.72 o                         
   7   7  18        125.55        129.66         8.00 o                         
   8   7  18        103.33         87.86         5.87 o                         
   9   7  18          2.02          0.99         4.93 o                         
  10   7  18         85.73         86.55         8.69 o                         
  11   7  18          0.01          3.23         5.48 o                         
   0   8  18        353.40        356.15        19.31 o                         
   1   8  18        239.48        214.47        15.46 o                         
   2   8  18        166.15        121.93         6.49 o                         
   3   8  18          0.72         -3.83         3.99 o                         
   4   8  18         58.66         48.52         7.08 o                         
   5   8  18       1498.16       1517.50        37.53 o                         
   6   8  18          4.32         12.58         4.34 o                         
   7   8  18         55.22         68.87         5.65 o                         
   8   8  18          0.22         -3.77         3.77 o                         
   9   8  18         72.95         74.30         6.29 o                         
  10   8  18          4.14          6.34         4.76 o                         
   1   9  18       5431.55       5495.68       115.95 o                         
   2   9  18        136.23        125.09         6.66 o                         
   3   9  18       1608.86       1524.56        39.30 o                         
   4   9  18          2.57         -0.17         4.61 o                         
   5   9  18        464.44        453.10        15.89 o                         
   6   9  18         13.25         28.79         4.21 o                         
   7   9  18        276.22        289.93        11.64 o                         
   8   9  18         16.72         20.46         3.81 o                         
   9   9  18         40.65         31.54         6.71 o                         
   0  10  18       4646.07       4600.02       143.93 o                         
   1  10  18         80.79         89.16         4.96 o                         
   2  10  18         12.08         13.11         4.52 o                         
   3  10  18         99.52         81.59         8.01 o                         
   4  10  18        274.19        294.85        16.24 o                         
   5  10  18         12.03          7.78         6.78 o                         
   6  10  18        230.60        283.56         9.84 o                         
   7  10  18        914.45       1001.97        23.78 o                         
   8  10  18         72.01         74.39         3.94 o                         
   9  10  18        133.01        111.85        18.60 o                         
   1  11  18        885.59        791.03        22.03 o                         
   2  11  18          5.03          6.37         5.28 o                         
   3  11  18        237.11        210.84         9.96 o                         
   4  11  18         63.13         78.28         5.85 o                         
   5  11  18         60.95         43.36         3.86 o                         
   6  11  18         20.19         27.85         4.30 o                         
   7  11  18         32.93         34.55         3.74 o                         
   8  11  18         42.86         50.40         7.39 o                         
   0  12  18         89.76         90.64         8.28 o                         
   1  12  18         13.60         12.86         5.16 o                         
   2  12  18        105.17         82.48         7.06 o                         
   3  12  18        294.58        350.32        20.76 o                         
   4  12  18         14.67         13.84         3.37 o                         
   5  12  18       1010.36       1108.65        29.17 o                         
   6  12  18          5.81          7.64         3.68 o                         
   1  13  18         31.28         47.51         4.59 o                         
   2  13  18        221.76        217.97         8.52 o                         
   3  13  18        763.03        798.49        21.51 o                         
   4  13  18          4.18          4.65         2.14 o                         
   5  13  18          4.41          8.76         2.62 o                         
   0  14  18          1.97          8.99         5.08 o                         
   1  14  18          5.07          5.31         1.92 o                         
   2  14  18         66.06         44.80         5.15 o                         
   1   1  19       3015.86       3251.59        97.49 o                         
   2   1  19        133.62        131.01        17.94 o                         
   3   1  19         11.15          8.58         8.06 o                         
   4   1  19       2072.40       1911.63       117.93 o                         
   5   1  19       1129.56       1146.94        18.73 o                         
   6   1  19        990.77        998.19        14.55 o                         
   7   1  19          3.73          7.59         3.26 o                         
   8   1  19         15.15         19.89         4.11 o                         
   9   1  19        995.51        991.43        20.03 o                         
  10   1  19          2.35          4.95         4.82 o                         
  11   1  19         64.90         71.94         5.20 o                         
  12   1  19         67.17         70.37         4.98 o                         
   0   2  19       1079.45       1258.66        58.64 o                         
   1   2  19        728.79        812.28        36.62 o                         
   2   2  19        154.27        163.35        20.89 o                         
   3   2  19        139.13        146.40        16.22 o                         
   4   2  19        335.49        305.15        27.75 o                         
   5   2  19          5.88          1.41         2.51 o                         
   6   2  19        323.35        273.48         7.07 o                         
   7   2  19       1904.42       1805.45        33.34 o                         
   8   2  19          4.90          4.83         3.40 o                         
   9   2  19        158.98        147.04         8.12 o                         
  10   2  19        104.27         97.25         6.29 o                         
  11   2  19        209.45        212.50        10.50 o                         
  12   2  19        114.20        108.74         4.91 o                         
   1   3  19       7010.91       7326.96       265.57 o                         
   2   3  19       1834.29       2026.14        70.91 o                         
   3   3  19         14.36         14.89         8.25 o                         
   4   3  19         50.30         47.36         3.36 o                         
   5   3  19        477.05        404.25         8.45 o                         
   6   3  19        315.57        272.05         9.06 o                         
   7   3  19          0.48         -2.46         4.31 o                         
   8   3  19        589.00        577.14        13.87 o                         
   9   3  19          0.52         -2.83         3.51 o                         
  10   3  19        225.98        243.42        11.97 o                         
  11   3  19         90.08         90.82         8.96 o                         
  12   3  19        130.40        135.45         7.48 o                         
   0   4  19       2570.11       2650.41       218.51 o                         
   1   4  19       1544.13       1424.90        51.88 o                         
   2   4  19        265.95        255.96        15.03 o                         
   3   4  19       1740.03       1596.32        32.81 o                         
   4   4  19        912.59        820.12        14.72 o                         
   5   4  19         62.72         47.83         3.49 o                         
   6   4  19          6.08          8.01         3.88 o                         
   7   4  19       2211.08       2233.45        45.43 o                         
   8   4  19        876.62        856.34        19.62 o                         
   9   4  19         24.57         24.33         4.94 o                         
  10   4  19         40.87         49.03         5.43 o                         
  11   4  19          2.64          1.92         5.33 o                         
  12   4  19          1.11          3.67         2.95 o                         
   1   5  19        753.71        634.79        15.55 o                         
   2   5  19        346.12        360.66         9.41 o                         
   3   5  19       1783.64       1708.96        28.42 o                         
   4   5  19       1319.66       1201.35        20.56 o                         
   5   5  19          4.99         11.10         3.82 o                         
   6   5  19        757.40        642.46        14.21 o                         
   7   5  19       2417.60       2352.61        46.56 o                         
   8   5  19        275.48        237.91        10.05 o                         
   9   5  19        257.30        303.02        10.83 o                         
  10   5  19        413.19        435.49        17.78 o                         
  11   5  19        203.56        202.29        10.32 o                         
   0   6  19       1001.05        969.22        25.37 o                         
   1   6  19        194.66        190.84         6.36 o                         
   2   6  19         39.28         28.61         3.39 o                         
   3   6  19         97.94        116.02         5.02 o                         
   4   6  19        997.02        928.02        18.27 o                         
   5   6  19        112.19        116.96         5.76 o                         
   6   6  19          0.22          7.44         4.38 o                         
   7   6  19         38.12         48.45         5.89 o                         
   8   6  19        266.40        222.69        11.03 o                         
   9   6  19         88.76         88.04         7.10 o                         
  10   6  19          3.21          4.86         3.97 o                         
  11   6  19          1.11         -1.18         2.51 o                         
   1   7  19          3.28          7.86         3.18 o                         
   2   7  19       2245.85       2258.35        42.13 o                         
   3   7  19       1029.86       1032.85        21.49 o                         
   4   7  19        597.06        539.60        19.85 o                         
   5   7  19        312.68        280.41        10.25 o                         
   6   7  19        261.54        303.14        11.42 o                         
   7   7  19        269.54        301.37        12.32 o                         
   8   7  19        537.11        582.16        15.90 o                         
   9   7  19         12.79         12.65         4.82 o                         
  10   7  19         44.37         53.24         5.65 o                         
  11   7  19          1.29         -0.01         2.51 o                         
   0   8  19          3.30         -1.39         7.79 o                         
   1   8  19        157.02        129.35         7.46 o                         
   2   8  19         95.05         75.91         5.92 o                         
   3   8  19        742.80        749.60        17.89 o                         
   4   8  19         42.85         20.69         4.61 o                         
   5   8  19       1420.61       1400.99        36.46 o                         
   6   8  19        121.64         87.49         7.61 o                         
   7   8  19        687.84        659.00        19.09 o                         
   8   8  19        108.75        118.02         5.40 o                         
   9   8  19         10.11          3.88         4.20 o                         
  10   8  19          5.62          3.78         3.95 o                         
   1   9  19         13.54          6.32         4.10 o                         
   2   9  19         30.22         20.58         4.86 o                         
   3   9  19        157.07        138.70         8.42 o                         
   4   9  19          0.02         -3.56         4.44 o                         
   5   9  19        152.42        106.99         7.95 o                         
   6   9  19        114.35        106.19         5.64 o                         
   7   9  19         11.17          4.83         4.06 o                         
   8   9  19         20.24         21.33         3.45 o                         
   9   9  19        109.70        136.45        11.66 o                         
   0  10  19        123.82        111.71         8.51 o                         
   1  10  19         80.42         82.98         5.13 o                         
   2  10  19         73.03         52.37         6.80 o                         
   3  10  19        125.15        107.94        10.73 o                         
   4  10  19        221.81        240.09        10.99 o                         
   5  10  19        681.42        772.05        20.58 o                         
   6  10  19          0.03          1.17         3.93 o                         
   7  10  19         64.88         83.77         4.40 o                         
   8  10  19        166.88        177.44         6.13 o                         
   1  11  19        166.49        153.96         8.52 o                         
   2  11  19        425.25        422.02        17.98 o                         
   3  11  19        109.54        106.29         9.68 o                         
   4  11  19        668.27        686.60        21.86 o                         
   5  11  19        207.62        189.91         7.75 o                         
   6  11  19         40.45         50.02         4.72 o                         
   7  11  19        488.02        518.29        15.62 o                         
   0  12  19        168.70        115.42        18.23 o                         
   1  12  19          5.74         16.13         8.24 o                         
   2  12  19         82.28         78.81         6.71 o                         
   3  12  19        453.20        482.25        18.41 o                         
   4  12  19          2.81          5.53         3.06 o                         
   5  12  19        891.61        899.68        27.47 o                         
   6  12  19          0.04          0.46         2.97 o                         
   1  13  19          6.87         10.33         4.66 o                         
   2  13  19          0.00          0.44         3.14 o                         
   3  13  19          1.98          0.13         2.54 o                         
   4  13  19        131.12        128.94         7.42 o                         
   0  14  19         11.70          5.04         3.67 o                         
   0   0  20       1564.64       1538.23       107.91 o                         
   1   0  20          0.42          0.15        12.16 o                         
   2   0  20       5034.66       5026.39       204.46 o                         
   3   0  20       1392.51       1277.05        85.82 o                         
   4   0  20       7437.25       7518.83       182.23 o                         
   5   0  20        696.23        681.61        16.61 o                         
   6   0  20         82.74         68.33         4.59 o                         
   7   0  20        324.09        364.97        12.04 o                         
   8   0  20       6286.16       6505.72       158.65 o                         
   9   0  20       1201.19       1234.59        35.74 o                         
  10   0  20       1049.10       1224.87        38.91 o                         
  11   0  20        284.43        308.22        17.21 o                         
  12   0  20       2877.24       2917.87       156.02 o                         
   1   1  20        164.57        143.39        17.02 o                         
   2   1  20       2854.84       2912.90        89.96 o                         
   3   1  20        280.82        240.46        37.41 o                         
   4   1  20        888.54        954.24        23.68 o                         
   5   1  20        646.29        697.89        10.81 o                         
   6   1  20       1546.14       1488.35        20.84 o                         
   7   1  20        421.30        422.14         9.00 o                         
   8   1  20         87.96         90.34         4.82 o                         
   9   1  20        257.22        264.67         9.42 o                         
  10   1  20        527.34        577.37        14.43 o                         
  11   1  20         54.35         80.42         7.45 o                         
  12   1  20        201.28        180.81         8.12 o                         
   0   2  20        995.61       1229.38        93.57 o                         
   1   2  20        704.87        733.61        34.53 o                         
   2   2  20       3169.40       3083.61       107.05 o                         
   3   2  20         80.99        102.01        19.23 o                         
   4   2  20        228.32        233.26         6.12 o                         
   5   2  20          7.93          9.83         2.47 o                         
   6   2  20         47.20         40.73         4.20 o                         
   7   2  20        197.93        202.26         6.88 o                         
   8   2  20       1149.88       1314.36        23.65 o                         
   9   2  20          0.06          0.84         3.64 o                         
  10   2  20        105.27        132.37         8.06 o                         
  11   2  20        163.02        169.20         8.04 o                         
  12   2  20         77.96         89.12         7.24 o                         
   1   3  20       1137.48       1155.05        35.16 o                         
   2   3  20       1417.02       1738.64        45.40 o                         
   3   3  20         20.70         18.66         5.57 o                         
   4   3  20          0.29          1.75         2.51 o                         
   5   3  20         12.14          9.47         2.83 o                         
   6   3  20        884.33        823.23        15.56 o                         
   7   3  20        115.87        104.82         8.54 o                         
   8   3  20          0.96          5.22         4.36 o                         
   9   3  20         61.96         80.79         5.39 o                         
  10   3  20         43.32         52.23         6.09 o                         
  11   3  20        726.93        835.25        25.48 o                         
  12   3  20          2.12          3.18         2.69 o                         
   0   4  20        963.18       1245.95        96.29 o                         
   1   4  20         67.76         72.20         7.90 o                         
   2   4  20       2651.12       2778.06        52.83 o                         
   3   4  20         68.03         51.61         3.31 o                         
   4   4  20       2830.65       2575.86        40.90 o                         
   5   4  20        143.25        126.09         5.51 o                         
   6   4  20        250.89        299.05         8.37 o                         
   7   4  20       2053.94       2135.30        40.06 o                         
   8   4  20       1172.47       1282.92        26.35 o                         
   9   4  20        216.06        213.70         7.74 o                         
  10   4  20         37.89         39.02         5.14 o                         
  11   4  20         47.26         56.12         5.13 o                         
  12   4  20        150.99        116.21         5.12 o                         
   1   5  20        768.96        723.71        13.26 o                         
   2   5  20         90.33         69.37         3.95 o                         
   3   5  20          6.24          6.51         3.36 o                         
   4   5  20         27.28         35.87         3.85 o                         
   5   5  20        433.12        489.12        12.06 o                         
   6   5  20         18.58         17.39         4.07 o                         
   7   5  20          3.83          0.88         3.77 o                         
   8   5  20        208.78        260.26        13.40 o                         
   9   5  20          5.87          6.88         3.60 o                         
  10   5  20        415.28        440.62        17.63 o                         
  11   5  20          3.93          5.31         4.17 o                         
   0   6  20        221.56        242.24         9.55 o                         
   1   6  20        543.97        538.08        12.42 o                         
   2   6  20        517.45        454.24        10.75 o                         
   3   6  20        406.75        356.50         9.09 o                         
   4   6  20        779.38        800.81        16.38 o                         
   5   6  20         30.98         27.83         4.48 o                         
   6   6  20       2690.95       2376.35        44.06 o                         
   7   6  20         10.48         14.60         4.28 o                         
   8   6  20         78.28         59.14         5.61 o                         
   9   6  20         97.12        134.25        13.22 o                         
  10   6  20        146.18        168.39        14.07 o                         
  11   6  20        178.86        167.05        16.43 o                         
   1   7  20        360.66        320.89         8.15 o                         
   2   7  20        236.69        256.13         9.40 o                         
   3   7  20        164.38        160.02         6.26 o                         
   4   7  20        374.67        326.07        11.28 o                         
   5   7  20          5.36         10.24         4.31 o                         
   6   7  20        482.87        480.86        15.72 o                         
   7   7  20        119.38        112.76        11.63 o                         
   8   7  20        460.85        432.33        13.53 o                         
   9   7  20         68.05         82.51         6.26 o                         
  10   7  20        120.45        106.02         6.11 o                         
   0   8  20       1485.53       1492.18        41.34 o                         
   1   8  20        160.01        137.80         6.31 o                         
   2   8  20       1510.99       1482.86        32.56 o                         
   3   8  20        178.82        188.08         7.50 o                         
   4   8  20       1244.48       1200.15        29.31 o                         
   5   8  20         37.83         38.62         5.78 o                         
   6   8  20          1.27          7.44         4.15 o                         
   7   8  20        182.95        208.05         9.21 o                         
   8   8  20         72.69         75.59         7.52 o                         
   9   8  20         12.09         14.46         3.08 o                         
  10   8  20        113.46         99.41         6.57 o                         
   1   9  20        226.83        187.30         7.88 o                         
   2   9  20       1653.29       1598.18        38.06 o                         
   3   9  20        166.99        169.26         9.66 o                         
   4   9  20         13.21          3.20         4.05 o                         
   5   9  20        110.42        100.06         6.09 o                         
   6   9  20        272.61        303.48         8.59 o                         
   7   9  20         63.54         65.09         4.88 o                         
   8   9  20         68.29         66.93         4.42 o                         
   9   9  20         47.40         33.19         3.67 o                         
   0  10  20       1611.09       1546.08        51.82 o                         
   1  10  20        744.95        774.84        18.73 o                         
   2  10  20         20.60         15.95         3.63 o                         
   3  10  20        151.88        147.20         7.72 o                         
   4  10  20        542.25        507.58        18.71 o                         
   5  10  20         88.29         89.55         5.68 o                         
   6  10  20         78.15         94.99         8.41 o                         
   7  10  20         25.20         23.32         3.49 o                         
   8  10  20        497.92        553.54        26.03 o                         
   1  11  20         58.75         65.65         6.11 o                         
   2  11  20        308.08        332.65        15.05 o                         
   3  11  20          3.62          0.45         5.00 o                         
   4  11  20         63.55         56.14         4.65 o                         
   5  11  20         38.88         53.75         3.95 o                         
   6  11  20        344.08        381.52        12.73 o                         
   7  11  20         14.82         23.99         3.12 o                         
   0  12  20         32.83         31.64         5.59 o                         
   1  12  20         79.56         76.85         7.90 o                         
   2  12  20         26.04         27.39         5.00 o                         
   3  12  20          0.03          0.87         4.28 o                         
   4  12  20        374.01        396.06        10.64 o                         
   5  12  20         36.53         33.74         4.11 o                         
   6  12  20         17.19         12.31         4.49 o                         
   1  13  20         53.97         34.93        11.17 o                         
   2  13  20         21.84         22.30         2.25 o                         
   3  13  20         55.69         44.62         3.13 o                         
   4  13  20        259.16        212.79        25.54 o                         
   1   1  21       5082.59       4816.26       163.97 o                         
   2   1  21          0.73         -1.75         7.62 o                         
   3   1  21       3320.94       3133.90       185.52 o                         
   4   1  21       1128.06       1049.50        17.61 o                         
   5   1  21        931.87        848.66        12.60 o                         
   6   1  21        823.35        760.75        13.09 o                         
   7   1  21        172.07        154.18         4.93 o                         
   8   1  21         12.14         10.87         3.38 o                         
   9   1  21          4.47          7.23         4.36 o                         
  10   1  21        159.94        190.18         8.14 o                         
  11   1  21       1472.96       1665.97        47.19 o                         
  12   1  21         97.11         64.60         6.77 o                         
   0   2  21        364.65        470.21        51.67 o                         
   1   2  21        217.03        172.88        18.37 o                         
   2   2  21        432.61        385.01        24.30 o                         
   3   2  21         32.70         29.70         3.99 o                         
   4   2  21        227.75        231.20         4.87 o                         
   5   2  21        321.56        292.42         6.04 o                         
   6   2  21       1452.97       1386.74        24.49 o                         
   7   2  21        517.00        559.03        13.95 o                         
   8   2  21        251.11        241.28         8.13 o                         
   9   2  21        217.42        260.30         9.07 o                         
  10   2  21        119.48        115.78         9.01 o                         
  11   2  21        971.54       1071.73        27.94 o                         
  12   2  21        123.24        119.41         8.36 o                         
   1   3  21        718.32        533.35        20.43 o                         
   2   3  21       1186.20       1187.93        24.86 o                         
   3   3  21        146.63        124.71         4.32 o                         
   4   3  21        716.40        670.44        11.65 o                         
   5   3  21        131.71        170.59         5.13 o                         
   6   3  21       1229.80       1243.84        21.13 o                         
   7   3  21        701.86        665.17        15.93 o                         
   8   3  21         42.01         59.29         4.73 o                         
   9   3  21        111.50        125.69         6.08 o                         
  10   3  21         54.35         69.20         6.39 o                         
  11   3  21        483.41        528.57        17.24 o                         
  12   3  21          2.72          5.90         2.14 o                         
   0   4  21       2273.16       2139.11        62.54 o                         
   1   4  21        597.95        580.28        13.24 o                         
   2   4  21        160.87        156.69         4.76 o                         
   3   4  21        749.14        645.94        11.87 o                         
   4   4  21       1613.36       1564.70        23.55 o                         
   5   4  21        732.18        698.51        12.72 o                         
   6   4  21         32.62         23.60         3.75 o                         
   7   4  21         10.73          5.91         3.56 o                         
   8   4  21       1766.55       1817.95        43.30 o                         
   9   4  21         18.56         33.24         4.60 o                         
  10   4  21        114.28        137.92         7.60 o                         
  11   4  21        109.70        142.63         6.96 o                         
   1   5  21         36.98         36.85         3.01 o                         
   2   5  21         35.59         32.98         3.05 o                         
   3   5  21       1892.99       1854.09        27.73 o                         
   4   5  21       3993.41       3888.99        62.17 o                         
   5   5  21       1950.60       1949.12        35.29 o                         
   6   5  21       1697.11       1581.72        28.16 o                         
   7   5  21       1770.51       1841.92        33.65 o                         
   8   5  21        500.23        548.19        16.26 o                         
   9   5  21        332.55        310.64         9.25 o                         
  10   5  21        122.46        142.31         6.85 o                         
  11   5  21        104.59        118.06         5.67 o                         
   0   6  21         79.05         81.40         6.09 o                         
   1   6  21        281.50        234.69         6.80 o                         
   2   6  21        951.88        892.29        16.55 o                         
   3   6  21        118.98        166.17         7.81 o                         
   4   6  21       1786.33       1615.34        29.13 o                         
   5   6  21        610.47        644.68        16.83 o                         
   6   6  21        104.32         98.67         5.65 o                         
   7   6  21        748.16        789.53        16.97 o                         
   8   6  21        160.11        154.81         7.12 o                         
   9   6  21          0.31          4.45         4.49 o                         
  10   6  21          0.68          0.02         4.62 o                         
  11   6  21         48.62         47.96         9.30 o                         
   1   7  21         97.88        122.43         4.86 o                         
   2   7  21        245.20        261.33         7.27 o                         
   3   7  21         13.96          8.63         3.74 o                         
   4   7  21        633.79        666.95        15.20 o                         
   5   7  21        121.58        117.50         6.48 o                         
   6   7  21        214.29        248.96         8.74 o                         
   7   7  21        199.94        180.17         8.98 o                         
   8   7  21          1.82          5.97         4.13 o                         
   9   7  21        144.51        171.01         6.96 o                         
  10   7  21         36.36         32.53         4.18 o                         
   0   8  21         41.05         54.60         5.24 o                         
   1   8  21        140.89        149.20         6.76 o                         
   2   8  21        337.66        292.55         8.39 o                         
   3   8  21       1431.24       1393.71        26.87 o                         
   4   8  21          0.11         -1.41         4.40 o                         
   5   8  21        194.37        185.63         7.80 o                         
   6   8  21        117.26        151.26         7.13 o                         
   7   8  21        366.70        400.58        11.91 o                         
   8   8  21        205.13        230.10         7.60 o                         
   9   8  21          9.74         16.37         2.85 o                         
  10   8  21        148.26        123.87         6.91 o                         
   1   9  21       1125.77       1062.63        26.96 o                         
   2   9  21         43.55         39.22         8.64 o                         
   3   9  21        343.64        369.05        13.08 o                         
   4   9  21        169.18        207.05        12.14 o                         
   5   9  21        147.77        118.94         6.28 o                         
   6   9  21        206.78        241.88        10.56 o                         
   7   9  21        800.64        904.01        20.15 o                         
   8   9  21          2.66          2.39         3.18 o                         
   9   9  21          7.64          8.53         4.20 o                         
   0  10  21         98.73         74.65         6.83 o                         
   1  10  21        108.33        115.91         6.33 o                         
   2  10  21         71.20         84.49         6.89 o                         
   3  10  21          1.39          1.70         4.54 o                         
   4  10  21        189.55        224.17        12.89 o                         
   5  10  21          0.00         -1.64         3.94 o                         
   6  10  21         99.77        134.26         5.79 o                         
   7  10  21          4.80          6.50         2.98 o                         
   8  10  21        228.63        186.93        15.46 o                         
   1  11  21         16.45         17.76         4.47 o                         
   2  11  21         53.33         50.83         6.80 o                         
   3  11  21        346.36        359.00        15.44 o                         
   4  11  21         37.47         27.24         3.88 o                         
   5  11  21         71.52         62.83         3.88 o                         
   6  11  21        592.59        668.55        23.16 o                         
   7  11  21        286.36        271.92        11.83 o                         
   0  12  21          3.42          6.30         5.98 o                         
   1  12  21        217.62        197.27        12.83 o                         
   2  12  21        124.70        137.64         7.72 o                         
   3  12  21        182.60        186.43         5.99 o                         
   4  12  21        130.92        141.44         6.08 o                         
   5  12  21        495.01        496.91        17.23 o                         
   1  13  21          0.17         -1.13         3.21 o                         
   2  13  21          3.37          2.61         2.77 o                         
   3  13  21          7.44         12.72         2.88 o                         
   0   0  22         75.09        101.14        27.11 o                         
   1   0  22        169.79        198.79        23.85 o                         
   2   0  22         33.29         23.32        23.86 o                         
   3   0  22        164.54        140.94         9.12 o                         
   4   0  22       1298.53       1293.78        26.74 o                         
   5   0  22       3674.51       3691.59        84.08 o                         
   6   0  22        396.60        352.29        11.26 o                         
   7   0  22        756.80        646.30        16.32 o                         
   8   0  22       1639.51       1582.69        48.41 o                         
   9   0  22        920.07        891.95        33.84 o                         
  10   0  22        298.32        295.62        13.66 o                         
  11   0  22          1.81          4.24         5.67 o                         
  12   0  22         23.92         28.17         4.22 o                         
   1   1  22       1491.44       1438.65       109.32 o                         
   2   1  22          4.30         15.15        11.83 o                         
   3   1  22        472.22        418.16         8.89 o                         
   4   1  22        841.05        762.96        10.67 o                         
   5   1  22       1398.92       1361.65        19.34 o                         
   6   1  22         90.13         91.07         4.52 o                         
   7   1  22       1306.10       1451.45        23.48 o                         
   8   1  22        349.85        351.64        15.91 o                         
   9   1  22         47.50         47.54         5.27 o                         
  10   1  22        453.68        493.06        14.16 o                         
  11   1  22        161.22        159.61         8.74 o                         
  12   1  22        131.63        116.34         9.69 o                         
   0   2  22       3907.55       4078.61       249.09 o                         
   1   2  22        126.25        129.65        19.68 o                         
   2   2  22        107.12        104.13         4.88 o                         
   3   2  22        147.30        160.85         4.55 o                         
   4   2  22        548.03        530.99         8.55 o                         
   5   2  22       3259.47       3247.76        40.66 o                         
   6   2  22        121.32        130.48         6.08 o                         
   7   2  22        205.56        198.08         7.84 o                         
   8   2  22         55.06         61.64         4.89 o                         
   9   2  22        473.77        561.45        18.88 o                         
  10   2  22        129.66        135.56         9.60 o                         
  11   2  22          1.45          2.10         3.78 o                         
  12   2  22          1.45          0.09         3.08 o                         
   1   3  22        563.08        430.22         9.45 o                         
   2   3  22       2577.46       2480.19        36.69 o                         
   3   3  22       1493.44       1356.73        20.90 o                         
   4   3  22       3596.98       3570.74        46.95 o                         
   5   3  22          7.59          6.67         3.07 o                         
   6   3  22        476.01        501.10        10.33 o                         
   7   3  22        410.05        428.51        10.76 o                         
   8   3  22        195.52        157.24         6.04 o                         
   9   3  22        164.80        180.52         7.80 o                         
  10   3  22         33.52         18.69         5.06 o                         
  11   3  22         29.56         37.50         4.44 o                         
   0   4  22       4770.53       4522.59        87.94 o                         
   1   4  22        352.61        282.27         6.17 o                         
   2   4  22        866.20        785.31        12.59 o                         
   3   4  22       2496.51       2240.88        34.08 o                         
   4   4  22        582.94        571.11        10.80 o                         
   5   4  22        336.08        297.08         7.74 o                         
   6   4  22        301.67        296.24         7.87 o                         
   7   4  22         22.89          9.99         3.90 o                         
   8   4  22        278.90        267.66        16.71 o                         
   9   4  22        183.34        208.19         7.44 o                         
  10   4  22        223.07        236.79        10.49 o                         
  11   4  22         34.82         37.19         5.39 o                         
   1   5  22         10.46         11.15         2.80 o                         
   2   5  22        129.55        133.44         4.59 o                         
   3   5  22         30.73         42.61         4.18 o                         
   4   5  22          1.22          7.60         3.14 o                         
   5   5  22        446.19        470.26        10.90 o                         
   6   5  22        765.89        798.17        16.00 o                         
   7   5  22         16.41         29.27         3.90 o                         
   8   5  22        407.85        386.21        14.94 o                         
   9   5  22        449.16        471.26        13.33 o                         
  10   5  22          8.38          3.68         4.26 o                         
  11   5  22        295.82        311.08        11.16 o                         
   0   6  22        993.03       1014.52        22.80 o                         
   1   6  22       3644.76       3464.74        51.80 o                         
   2   6  22        306.62        258.12         8.48 o                         
   3   6  22       2063.98       1972.81        33.22 o                         
   4   6  22        760.78        770.64        16.01 o                         
   5   6  22         25.85         12.18         3.54 o                         
   6   6  22          8.44          7.02         3.52 o                         
   7   6  22        326.28        401.50        10.20 o                         
   8   6  22          2.64          3.47         4.26 o                         
   9   6  22        497.63        511.40        15.16 o                         
  10   6  22         17.57         24.63         3.94 o                         
   1   7  22       1587.26       1553.50        27.37 o                         
   2   7  22        954.84        949.36        18.03 o                         
   3   7  22        196.78        189.52         7.01 o                         
   4   7  22       1851.84       1780.97        30.37 o                         
   5   7  22         47.25         66.21         4.98 o                         
   6   7  22         48.96         50.40         4.89 o                         
   7   7  22         91.73         85.87         4.98 o                         
   8   7  22          4.67          8.48         4.64 o                         
   9   7  22         97.39         88.28         6.29 o                         
  10   7  22          0.04          3.35         8.60 o                         
   0   8  22        171.44        184.27         8.00 o                         
   1   8  22        774.64        768.84        15.91 o                         
   2   8  22        350.18        349.36         9.09 o                         
   3   8  22        763.04        774.57        22.00 o                         
   4   8  22         10.83         13.18         4.01 o                         
   5   8  22        221.57        222.80         7.60 o                         
   6   8  22        414.74        457.20        13.39 o                         
   7   8  22         17.36         17.03         4.00 o                         
   8   8  22          5.65         12.73         3.92 o                         
   9   8  22         33.23         31.23         6.79 o                         
   1   9  22       1036.20       1020.93        23.86 o                         
   2   9  22        906.54        947.87        26.68 o                         
   3   9  22        118.28        115.20         8.29 o                         
   4   9  22         19.47         19.03         7.37 o                         
   5   9  22         12.01          9.05         4.98 o                         
   6   9  22        240.62        243.88        10.72 o                         
   7   9  22         16.18         18.63         3.83 o                         
   8   9  22          8.08         17.69         5.16 o                         
   9   9  22        153.33        154.21        10.28 o                         
   0  10  22       2580.03       2614.72        72.10 o                         
   1  10  22        284.68        264.06         9.28 o                         
   2  10  22          1.55         -0.31         4.24 o                         
   3  10  22        458.89        475.74        16.76 o                         
   4  10  22        539.34        552.27        15.00 o                         
   5  10  22        725.12        837.59        20.62 o                         
   6  10  22        645.94        741.83        18.88 o                         
   7  10  22        576.93        623.44        21.30 o                         
   8  10  22        306.77        291.90        17.45 o                         
   1  11  22         62.60         53.89         4.53 o                         
   2  11  22        137.40        143.98        11.65 o                         
   3  11  22         97.83        124.33         7.20 o                         
   4  11  22        166.86        159.21         6.42 o                         
   5  11  22        100.28        107.72         4.46 o                         
   6  11  22          4.46         10.24         5.09 o                         
   0  12  22          2.38          8.18         5.93 o                         
   1  12  22          2.78          3.58         4.44 o                         
   2  12  22         25.41         17.59         3.69 o                         
   3  12  22         93.57        108.07         6.90 o                         
   4  12  22          2.00          6.09         2.82 o                         
   5  12  22         75.72         72.10         7.17 o                         
   1  13  22        297.91        303.35         9.71 o                         
   2  13  22         84.56         79.63         8.73 o                         
   1   1  23          3.18          4.12         2.94 o                         
   2   1  23       2092.55       1879.54        30.44 o                         
   3   1  23        786.97        693.56        10.96 o                         
   4   1  23        533.00        461.05         7.97 o                         
   5   1  23         82.51         80.67         3.50 o                         
   6   1  23        911.88        883.05        17.54 o                         
   7   1  23        240.49        218.35         7.73 o                         
   8   1  23         46.36         52.94         4.31 o                         
   9   1  23        107.73         88.87         6.71 o                         
  10   1  23        392.50        442.57        12.27 o                         
  11   1  23          0.88          6.51         4.05 o                         
  12   1  23        146.53         62.90         5.77 o                         
   0   2  23       1254.53       1346.22        28.44 o                         
   1   2  23        267.07        257.57         7.13 o                         
   2   2  23        370.03        316.42         7.05 o                         
   3   2  23        783.68        742.63        11.27 o                         
   4   2  23        444.27        404.14         6.89 o                         
   5   2  23        215.78        209.44         4.81 o                         
   6   2  23         49.27         46.57         4.09 o                         
   7   2  23          0.00          1.54         4.40 o                         
   8   2  23         22.45         17.72         4.90 o                         
   9   2  23        207.49        228.59        14.44 o                         
  10   2  23        603.36        613.82        18.33 o                         
  11   2  23          6.46         12.22         8.78 o                         
   1   3  23         76.19         68.77         3.04 o                         
   2   3  23        106.50         83.86         3.05 o                         
   3   3  23        167.16        173.45         4.99 o                         
   4   3  23        643.57        491.74         8.85 o                         
   5   3  23       1149.99       1130.46        18.08 o                         
   6   3  23        205.50        250.49         6.50 o                         
   7   3  23        372.91        372.05        10.72 o                         
   8   3  23          7.63         12.62         4.40 o                         
   9   3  23         64.79         65.39         8.82 o                         
  10   3  23          8.54          2.58         4.58 o                         
  11   3  23        200.20        227.67         8.72 o                         
   0   4  23       6151.63       5882.84       106.22 o                         
   1   4  23       2113.05       1830.85        26.74 o                         
   2   4  23       2307.38       2188.64        30.55 o                         
   3   4  23         48.80         56.18         3.61 o                         
   4   4  23        152.11        188.17         5.54 o                         
   5   4  23        480.20        450.60         9.76 o                         
   6   4  23         34.48         19.23         3.74 o                         
   7   4  23         30.70         34.43         4.12 o                         
   8   4  23         26.80         34.53         5.11 o                         
   9   4  23          7.07         16.85         4.02 o                         
  10   4  23        113.84        148.83         7.78 o                         
  11   4  23          7.56         10.60         2.89 o                         
   1   5  23        576.33        555.02        10.40 o                         
   2   5  23       5285.75       5080.92        66.16 o                         
   3   5  23        711.73        628.46        10.43 o                         
   4   5  23        120.84        109.55         4.04 o                         
   5   5  23         31.27         28.98         4.16 o                         
   6   5  23        639.25        587.40        13.19 o                         
   7   5  23         89.20         92.66         5.30 o                         
   8   5  23         22.79         25.76         5.11 o                         
   9   5  23        359.66        407.31        14.04 o                         
  10   5  23          3.29          5.62         4.07 o                         
  11   5  23        447.30        410.09        13.96 o                         
   0   6  23       3312.97       3099.07        61.82 o                         
   1   6  23        657.73        655.96        12.70 o                         
   2   6  23       1541.48       1585.98        28.41 o                         
   3   6  23          0.86          4.94         3.32 o                         
   4   6  23        574.29        592.68        13.58 o                         
   5   6  23        147.87        150.91         5.71 o                         
   6   6  23        981.46       1013.64        18.88 o                         
   7   6  23        496.05        532.25        11.75 o                         
   8   6  23        214.58        209.86         8.11 o                         
   9   6  23         52.97         43.97         4.01 o                         
  10   6  23        274.78        299.28        10.33 o                         
   1   7  23          4.57         11.59         3.43 o                         
   2   7  23         37.62         26.44         3.68 o                         
   3   7  23         32.59         24.37         4.79 o                         
   4   7  23        158.07        131.84         5.10 o                         
   5   7  23          7.40          8.64         3.90 o                         
   6   7  23         30.66         21.16         3.90 o                         
   7   7  23        304.18        292.10         8.52 o                         
   8   7  23         36.65         34.02         4.06 o                         
   9   7  23        305.80        285.85        39.90 o                         
  10   7  23        736.66        778.01        45.77 o                         
   0   8  23       2088.42       2134.31        47.32 o                         
   1   8  23          0.25          4.89         3.63 o                         
   2   8  23          6.84          7.12         3.45 o                         
   3   8  23         51.01         41.12         4.38 o                         
   4   8  23        526.74        524.39        17.26 o                         
   5   8  23         26.82         24.55         3.64 o                         
   6   8  23        499.53        594.33        14.63 o                         
   7   8  23         56.55         61.91         4.62 o                         
   8   8  23        160.03        183.60         7.77 o                         
   1   9  23         24.11         24.01         4.30 o                         
   2   9  23          3.35         16.60         5.15 o                         
   3   9  23         23.06         18.25         5.12 o                         
   4   9  23        549.05        578.14        20.50 o                         
   5   9  23        345.91        386.56        14.99 o                         
   6   9  23        244.26        234.89        11.84 o                         
   7   9  23         23.32         27.83         4.58 o                         
   8   9  23          2.19          1.98         2.65 o                         
   0  10  23        127.92        133.55         9.27 o                         
   1  10  23         98.21         94.85         6.52 o                         
   2  10  23          0.19         -0.09         4.41 o                         
   3  10  23         93.32        106.90         7.37 o                         
   4  10  23        155.96        194.97         9.24 o                         
   5  10  23         48.58         62.06         5.16 o                         
   6  10  23        149.67        168.18         9.46 o                         
   7  10  23          2.44          3.24         2.77 o                         
   1  11  23          0.06          0.52         3.13 o                         
   2  11  23        605.31        645.11        19.94 o                         
   3  11  23         13.13         10.23         5.39 o                         
   4  11  23       1115.29       1294.92        36.38 o                         
   5  11  23          9.51         16.48         3.39 o                         
   6  11  23       1853.23       1660.27       206.96 o                         
   0  12  23        258.14        290.62        33.84 o                         
   1  12  23        151.23        173.77         9.40 o                         
   2  12  23         91.12        102.78         6.04 o                         
   3  12  23         99.98        108.68         8.14 o                         
   4  12  23          8.85         18.32         2.55 o                         
   1  13  23        387.89        300.55        18.69 o                         
   0   0  24        401.41        370.94        11.15 o                         
   1   0  24       3515.41       3256.76        50.85 o                         
   2   0  24        738.24        723.44        15.10 o                         
   3   0  24        199.79        190.44         5.73 o                         
   4   0  24       1986.02       1865.86        35.68 o                         
   5   0  24       5751.81       5660.62       102.23 o                         
   6   0  24       1071.50       1065.14        25.52 o                         
   7   0  24        768.31        760.79        20.66 o                         
   8   0  24        645.20        631.21        19.39 o                         
   9   0  24       2553.64       2767.86       109.70 o                         
  10   0  24        171.17        170.06        12.95 o                         
  11   0  24       1537.95       1704.59        67.40 o                         
   1   1  24       1222.76       1170.81        15.20 o                         
   2   1  24          3.29          4.33         2.23 o                         
   3   1  24          2.44          2.03         2.41 o                         
   4   1  24        224.06        213.53         4.92 o                         
   5   1  24        456.68        357.12         7.16 o                         
   6   1  24        137.19        126.17         5.13 o                         
   7   1  24        515.67        531.37        11.85 o                         
   8   1  24          0.78         -0.80         4.21 o                         
   9   1  24        383.95        413.95        13.80 o                         
  10   1  24        210.56        211.00         8.58 o                         
  11   1  24       1313.34       1382.84        34.35 o                         
   0   2  24       1919.07       1766.61        32.54 o                         
   1   2  24        295.93        288.37         6.24 o                         
   2   2  24          7.67          5.68         2.35 o                         
   3   2  24        741.33        723.07        11.92 o                         
   4   2  24        560.19        570.38         9.79 o                         
   5   2  24        920.17        880.34        12.91 o                         
   6   2  24        743.42        725.95        13.63 o                         
   7   2  24        261.37        242.31         8.36 o                         
   8   2  24          6.96          9.17         4.25 o                         
   9   2  24        144.53        163.36         8.89 o                         
  10   2  24         36.37         41.28         5.64 o                         
  11   2  24         12.63         19.06         7.06 o                         
   1   3  24       1306.53       1203.46        17.45 o                         
   2   3  24       3201.56       3139.33        40.37 o                         
   3   3  24        487.17        447.40         8.65 o                         
   4   3  24        221.23        208.30         5.53 o                         
   5   3  24        103.84         91.81         4.16 o                         
   6   3  24        536.98        502.38        10.40 o                         
   7   3  24        861.65        960.89        19.55 o                         
   8   3  24         20.24         19.10         3.96 o                         
   9   3  24         60.73         77.62         7.05 o                         
  10   3  24        124.71        127.11         7.63 o                         
  11   3  24          0.74          1.69         2.33 o                         
   0   4  24        283.33        324.81         9.15 o                         
   1   4  24          0.55         12.42         2.76 o                         
   2   4  24        147.86        134.13         5.58 o                         
   3   4  24       2083.68       2080.48        28.91 o                         
   4   4  24        367.16        332.25         7.28 o                         
   5   4  24        949.36        891.01        15.40 o                         
   6   4  24        298.96        289.52         7.86 o                         
   7   4  24         46.59         53.49         4.41 o                         
   8   4  24         28.62         37.55         4.77 o                         
   9   4  24          4.24          1.25         3.67 o                         
  10   4  24         68.61         84.58         7.07 o                         
  11   4  24         45.51         36.61         4.45 o                         
   1   5  24          0.21          0.00         2.80 o                         
   2   5  24        347.58        319.85         6.46 o                         
   3   5  24         11.48         21.33         3.09 o                         
   4   5  24         62.81         45.45         3.61 o                         
   5   5  24         13.06         18.75         3.64 o                         
   6   5  24         70.17         96.55         5.10 o                         
   7   5  24        126.27        117.10         5.71 o                         
   8   5  24         91.65         82.25         5.58 o                         
   9   5  24        188.78        176.72         6.87 o                         
  10   5  24         25.38         33.58         4.58 o                         
   0   6  24        169.16        128.37         8.04 o                         
   1   6  24         36.32         36.43         3.73 o                         
   2   6  24        502.33        486.31        11.18 o                         
   3   6  24       1985.25       1951.41        30.96 o                         
   4   6  24        339.45        360.88         8.70 o                         
   5   6  24        384.60        385.39         8.83 o                         
   6   6  24         37.54         28.88         3.81 o                         
   7   6  24        466.76        507.19        11.92 o                         
   8   6  24        109.89        113.15         5.85 o                         
   9   6  24        874.01        950.06        42.78 o                         
  10   6  24        384.00        370.05        13.44 o                         
   1   7  24       4944.36       4739.40        71.52 o                         
   2   7  24          0.02          0.89         3.43 o                         
   3   7  24         15.14         18.48         3.68 o                         
   4   7  24        602.01        608.91        12.55 o                         
   5   7  24         54.05         67.16         4.67 o                         
   6   7  24         22.04         23.36         4.41 o                         
   7   7  24         30.75         28.31         3.99 o                         
   8   7  24        228.65        246.07         8.66 o                         
   9   7  24         44.52         59.30         8.65 o                         
   0   8  24        293.16        302.87        11.48 o                         
   1   8  24        483.06        477.51        11.55 o                         
   2   8  24         71.60         67.75         4.88 o                         
   3   8  24        718.24        671.61        14.20 o                         
   4   8  24        747.12        775.69        16.48 o                         
   5   8  24         58.25         50.05         4.06 o                         
   6   8  24          6.13         10.41         3.10 o                         
   7   8  24         42.24         46.15         4.02 o                         
   8   8  24          8.30          5.12         3.02 o                         
   1   9  24        438.09        467.48        12.74 o                         
   2   9  24        369.50        394.53        12.52 o                         
   3   9  24        812.78        785.58        16.58 o                         
   4   9  24         87.90        104.22         9.32 o                         
   5   9  24        167.86        177.00         9.51 o                         
   6   9  24        357.04        360.95        13.21 o                         
   7   9  24          8.11          3.50         3.94 o                         
   8   9  24         59.72         49.74         9.54 o                         
   0  10  24        500.84        502.41        19.38 o                         
   1  10  24         63.08         55.31         4.71 o                         
   2  10  24        398.24        438.77        12.44 o                         
   3  10  24         15.62         24.60         5.72 o                         
   4  10  24        322.57        342.74        11.28 o                         
   5  10  24       5758.74       6343.11       149.68 o                         
   6  10  24        621.46        638.85        46.30 o                         
   7  10  24        272.89        266.34        13.18 o                         
   1  11  24          8.34          3.00         2.97 o                         
   2  11  24        156.59        143.99         6.13 o                         
   3  11  24        276.51        295.35        12.68 o                         
   4  11  24        172.14        179.75         7.48 o                         
   5  11  24        616.79        673.72        25.86 o                         
   6  11  24          5.03         11.90         4.17 o                         
   0  12  24         31.40         34.18        11.66 o                         
   1  12  24         26.94         20.69         4.33 o                         
   2  12  24        195.78        185.81         9.43 o                         
   3  12  24         41.70         33.30         2.97 o                         
   4  12  24          7.80          5.89         2.21 o                         
   1   1  25        587.75        554.75         8.52 o                         
   2   1  25         82.64         63.97         2.94 o                         
   3   1  25        446.16        458.92         7.89 o                         
   4   1  25        794.14        835.01        12.91 o                         
   5   1  25          2.15          3.43         3.28 o                         
   6   1  25       1476.08       1510.08        24.90 o                         
   7   1  25       1113.67       1160.57        20.71 o                         
   8   1  25        151.15        169.50         6.93 o                         
   9   1  25         43.15         45.15         6.11 o                         
  10   1  25        668.60        792.88        22.15 o                         
  11   1  25        556.58        557.91        22.98 o                         
   0   2  25        694.04        606.21        12.63 o                         
   1   2  25        242.02        222.68         6.66 o                         
   2   2  25         23.48         36.12         3.15 o                         
   3   2  25         11.85          2.38         2.80 o                         
   4   2  25         23.05         18.42         2.77 o                         
   5   2  25       1470.12       1461.92        20.98 o                         
   6   2  25         16.84          4.39         3.74 o                         
   7   2  25        348.81        343.87         9.64 o                         
   8   2  25         30.63         41.53         4.34 o                         
   9   2  25        779.47        883.54        27.15 o                         
  10   2  25        378.43        441.29        28.72 o                         
  11   2  25        266.86        171.08         9.10 o                         
   1   3  25          0.10          2.83         2.78 o                         
   2   3  25        203.51        174.03         4.93 o                         
   3   3  25         26.42         23.29         2.87 o                         
   4   3  25        212.58        235.23         7.21 o                         
   5   3  25        613.37        598.60        12.02 o                         
   6   3  25        280.95        284.26         7.56 o                         
   7   3  25          0.72          0.32         3.99 o                         
   8   3  25         22.18         24.41         5.18 o                         
   9   3  25         74.97         59.51         6.65 o                         
  10   3  25         56.39         52.69         6.58 o                         
  11   3  25          0.54         -2.10         3.62 o                         
   0   4  25       1459.82       1349.44        25.80 o                         
   1   4  25       3695.89       3325.83        48.21 o                         
   2   4  25       1304.76       1284.90        20.57 o                         
   3   4  25        631.33        597.28        10.04 o                         
   4   4  25         32.56         18.63         3.11 o                         
   5   4  25        374.75        331.37         8.92 o                         
   6   4  25        954.69        972.21        18.62 o                         
   7   4  25         15.35         15.45         4.11 o                         
   8   4  25          0.43          0.71         4.30 o                         
   9   4  25        127.24        121.61         9.56 o                         
  10   4  25          5.47          4.39         3.40 o                         
  11   4  25         95.95         60.34         7.44 o                         
   1   5  25       2195.66       2055.43        29.07 o                         
   2   5  25       2486.51       2427.23        33.83 o                         
   3   5  25       3232.13       3068.99        43.11 o                         
   4   5  25       2520.52       2412.86        33.60 o                         
   5   5  25        261.35        267.68         7.40 o                         
   6   5  25        250.47        233.47         6.44 o                         
   7   5  25        646.09        671.63        13.23 o                         
   8   5  25        112.14        105.49         5.97 o                         
   9   5  25         33.43         33.13         3.63 o                         
  10   5  25          0.07          1.76         3.49 o                         
   0   6  25          8.16          1.47         4.33 o                         
   1   6  25       2445.20       2478.17        38.48 o                         
   2   6  25        813.53        720.87        13.22 o                         
   3   6  25        473.09        500.73         9.60 o                         
   4   6  25        195.94        194.96         6.35 o                         
   5   6  25         86.38         97.69         4.65 o                         
   6   6  25          5.53          4.36         3.86 o                         
   7   6  25        128.95        139.01         5.76 o                         
   8   6  25        157.92        144.91         6.71 o                         
   9   6  25         64.94         55.41        10.37 o                         
  10   6  25        100.32         81.80         6.57 o                         
   1   7  25         74.13         88.40         4.53 o                         
   2   7  25        275.40        306.40         9.86 o                         
   3   7  25         99.66         74.56         5.21 o                         
   4   7  25         41.33         35.62         3.77 o                         
   5   7  25        106.34        115.71         5.81 o                         
   6   7  25        279.60        296.92         8.49 o                         
   7   7  25         50.65         43.67         4.03 o                         
   8   7  25         45.83         57.59         6.57 o                         
   9   7  25        573.55        598.05        24.39 o                         
   0   8  25       2271.35       2276.35        57.13 o                         
   1   8  25         32.11         29.82         3.68 o                         
   2   8  25         95.26         96.84         5.02 o                         
   3   8  25         33.52         42.31         3.47 o                         
   4   8  25        301.09        329.79        10.35 o                         
   5   8  25         38.30         46.40         3.82 o                         
   6   8  25        107.39        123.88         5.31 o                         
   7   8  25        387.82        459.30        13.17 o                         
   8   8  25          4.34          1.37         3.00 o                         
   1   9  25         56.47         73.22         5.60 o                         
   2   9  25        344.74        372.88         9.49 o                         
   3   9  25         69.47         97.78         4.54 o                         
   4   9  25        862.99        926.96        24.19 o                         
   5   9  25        236.48        255.75         9.77 o                         
   6   9  25        322.16        336.04        12.14 o                         
   7   9  25         79.55         92.93         6.15 o                         
   0  10  25         18.71         25.91         5.06 o                         
   1  10  25          6.14         18.53         3.61 o                         
   2  10  25         17.10         14.62         3.90 o                         
   3  10  25         15.55         22.15         4.26 o                         
   4  10  25        535.60        584.64        17.33 o                         
   5  10  25          2.22          9.35         3.53 o                         
   6  10  25          1.12         -1.21         4.43 o                         
   1  11  25         20.13         22.80         3.32 o                         
   2  11  25        312.78        345.66        10.08 o                         
   3  11  25        172.82        216.60        11.63 o                         
   4  11  25        623.96        715.10        20.14 o                         
   5  11  25         42.58         34.14         4.55 o                         
   0  12  25        119.79        143.12        11.63 o                         
   1  12  25          4.45          8.34         2.95 o                         
   2  12  25        141.15        105.78         5.77 o                         
   3  12  25        376.32        379.19        15.84 o                         
   0   0  26       5255.47       5166.00       105.42 o                         
   1   0  26        213.61        186.13         6.01 o                         
   2   0  26         26.52         33.22         3.97 o                         
   3   0  26          5.37          0.17         3.34 o                         
   4   0  26       2623.18       2608.23        46.25 o                         
   5   0  26         28.25         30.24         4.05 o                         
   6   0  26          1.27         -4.99         5.36 o                         
   7   0  26        401.32        374.48        15.39 o                         
   8   0  26         10.73          2.88         7.47 o                         
   9   0  26          7.41          1.87         7.21 o                         
  10   0  26          2.06         -2.77         6.10 o                         
  11   0  26         72.07         71.76         9.84 o                         
   1   1  26         57.47         54.68         2.83 o                         
   2   1  26       4232.79       4274.25        55.25 o                         
   3   1  26       2122.12       2039.23        25.11 o                         
   4   1  26       2963.24       2894.79        37.33 o                         
   5   1  26         33.68         22.38         3.34 o                         
   6   1  26       5843.43       5698.12        88.70 o                         
   7   1  26         74.58         90.71         4.97 o                         
   8   1  26         80.87         88.10         9.09 o                         
   9   1  26        442.52        424.57        15.46 o                         
  10   1  26        207.47        205.00        11.85 o                         
  11   1  26         20.35          8.40         3.34 o                         
   0   2  26         85.37         58.73         4.17 o                         
   1   2  26        108.89        112.80         3.96 o                         
   2   2  26         26.48         28.80         2.87 o                         
   3   2  26        589.01        599.70         9.78 o                         
   4   2  26         67.59         48.43         3.18 o                         
   5   2  26        294.99        300.38         6.66 o                         
   6   2  26       1291.40       1291.97        24.73 o                         
   7   2  26        116.82        123.24         5.48 o                         
   8   2  26        125.64        117.00         5.66 o                         
   9   2  26        198.47        217.15        12.42 o                         
  10   2  26         34.62         43.23         8.28 o                         
  11   2  26        117.85         66.10        13.84 o                         
   1   3  26          3.83          2.76         3.06 o                         
   2   3  26       3320.29       3240.07        46.70 o                         
   3   3  26       1149.95       1044.05        16.09 o                         
   4   3  26       4688.07       4647.31        70.46 o                         
   5   3  26        219.87        185.48         6.24 o                         
   6   3  26        100.88         83.30         4.58 o                         
   7   3  26         63.05         73.67         7.00 o                         
   8   3  26         60.35         60.27         5.53 o                         
   9   3  26        607.49        654.37        24.64 o                         
  10   3  26        202.55        181.84        10.34 o                         
  11   3  26         65.22         59.81         5.41 o                         
   0   4  26         23.12          8.01         3.38 o                         
   1   4  26        780.02        792.64        13.85 o                         
   2   4  26       3427.45       3287.36        49.07 o                         
   3   4  26        152.68        124.52         4.43 o                         
   4   4  26        674.78        612.88        10.75 o                         
   5   4  26        403.30        361.39         7.91 o                         
   6   4  26       1074.55       1024.89        22.62 o                         
   7   4  26        194.31        181.97         7.48 o                         
   8   4  26          0.10          5.44         5.35 o                         
   9   4  26         68.86         72.92         4.38 o                         
  10   4  26         25.37         19.38         3.73 o                         
   1   5  26        551.99        523.40         9.38 o                         
   2   5  26        436.30        386.67         7.69 o                         
   3   5  26        538.47        547.46        10.26 o                         
   4   5  26        141.17        124.73         4.39 o                         
   5   5  26        762.39        779.17        15.23 o                         
   6   5  26         92.79        105.59         4.82 o                         
   7   5  26          0.24          5.02         3.63 o                         
   8   5  26        668.14        684.81        18.49 o                         
   9   5  26         12.43          9.60         2.61 o                         
  10   5  26          0.01          0.14         2.21 o                         
   0   6  26        568.32        507.95        12.57 o                         
   1   6  26       1229.58       1175.39        17.28 o                         
   2   6  26         22.89         35.30         3.43 o                         
   3   6  26        522.78        515.94        10.22 o                         
   4   6  26       1782.84       1743.96        30.42 o                         
   5   6  26         15.23         24.15         4.61 o                         
   6   6  26        117.35        130.16         5.87 o                         
   7   6  26          0.23         -2.39         4.13 o                         
   8   6  26        790.52        898.55        26.17 o                         
   9   6  26          2.17          2.59         5.16 o                         
   1   7  26        269.02        305.02         8.22 o                         
   2   7  26       3336.76       3300.49        52.56 o                         
   3   7  26          7.44          0.84         3.50 o                         
   4   7  26       2030.37       2077.03        37.30 o                         
   5   7  26         98.58         98.19         6.16 o                         
   6   7  26        188.83        196.56         7.09 o                         
   7   7  26        216.42        219.44         8.54 o                         
   8   7  26         67.39         63.76         4.26 o                         
   9   7  26         94.76        103.71        10.35 o                         
   0   8  26       2571.53       2421.18        55.12 o                         
   1   8  26        618.74        637.65        12.80 o                         
   2   8  26        165.12        163.93         7.36 o                         
   3   8  26        148.81        140.49         5.22 o                         
   4   8  26         32.36         48.62         3.97 o                         
   5   8  26        313.65        331.81         8.44 o                         
   6   8  26        283.31        286.49        10.42 o                         
   7   8  26          0.03          3.91         3.68 o                         
   8   8  26         33.33         38.26         3.17 o                         
   1   9  26         37.69         34.38         3.84 o                         
   2   9  26         13.66         17.02         3.38 o                         
   3   9  26        150.98        154.99         6.61 o                         
   4   9  26        236.98        227.15         8.31 o                         
   5   9  26        236.57        240.18         8.13 o                         
   6   9  26        316.57        343.73        14.55 o                         
   7   9  26        165.40        199.45        11.41 o                         
   0  10  26        678.22        748.04        26.65 o                         
   1  10  26         66.27         76.87         4.37 o                         
   2  10  26         39.21         36.52         3.30 o                         
   3  10  26        232.90        224.48         7.58 o                         
   4  10  26         13.99         16.31         3.16 o                         
   5  10  26         13.87         10.90         2.93 o                         
   6  10  26        287.45        302.81         9.71 o                         
   1  11  26        147.61        148.69        10.01 o                         
   2  11  26         56.43         66.58         5.26 o                         
   3  11  26        333.77        336.53        11.26 o                         
   4  11  26         12.54         18.05         3.03 o                         
   5  11  26         15.84         16.14         2.75 o                         
   0  12  26        113.89        118.74         9.30 o                         
   1  12  26          2.17         -2.15         4.23 o                         
   2  12  26         25.28         19.39         3.08 o                         
   1   1  27       1663.64       1417.59        19.24 o                         
   2   1  27         16.92         11.41         2.69 o                         
   3   1  27        375.36        387.66         7.00 o                         
   4   1  27        441.94        415.97         7.52 o                         
   5   1  27        138.71        151.64         5.35 o                         
   6   1  27         29.85         37.35         3.99 o                         
   7   1  27         89.39         72.84         4.95 o                         
   8   1  27         76.45         73.27         5.51 o                         
   9   1  27          4.00          4.69         4.47 o                         
  10   1  27        333.96        366.29        23.59 o                         
  11   1  27        279.07        110.96         8.12 o                         
   0   2  27         21.45         20.94         3.75 o                         
   1   2  27         15.32         14.45         2.64 o                         
   2   2  27        698.59        623.33         9.96 o                         
   3   2  27          1.80         -0.24         2.54 o                         
   4   2  27        360.04        334.38         7.34 o                         
   5   2  27       1023.85        990.92        16.20 o                         
   6   2  27         23.09         25.65         3.50 o                         
   7   2  27          1.96         14.07         3.50 o                         
   8   2  27        145.24        165.03         8.51 o                         
   9   2  27          0.39         -2.19         6.36 o                         
  10   2  27        499.85        480.57        17.00 o                         
   1   3  27       1463.46       1435.19        21.87 o                         
   2   3  27         46.46         41.60         3.68 o                         
   3   3  27       2626.29       2495.00        35.48 o                         
   4   3  27        930.63        923.35        14.63 o                         
   5   3  27        775.64        791.89        18.93 o                         
   6   3  27          2.11          2.12         4.47 o                         
   7   3  27        940.62        960.48        26.94 o                         
   8   3  27        233.68        236.10        10.22 o                         
   9   3  27          4.37         10.65         5.28 o                         
  10   3  27        190.67        165.22         8.72 o                         
   0   4  27          4.54         15.11         3.81 o                         
   1   4  27         55.39         47.13         3.32 o                         
   2   4  27        502.47        503.04         9.94 o                         
   3   4  27       1432.88       1316.57        19.46 o                         
   4   4  27        133.95        115.07         4.64 o                         
   5   4  27       1989.88       2041.50        31.03 o                         
   6   4  27         61.50         48.48         4.45 o                         
   7   4  27         16.45          9.17         4.01 o                         
   8   4  27         23.58         25.54         3.60 o                         
   9   4  27        244.45        273.66        18.86 o                         
  10   4  27         54.08         54.90         6.89 o                         
   1   5  27        645.75        569.25        10.20 o                         
   2   5  27        257.96        269.33         6.71 o                         
   3   5  27        289.33        284.41         6.93 o                         
   4   5  27        254.34        243.79         6.33 o                         
   5   5  27       1377.08       1272.82        21.78 o                         
   6   5  27        395.90        407.00        10.66 o                         
   7   5  27        486.64        529.01        14.29 o                         
   8   5  27         34.74         30.90         3.63 o                         
   9   5  27         68.95         64.30         5.74 o                         
  10   5  27         16.54          8.19         2.79 o                         
   0   6  27         17.62         21.47         4.00 o                         
   1   6  27        195.24        206.45         5.31 o                         
   2   6  27          1.77          1.49         3.19 o                         
   3   6  27       1084.47       1205.48        19.34 o                         
   4   6  27        369.26        389.46         9.66 o                         
   5   6  27        280.71        273.96         8.58 o                         
   6   6  27         22.78         22.92         4.03 o                         
   7   6  27        359.26        359.43        15.71 o                         
   8   6  27         10.89         11.32         3.70 o                         
   9   6  27        242.27        276.25         9.16 o                         
   1   7  27        830.55        813.90        15.66 o                         
   2   7  27          7.82         15.18         3.69 o                         
   3   7  27        304.37        309.08         8.79 o                         
   4   7  27         29.92         30.99         3.82 o                         
   5   7  27         11.90         12.60         3.62 o                         
   6   7  27        475.92        495.28        11.69 o                         
   7   7  27        709.88        759.09        25.47 o                         
   8   7  27          1.12          4.28         2.10 o                         
   0   8  27       1645.57       1687.27        44.50 o                         
   1   8  27       1135.08       1057.33        21.37 o                         
   2   8  27          3.28          2.40         3.18 o                         
   3   8  27          0.79          1.93         3.42 o                         
   4   8  27         10.49         13.81         3.55 o                         
   5   8  27       1329.82       1349.95        25.61 o                         
   6   8  27         51.87         48.84         3.40 o                         
   7   8  27        181.73        228.88        12.02 o                         
   8   8  27         37.96         39.89         4.93 o                         
   1   9  27        270.08        259.45         7.57 o                         
   2   9  27        205.97        220.64         8.94 o                         
   3   9  27          3.64          0.40         2.98 o                         
   4   9  27          0.94          6.08         3.54 o                         
   5   9  27        124.59        150.25         5.37 o                         
   6   9  27          7.61          8.18         3.00 o                         
   7   9  27        148.81        153.49        10.03 o                         
   0  10  27         16.07         14.72         5.12 o                         
   1  10  27         97.94        112.60         4.76 o                         
   2  10  27          0.01         -2.38         3.07 o                         
   3  10  27        128.93        152.28         5.94 o                         
   4  10  27         31.21         36.06         3.24 o                         
   5  10  27         34.82         37.51         5.25 o                         
   6  10  27         39.55         30.86         3.42 o                         
   1  11  27        786.46        904.80        30.22 o                         
   2  11  27        276.56        291.79        12.64 o                         
   3  11  27        718.47        732.20        38.21 o                         
   4  11  27         18.59         24.22         2.14 o                         
   0  12  27        170.82        118.25         9.70 o                         
   0   0  28      22900.73      23626.10       508.08 o                         
   1   0  28       1296.04       1302.13        25.93 o                         
   2   0  28          6.67         11.67         3.98 o                         
   3   0  28          2.67         -1.82         3.45 o                         
   4   0  28       4185.86       4353.70        75.22 o                         
   5   0  28       1386.93       1452.59        30.39 o                         
   6   0  28         74.68         82.63         6.76 o                         
   7   0  28        172.23        166.07         8.48 o                         
   8   0  28         11.33         17.77        16.59 o                         
   9   0  28       2372.54       2302.79        95.56 o                         
  10   0  28         99.23         99.68         6.67 o                         
   1   1  28        736.12        758.64        11.91 o                         
   2   1  28          0.15          0.09         2.88 o                         
   3   1  28       5388.59       5369.01        67.17 o                         
   4   1  28       3396.22       3414.73        43.28 o                         
   5   1  28        348.23        374.82         9.51 o                         
   6   1  28        930.02        933.07        18.78 o                         
   7   1  28        148.95        147.96         8.93 o                         
   8   1  28        426.33        437.08        14.18 o                         
   9   1  28        297.68        291.06        16.72 o                         
  10   1  28       1448.28       1494.79        57.79 o                         
   0   2  28         19.60         28.55         3.85 o                         
   1   2  28       2030.93       2026.17        27.62 o                         
   2   2  28        322.87        288.51         6.04 o                         
   3   2  28         48.36         63.23         3.58 o                         
   4   2  28        504.53        473.35         8.29 o                         
   5   2  28        261.51        259.29         6.94 o                         
   6   2  28        119.99        119.17         5.64 o                         
   7   2  28        639.35        649.02        26.46 o                         
   8   2  28         87.99        100.32         8.95 o                         
   9   2  28        487.71        556.52        20.40 o                         
  10   2  28         91.69         67.84         6.87 o                         
   1   3  28        999.90        961.09        14.49 o                         
   2   3  28       5759.65       5596.39        78.71 o                         
   3   3  28        178.34        184.99         6.41 o                         
   4   3  28          6.42          2.40         3.11 o                         
   5   3  28        102.42         74.76         3.93 o                         
   6   3  28          3.02         10.02         4.04 o                         
   7   3  28        275.76        296.45        15.57 o                         
   8   3  28         84.48         68.06         9.96 o                         
   9   3  28        990.43       1030.69        34.61 o                         
  10   3  28          0.80          3.37         6.32 o                         
   0   4  28         19.79         11.46         4.27 o                         
   1   4  28       1802.00       1790.91        24.59 o                         
   2   4  28         46.07         34.11         3.41 o                         
   3   4  28        747.27        696.98        11.52 o                         
   4   4  28        220.22        204.48         5.85 o                         
   5   4  28       3592.34       3512.43        55.53 o                         
   6   4  28        102.03        107.75         6.01 o                         
   7   4  28        374.27        362.84         9.67 o                         
   8   4  28        329.73        307.47        10.45 o                         
   9   4  28         20.23         18.62         4.21 o                         
  10   4  28        526.81        526.21        39.74 o                         
   1   5  28       2562.71       2463.77        33.91 o                         
   2   5  28        960.30        883.53        14.73 o                         
   3   5  28         14.97          8.82         2.89 o                         
   4   5  28        492.48        572.75        10.99 o                         
   5   5  28        437.73        429.22         9.28 o                         
   6   5  28          0.68         -1.81         3.31 o                         
   7   5  28        709.79        786.11        19.37 o                         
   8   5  28        176.53        166.40         5.96 o                         
   9   5  28        190.86        196.79        29.91 o                         
   0   6  28         20.34         15.87         3.90 o                         
   1   6  28        230.55        220.32         5.41 o                         
   2   6  28         68.59         76.62         3.95 o                         
   3   6  28        161.18        169.15         5.07 o                         
   4   6  28        228.74        251.29         7.21 o                         
   5   6  28        668.59        694.61        14.99 o                         
   6   6  28        133.26        132.27         6.64 o                         
   7   6  28         84.78         98.96         6.11 o                         
   8   6  28         83.61         89.33         4.52 o                         
   9   6  28          0.63          2.80         3.06 o                         
   1   7  28        120.43        118.38         4.53 o                         
   2   7  28        225.39        241.16         7.28 o                         
   3   7  28         83.61         81.58         4.69 o                         
   4   7  28        480.49        550.82        12.50 o                         
   5   7  28         44.53         43.25         3.60 o                         
   6   7  28        217.55        211.18        10.48 o                         
   7   7  28         74.73         87.94         4.52 o                         
   8   7  28         50.66         55.37         3.09 o                         
   0   8  28        159.69        150.00         7.41 o                         
   1   8  28          1.45         -0.96         3.26 o                         
   2   8  28        149.91        156.52         5.43 o                         
   3   8  28         51.82         44.24         3.66 o                         
   4   8  28        239.99        253.19         9.92 o                         
   5   8  28         84.23         86.70         4.05 o                         
   6   8  28         49.99         35.99         3.47 o                         
   7   8  28        297.44        307.89        11.92 o                         
   1   9  28          7.46          4.37         3.05 o                         
   2   9  28        148.35        134.20         5.21 o                         
   3   9  28        507.87        534.85        12.98 o                         
   4   9  28        447.15        491.14        14.13 o                         
   5   9  28         25.34         29.78         2.87 o                         
   6   9  28        495.17        525.10        24.99 o                         
   0  10  28        217.02        199.50         9.66 o                         
   1  10  28         23.86         28.19         3.22 o                         
   2  10  28        203.11        215.01         7.66 o                         
   3  10  28         40.04         48.07         3.83 o                         
   4  10  28        223.36        259.21         8.71 o                         
   5  10  28        364.49        339.15        20.42 o                         
   1  11  28         40.71         31.75         6.36 o                         
   2  11  28        220.77        218.73        16.31 o                         
   3  11  28         58.61         52.43         3.57 o                         
   1   1  29       1946.64       1833.48        25.28 o                         
   2   1  29        277.28        314.97         7.00 o                         
   3   1  29         48.18         63.46         3.43 o                         
   4   1  29       1452.94       1352.03        19.57 o                         
   5   1  29         25.48         21.41         3.45 o                         
   6   1  29        315.62        279.49         9.49 o                         
   7   1  29        442.37        460.21        13.77 o                         
   8   1  29          2.26          6.26         7.69 o                         
   9   1  29        254.42        312.50        24.04 o                         
  10   1  29         58.02         33.01         4.06 o                         
   0   2  29        236.91        305.21         8.73 o                         
   1   2  29        286.73        303.35         6.18 o                         
   2   2  29       3174.48       3293.42        41.16 o                         
   3   2  29        720.66        773.69        13.46 o                         
   4   2  29        167.85        120.83         4.02 o                         
   5   2  29         54.61         42.35         3.29 o                         
   6   2  29         46.01         53.56         4.82 o                         
   7   2  29        193.88        227.38         7.80 o                         
   8   2  29         98.85        156.82         7.76 o                         
   9   2  29        778.63        813.96        24.16 o                         
  10   2  29          0.22          0.17         2.36 o                         
   1   3  29        265.10        246.89         5.66 o                         
   2   3  29       4222.65       4246.63        60.28 o                         
   3   3  29       1539.19       1525.75        24.50 o                         
   4   3  29       1424.95       1250.55        20.19 o                         
   5   3  29        472.38        464.70         9.81 o                         
   6   3  29       2479.68       2543.90        57.47 o                         
   7   3  29        276.74        242.22         9.82 o                         
   8   3  29        242.89        263.33        10.65 o                         
   9   3  29        141.91        157.65         8.10 o                         
   0   4  29        134.92         99.42         6.51 o                         
   1   4  29        462.32        419.00         7.85 o                         
   2   4  29         70.55         70.12         3.77 o                         
   3   4  29          0.12          3.71         3.05 o                         
   4   4  29          8.73          4.56         2.90 o                         
   5   4  29        111.41        131.16         5.10 o                         
   6   4  29        375.79        421.31        12.57 o                         
   7   4  29         54.59         42.16         5.36 o                         
   8   4  29        128.32        154.62        10.73 o                         
   9   4  29        115.16        120.20        10.17 o                         
   1   5  29         91.20        107.65         5.01 o                         
   2   5  29       2720.88       2766.65        39.70 o                         
   3   5  29        184.14        158.46         4.79 o                         
   4   5  29        219.52        213.41         6.95 o                         
   5   5  29         18.44         14.33         3.08 o                         
   6   5  29         68.68         72.76         5.46 o                         
   7   5  29         84.47         83.32         6.10 o                         
   8   5  29        101.65         83.56         7.38 o                         
   9   5  29        137.55        126.98         7.00 o                         
   0   6  29         77.31         77.90         4.50 o                         
   1   6  29        289.13        286.01         6.50 o                         
   2   6  29        346.86        339.51        10.55 o                         
   3   6  29          9.65         10.76         3.38 o                         
   4   6  29        319.08        337.05        10.63 o                         
   5   6  29         52.97         57.10         4.11 o                         
   6   6  29         20.13         26.92         4.30 o                         
   7   6  29        259.67        253.42         7.91 o                         
   8   6  29        300.15        244.34        15.69 o                         
   1   7  29        489.00        483.24        10.97 o                         
   2   7  29       1530.30       1472.60        30.15 o                         
   3   7  29        164.91        173.65         5.98 o                         
   4   7  29        585.62        600.26        12.41 o                         
   5   7  29         23.35         22.23         3.40 o                         
   6   7  29        752.44        816.49        19.68 o                         
   7   7  29        183.57        193.77         7.08 o                         
   0   8  29         43.69         24.16         4.93 o                         
   1   8  29          0.28          0.18         3.03 o                         
   2   8  29         49.72         57.70         3.66 o                         
   3   8  29         52.80         55.71         3.69 o                         
   4   8  29         57.23         44.65         3.51 o                         
   5   8  29         33.04         28.90         5.06 o                         
   6   8  29         58.93         62.87         4.28 o                         
   7   8  29         36.34         52.48         3.59 o                         
   1   9  29         41.71         53.63         3.32 o                         
   2   9  29        304.42        365.04        10.08 o                         
   3   9  29         91.71        117.58         5.35 o                         
   4   9  29       1058.76       1097.51        25.12 o                         
   5   9  29          2.55          4.50         3.05 o                         
   6   9  29        182.16        159.62         8.33 o                         
   0  10  29        187.70        157.84         8.04 o                         
   1  10  29        413.21        507.69        12.80 o                         
   2  10  29          1.35         -1.11         2.81 o                         
   3  10  29         50.96         60.05         3.06 o                         
   4  10  29         88.57         81.80         5.41 o                         
   1  11  29         69.89         57.29         4.99 o                         
   2  11  29         49.54         35.84         2.87 o                         
   0   0  30       1715.82       1772.55        46.02 o                         
   1   0  30      14269.96      14062.68       263.15 o                         
   2   0  30        171.67        152.17         6.28 o                         
   3   0  30       8259.79       8249.47       146.82 o                         
   4   0  30        224.58        238.32         7.61 o                         
   5   0  30       9105.12       9419.90       205.11 o                         
   6   0  30        287.58        302.27        13.52 o                         
   7   0  30          5.26          1.18         8.89 o                         
   8   0  30        218.40        289.83        13.27 o                         
   9   0  30       2012.52       2027.24       110.71 o                         
  10   0  30         11.43          9.59         4.03 o                         
   1   1  30        126.96        104.03         4.02 o                         
   2   1  30          0.67         -1.12         2.83 o                         
   3   1  30       1153.79       1175.46        17.30 o                         
   4   1  30        305.51        311.10         6.62 o                         
   5   1  30        262.58        281.28         7.22 o                         
   6   1  30         41.61         57.05         4.72 o                         
   7   1  30        651.06        627.02        16.67 o                         
   8   1  30          2.39         -5.60         5.60 o                         
   9   1  30        131.91        120.76         8.13 o                         
  10   1  30        310.29        199.00         9.89 o                         
   0   2  30          0.45          2.10         3.58 o                         
   1   2  30       1320.79       1282.26        19.02 o                         
   2   2  30         98.08        103.69         4.06 o                         
   3   2  30        407.11        451.78         9.11 o                         
   4   2  30         82.84         83.57         3.76 o                         
   5   2  30        117.26        137.55         5.07 o                         
   6   2  30         52.30         60.38         5.64 o                         
   7   2  30         98.58         87.87         5.74 o                         
   8   2  30        156.09        191.62        10.66 o                         
   9   2  30        152.01        137.82         6.44 o                         
   1   3  30        504.68        420.53         8.02 o                         
   2   3  30        313.67        285.12         6.15 o                         
   3   3  30        987.73       1059.73        17.77 o                         
   4   3  30        476.58        472.62         9.71 o                         
   5   3  30         20.58         12.97         3.47 o                         
   6   3  30         16.18          8.74         4.26 o                         
   7   3  30        391.89        415.94        13.33 o                         
   8   3  30          9.60         16.21         3.65 o                         
   9   3  30         92.67         91.76         6.50 o                         
   0   4  30        184.35        189.88         7.27 o                         
   1   4  30       1877.48       1838.91        25.77 o                         
   2   4  30         42.64         45.11         3.66 o                         
   3   4  30       3182.27       3364.31        51.28 o                         
   4   4  30        465.74        483.80         9.25 o                         
   5   4  30       3547.13       3579.78        61.59 o                         
   6   4  30          3.36         -3.46         5.01 o                         
   7   4  30        482.69        566.02        16.36 o                         
   8   4  30          3.79          2.23         3.83 o                         
   9   4  30        300.98        248.93        26.47 o                         
   1   5  30         86.55         50.98         3.15 o                         
   2   5  30          2.57         11.30         2.76 o                         
   3   5  30       1329.56       1313.07        20.75 o                         
   4   5  30        226.66        258.95         6.51 o                         
   5   5  30          8.42          0.56         3.21 o                         
   6   5  30          1.37         -4.45         4.45 o                         
   7   5  30        595.00        585.33        21.76 o                         
   8   5  30          0.17          1.39         3.02 o                         
   9   5  30        334.74        276.78        16.52 o                         
   0   6  30         82.31         77.53         5.30 o                         
   1   6  30          2.20         -0.77         2.92 o                         
   2   6  30          0.95          1.55         3.52 o                         
   3   6  30        451.29        469.62        13.47 o                         
   4   6  30         52.43         49.99         3.62 o                         
   5   6  30        113.97        121.28         5.02 o                         
   6   6  30         92.99         89.23         6.42 o                         
   7   6  30        322.63        317.21        10.84 o                         
   8   6  30          1.51         -0.83         2.68 o                         
   1   7  30         44.98         66.00         3.91 o                         
   2   7  30          2.20          9.71         3.24 o                         
   3   7  30       1098.84       1134.04        23.67 o                         
   4   7  30          2.51         -2.45         2.95 o                         
   5   7  30         45.27         28.80         3.17 o                         
   6   7  30         15.88         13.89         3.45 o                         
   7   7  30         64.57         69.56        17.85 o                         
   0   8  30        195.02        194.45         9.24 o                         
   1   8  30         19.11         28.93         2.97 o                         
   2   8  30         58.81         60.61         3.96 o                         
   3   8  30         26.91         34.12         3.64 o                         
   4   8  30        344.27        376.69         8.48 o                         
   5   8  30        235.98        275.40         9.39 o                         
   6   8  30         27.66         15.93         3.56 o                         
   1   9  30        464.83        497.27        12.05 o                         
   2   9  30         20.77         20.78         3.01 o                         
   3   9  30        319.45        321.95        10.03 o                         
   4   9  30          5.67          7.31         2.56 o                         
   5   9  30          2.63          0.48         2.80 o                         
   0  10  30         10.48         10.09         3.62 o                         
   1  10  30          0.03          0.14         3.67 o                         
   2  10  30         33.77         41.78         4.15 o                         
   3  10  30       1542.95       1574.21       125.46 o                         
   1   1  31        931.51        932.83        15.78 o                         
   2   1  31       1741.05       1848.49        25.78 o                         
   3   1  31          3.78          3.03         2.85 o                         
   4   1  31         74.67         74.74         3.65 o                         
   5   1  31         26.25         35.27         4.27 o                         
   6   1  31        281.54        284.02         9.81 o                         
   7   1  31        365.30        392.78        14.55 o                         
   8   1  31         47.14         37.09         5.70 o                         
   9   1  31          0.22          5.11         3.82 o                         
   0   2  31       1685.03       1829.84        33.43 o                         
   1   2  31         50.14         32.60         3.27 o                         
   2   2  31        369.00        449.47         8.27 o                         
   3   2  31        366.98        396.13         7.92 o                         
   4   2  31        683.53        690.63        12.23 o                         
   5   2  31        238.63        270.94         7.25 o                         
   6   2  31        127.98        162.72        10.46 o                         
   7   2  31        246.47        237.39         8.33 o                         
   8   2  31        356.69        349.49        12.35 o                         
   9   2  31        631.88        608.03        20.50 o                         
   1   3  31         29.75         18.20         3.27 o                         
   2   3  31          0.01         -0.35         2.74 o                         
   3   3  31       1184.32       1165.50        18.72 o                         
   4   3  31        453.44        447.61         9.63 o                         
   5   3  31        703.88        752.75        18.03 o                         
   6   3  31        986.75       1074.19        25.91 o                         
   7   3  31          2.37          0.34         4.07 o                         
   8   3  31         24.59         15.73         4.07 o                         
   9   3  31         15.01         12.30         4.70 o                         
   0   4  31          5.25          8.90         4.09 o                         
   1   4  31        538.29        559.31         9.84 o                         
   2   4  31          3.24          1.77         3.29 o                         
   3   4  31        365.26        368.68         7.87 o                         
   4   4  31        518.97        474.80         9.85 o                         
   5   4  31        188.29        196.67         6.66 o                         
   6   4  31        148.95        148.24         7.92 o                         
   7   4  31          0.01         -0.47         4.51 o                         
   8   4  31         42.18         41.16         6.16 o                         
   9   4  31        128.23         30.96         4.29 o                         
   1   5  31         33.89         35.74         3.45 o                         
   2   5  31       1721.50       1785.75        28.36 o                         
   3   5  31         14.99         19.02         2.86 o                         
   4   5  31        496.27        475.41        10.06 o                         
   5   5  31        264.29        268.16         7.76 o                         
   6   5  31          1.94          6.79         4.34 o                         
   7   5  31         43.86         41.50         4.40 o                         
   8   5  31          2.66          2.14         3.65 o                         
   0   6  31        805.21        842.14        21.52 o                         
   1   6  31        337.68        329.15         8.92 o                         
   2   6  31        153.10        126.76         6.09 o                         
   3   6  31        137.47        165.67         6.10 o                         
   4   6  31          0.07          0.43         3.11 o                         
   5   6  31        111.95        104.80         4.93 o                         
   6   6  31          2.07          4.19         3.59 o                         
   7   6  31        133.60        142.03        10.71 o                         
   1   7  31        406.36        370.80         8.78 o                         
   2   7  31       1055.92       1030.47        21.60 o                         
   3   7  31         72.46         76.88         4.19 o                         
   4   7  31        110.83        147.34         5.16 o                         
   5   7  31          1.71          4.00         3.43 o                         
   6   7  31        140.81        167.85        10.36 o                         
   7   7  31         17.92         11.40         3.05 o                         
   0   8  31        349.65        336.48        12.46 o                         
   1   8  31        211.69        202.60         7.85 o                         
   2   8  31         89.15         95.01         4.73 o                         
   3   8  31         67.53         63.53         3.70 o                         
   4   8  31         20.90         21.93         3.84 o                         
   5   8  31        164.57        159.95         7.69 o                         
   6   8  31         69.98         75.27         4.29 o                         
   1   9  31          2.25          1.03         3.04 o                         
   2   9  31          4.37          4.29         3.93 o                         
   3   9  31          7.37          6.82         2.29 o                         
   4   9  31        230.16        228.09         7.92 o                         
   5   9  31          6.48          2.71         3.57 o                         
   0  10  31        106.08         87.45         5.91 o                         
   1  10  31        364.96        375.29        12.71 o                         
   2  10  31         22.47         12.13         2.23 o                         
   3  10  31          7.64         19.38         4.72 o                         
   0   0  32       6187.50       6641.09       176.47 o                         
   1   0  32         89.62         93.03         6.20 o                         
   2   0  32        692.37        676.48        15.03 o                         
   3   0  32        136.01        160.02         6.61 o                         
   4   0  32         10.97          9.54         4.60 o                         
   5   0  32         57.25         50.00         5.66 o                         
   6   0  32          1.04          7.22         5.44 o                         
   7   0  32        125.43        202.40        18.52 o                         
   8   0  32        595.21        667.82        40.35 o                         
   9   0  32        169.74         97.26        44.40 o                         
   1   1  32       1131.66       1248.28        20.92 o                         
   2   1  32       1366.04       1455.25        21.50 o                         
   3   1  32        482.04        477.22         9.50 o                         
   4   1  32        438.53        449.91        10.25 o                         
   5   1  32        387.57        434.44        13.04 o                         
   6   1  32        292.56        250.43        11.02 o                         
   7   1  32         70.46         46.71         4.90 o                         
   8   1  32        718.75        753.20        30.92 o                         
   9   1  32          2.36         -0.47         2.74 o                         
   0   2  32        250.59        230.01         8.06 o                         
   1   2  32         11.11         17.54         3.06 o                         
   2   2  32        180.65        181.85         4.88 o                         
   3   2  32        270.60        283.40         8.76 o                         
   4   2  32         18.86         18.78         3.09 o                         
   5   2  32          1.82          1.59         4.34 o                         
   6   2  32          0.01         -0.20         3.89 o                         
   7   2  32        606.03        668.05        20.51 o                         
   8   2  32          0.40         -0.69         3.95 o                         
   9   2  32        199.59        140.76         7.04 o                         
   1   3  32        215.06        184.29         5.88 o                         
   2   3  32        441.91        473.18         9.31 o                         
   3   3  32          0.05          2.85         3.35 o                         
   4   3  32          0.77          1.94         3.52 o                         
   5   3  32         97.34         95.86         5.23 o                         
   6   3  32        255.87        244.77         8.77 o                         
   7   3  32         22.68         20.67         5.93 o                         
   8   3  32       1439.89       1523.43        59.51 o                         
   0   4  32        568.82        519.66        13.22 o                         
   1   4  32         48.28         40.65         3.17 o                         
   2   4  32        323.71        341.56         7.23 o                         
   3   4  32         26.77         11.14         3.42 o                         
   4   4  32        260.62        224.63         6.05 o                         
   5   4  32       1014.43       1002.78        22.44 o                         
   6   4  32          0.96          3.67         4.64 o                         
   7   4  32         94.71        112.12        20.02 o                         
   8   4  32         13.29          7.65         5.70 o                         
   1   5  32        137.98        135.21         4.36 o                         
   2   5  32        445.00        406.76         8.13 o                         
   3   5  32         41.38         30.90         3.06 o                         
   4   5  32        261.80        288.63         8.10 o                         
   5   5  32          1.58         -1.98         3.53 o                         
   6   5  32         68.79         55.35         4.05 o                         
   7   5  32        140.51        134.76         6.99 o                         
   8   5  32        490.08        189.41        12.23 o                         
   0   6  32        932.49        926.14        28.48 o                         
   1   6  32        324.44        330.17        10.87 o                         
   2   6  32          0.02         -0.36         3.94 o                         
   3   6  32         55.15         39.75         4.10 o                         
   4   6  32        159.30        172.43         6.82 o                         
   5   6  32         36.51         49.91         4.20 o                         
   6   6  32        640.14        719.88        25.21 o                         
   7   6  32         32.31         17.44         3.41 o                         
   1   7  32         49.53         42.44         3.38 o                         
   2   7  32          5.26          0.04         3.83 o                         
   3   7  32        233.51        260.24         6.64 o                         
   4   7  32         83.61        115.09         5.09 o                         
   5   7  32         53.40         46.92         3.46 o                         
   6   7  32        190.47        208.12         7.76 o                         
   0   8  32         17.86         32.99         4.68 o                         
   1   8  32        420.90        434.91        15.83 o                         
   2   8  32        495.81        557.56        12.21 o                         
   3   8  32        149.56        135.97         4.76 o                         
   4   8  32        169.83        166.00         9.05 o                         
   5   8  32        297.61        287.58        10.74 o                         
   1   9  32         16.23          4.11         3.15 o                         
   2   9  32         14.76         13.32         2.52 o                         
   3   9  32          2.28         -2.21         2.21 o                         
   4   9  32        298.74        292.26        10.29 o                         
   0  10  32          4.82          2.56         4.16 o                         
   1  10  32         62.97         56.33         6.11 o                         
   1   1  33        265.51        201.04         5.83 o                         
   2   1  33         89.07         89.84         4.36 o                         
   3   1  33         66.01         67.11         3.85 o                         
   4   1  33         44.12         48.36         3.91 o                         
   5   1  33          0.68          0.98         4.40 o                         
   6   1  33          0.94          0.05         5.26 o                         
   7   1  33        180.70        217.65         9.56 o                         
   8   1  33         74.18         78.87         9.69 o                         
   0   2  33        150.37        148.59         8.48 o                         
   1   2  33         77.75         68.15         3.72 o                         
   2   2  33         33.66         34.69         3.09 o                         
   3   2  33       1081.47       1067.56        16.66 o                         
   4   2  33         75.63         74.46         4.12 o                         
   5   2  33        299.91        361.38        12.85 o                         
   6   2  33         81.57         68.63         4.70 o                         
   7   2  33         67.76         72.33         7.18 o                         
   8   2  33          3.84          0.24         3.20 o                         
   1   3  33         36.35         25.38         3.64 o                         
   2   3  33         44.83         48.16         4.18 o                         
   3   3  33         14.70         26.54         3.47 o                         
   4   3  33          0.03          0.16         3.18 o                         
   5   3  33          1.19         -2.45         3.71 o                         
   6   3  33          0.01         -0.96         3.55 o                         
   7   3  33        343.20        339.51        10.16 o                         
   8   3  33          4.54          7.30         2.20 o                         
   0   4  33        359.50        377.51        11.15 o                         
   1   4  33        592.97        611.21        10.37 o                         
   2   4  33          7.86          7.82         3.29 o                         
   3   4  33        101.75         99.10         4.02 o                         
   4   4  33        226.17        226.97         6.38 o                         
   5   4  33        858.35        888.51        18.77 o                         
   6   4  33          9.23          6.68         4.24 o                         
   7   4  33          0.07         -0.44         3.30 o                         
   8   4  33        156.11         87.64         7.51 o                         
   1   5  33         97.91         85.54         3.65 o                         
   2   5  33        294.37        323.10         6.77 o                         
   3   5  33        229.95        226.96         6.45 o                         
   4   5  33         90.42         83.48         4.31 o                         
   5   5  33        137.83        166.12         7.54 o                         
   6   5  33          5.05         -0.28         3.78 o                         
   7   5  33         51.04         28.31         4.05 o                         
   0   6  33        285.66        299.88        16.25 o                         
   1   6  33          2.59          2.96         3.76 o                         
   2   6  33        106.54        123.03         5.68 o                         
   3   6  33        548.43        580.52        14.21 o                         
   4   6  33         33.11         25.93         4.19 o                         
   5   6  33         87.20         80.65         5.50 o                         
   6   6  33          1.10          2.56         6.00 o                         
   1   7  33         11.80          9.31         3.05 o                         
   2   7  33         65.34         60.96         3.92 o                         
   3   7  33         23.90         45.34         3.42 o                         
   4   7  33          3.18          4.12         2.75 o                         
   5   7  33         33.51         29.53         4.07 o                         
   6   7  33        225.14        228.15        25.60 o                         
   0   8  33          2.64          0.23         3.48 o                         
   1   8  33        572.70        579.19        13.37 o                         
   2   8  33         35.75         27.91         2.63 o                         
   3   8  33         66.35         44.46         2.63 o                         
   4   8  33        120.52        142.85         5.76 o                         
   5   8  33          5.29         -2.73         3.51 o                         
   1   9  33         49.61         36.15         4.02 o                         
   2   9  33         54.54         54.01         3.49 o                         
   3   9  33         34.95         25.62         4.45 o                         
   0   0  34         56.63         21.88         6.59 o                         
   1   0  34         99.38        120.36         7.05 o                         
   2   0  34        294.44        268.22         9.11 o                         
   3   0  34        351.41        381.47        13.21 o                         
   4   0  34        191.59        177.56         9.59 o                         
   5   0  34         46.78         53.28         8.19 o                         
   6   0  34         33.49         19.76        14.50 o                         
   7   0  34          2.35         -0.18         3.86 o                         
   8   0  34         39.62         40.30         6.97 o                         
   1   1  34        240.00        288.92         6.88 o                         
   2   1  34        807.77        797.04        14.06 o                         
   3   1  34        101.49        103.30         5.06 o                         
   4   1  34          0.18          0.87         3.62 o                         
   5   1  34         12.60         10.30         3.96 o                         
   6   1  34        118.80         96.57         5.41 o                         
   7   1  34          0.28         -1.76         3.29 o                         
   8   1  34        437.45        350.52        80.92 o                         
   0   2  34       1073.36       1111.48        25.33 o                         
   1   2  34         25.35         29.61         3.30 o                         
   2   2  34        248.83        262.02         6.07 o                         
   3   2  34         69.92         73.89         4.08 o                         
   4   2  34         16.93         21.06         3.51 o                         
   5   2  34         22.45         12.70         3.81 o                         
   6   2  34        156.18        173.66         5.93 o                         
   7   2  34          7.54          9.82         3.62 o                         
   8   2  34         67.95         44.59         5.27 o                         
   1   3  34        228.67        263.40         7.50 o                         
   2   3  34         46.10         68.38         3.71 o                         
   3   3  34         77.69         93.73         4.86 o                         
   4   3  34          0.09          1.91         3.30 o                         
   5   3  34        181.47        189.41         7.65 o                         
   6   3  34          0.01         -0.90         3.68 o                         
   7   3  34          4.59          1.55         3.18 o                         
   8   3  34        503.04        202.97        13.06 o                         
   0   4  34        457.81        420.38        11.76 o                         
   1   4  34          4.24          3.93         2.94 o                         
   2   4  34          0.78         -0.48         2.93 o                         
   3   4  34         52.60         46.68         4.17 o                         
   4   4  34         23.13         13.54         2.98 o                         
   5   4  34          3.10          4.31         3.02 o                         
   6   4  34        472.15        495.83        16.09 o                         
   7   4  34          2.55          1.21         5.51 o                         
   1   5  34         17.60         25.71         3.50 o                         
   2   5  34          0.01          2.36         2.85 o                         
   3   5  34         29.08         36.45         3.17 o                         
   4   5  34          1.58          2.89         2.90 o                         
   5   5  34          8.11         10.42         3.50 o                         
   6   5  34          4.47          5.60         4.72 o                         
   7   5  34        116.60         63.99         4.31 o                         
   0   6  34        454.00        501.92        19.88 o                         
   1   6  34          1.09         -0.47         4.42 o                         
   2   6  34        261.74        255.72         7.83 o                         
   3   6  34        102.81        115.83         5.04 o                         
   4   6  34          0.01         -1.08         3.36 o                         
   5   6  34          0.72         -0.70         3.81 o                         
   6   6  34         85.14         69.06        17.26 o                         
   1   7  34         26.94         26.40         4.01 o                         
   2   7  34        199.36        191.30         8.11 o                         
   3   7  34        699.27        781.36        16.14 o                         
   4   7  34         98.91         87.85         4.26 o                         
   5   7  34          5.39          8.08         5.13 o                         
   0   8  34        773.48        677.95        26.02 o                         
   1   8  34          2.45          0.69         2.50 o                         
   2   8  34         27.92         21.30         2.37 o                         
   3   8  34         79.74         79.06         5.53 o                         
   4   8  34        146.77        149.08         7.37 o                         
   1   9  34        145.03        137.35         7.21 o                         
   1   1  35         52.46         76.70         4.57 o                         
   2   1  35        137.26        127.75         4.76 o                         
   3   1  35         20.34         12.02         3.07 o                         
   4   1  35         80.93         98.03         5.80 o                         
   5   1  35         20.83         17.71         4.86 o                         
   6   1  35        121.92        124.98         9.05 o                         
   7   1  35         25.04         20.13         3.44 o                         
   0   2  35        366.64        346.30        12.44 o                         
   1   2  35        410.80        468.66         9.40 o                         
   2   2  35        126.70        139.36         4.48 o                         
   3   2  35        112.22        136.09         4.98 o                         
   4   2  35        344.94        347.34         9.48 o                         
   5   2  35        114.39        118.96         5.23 o                         
   6   2  35        201.29        198.26         6.49 o                         
   7   2  35          3.60         -1.65         3.49 o                         
   1   3  35         42.50         43.21         3.89 o                         
   2   3  35          0.06          4.71         3.23 o                         
   3   3  35        117.39        148.54         5.49 o                         
   4   3  35        104.71        129.81         7.69 o                         
   5   3  35         36.16         41.31         3.98 o                         
   6   3  35        242.31        224.45         9.95 o                         
   7   3  35         23.42         28.63         4.99 o                         
   0   4  35        806.88        890.78        20.60 o                         
   1   4  35        496.50        536.35        10.08 o                         
   2   4  35          0.10          2.77         2.83 o                         
   3   4  35          0.89         -0.51         2.84 o                         
   4   4  35         16.92         13.25         3.75 o                         
   5   4  35         11.92         10.33         3.25 o                         
   6   4  35         21.65         18.86         3.20 o                         
   7   4  35          1.75          2.12         3.78 o                         
   1   5  35         44.89         58.22         3.66 o                         
   2   5  35        732.87        786.54        14.36 o                         
   3   5  35          0.66         -0.36         2.78 o                         
   4   5  35         74.95         74.47         4.42 o                         
   5   5  35         22.62         23.68         3.87 o                         
   6   5  35          2.71          4.38         2.77 o                         
   0   6  35         79.46         83.36         6.47 o                         
   1   6  35         74.40         88.55         6.39 o                         
   2   6  35         29.52         39.68         3.69 o                         
   3   6  35        123.87        140.93         6.03 o                         
   4   6  35        108.00         90.19         5.71 o                         
   5   6  35         81.88         88.61        12.00 o                         
   1   7  35         75.04         70.05         4.59 o                         
   2   7  35         99.63        149.08         9.30 o                         
   3   7  35        156.93        175.85         5.05 o                         
   4   7  35         14.53         15.92         2.90 o                         
   0   8  35         24.31         23.59         4.82 o                         
   1   8  35          6.41          7.16         4.09 o                         
   2   8  35         19.21         13.25         2.77 o                         
   3   8  35         28.09         25.67         4.63 o                         
   0   0  36       2024.03       2294.04        92.94 o                         
   1   0  36         89.25         67.12         7.31 o                         
   2   0  36         84.38         95.43         6.03 o                         
   3   0  36          5.12          4.22         4.68 o                         
   4   0  36         10.17         16.34         5.02 o                         
   5   0  36        477.96        569.83        20.58 o                         
   6   0  36         27.16         30.10         4.16 o                         
   7   0  36        572.06        600.60        34.94 o                         
   1   1  36         14.83         10.01         3.43 o                         
   2   1  36        195.47        196.00         7.55 o                         
   3   1  36        357.75        346.36         9.90 o                         
   4   1  36          0.94          3.41         4.39 o                         
   5   1  36         41.22         33.77         4.64 o                         
   6   1  36         27.46         18.85         3.41 o                         
   7   1  36        387.71        284.26        78.26 o                         
   0   2  36          0.69         -0.30         4.24 o                         
   1   2  36          8.91         12.97         3.37 o                         
   2   2  36         83.48        112.88         5.12 o                         
   3   2  36        782.61        854.80        17.45 o                         
   4   2  36         62.30         77.62         5.07 o                         
   5   2  36         39.61         28.63         3.99 o                         
   6   2  36        311.11        343.01        17.25 o                         
   7   2  36         22.67         22.78         3.23 o                         
   1   3  36          1.34          3.90         3.18 o                         
   2   3  36         20.83         23.55         3.19 o                         
   3   3  36        119.63        117.31         4.71 o                         
   4   3  36         20.69         39.12         4.33 o                         
   5   3  36         60.15         63.22         4.17 o                         
   6   3  36         96.17         92.90         6.47 o                         
   0   4  36        300.32        321.80         9.33 o                         
   1   4  36       1340.81       1583.99        25.89 o                         
   2   4  36        541.42        570.84        10.62 o                         
   3   4  36        398.98        472.58        10.32 o                         
   4   4  36         60.22         51.37         4.24 o                         
   5   4  36        366.16        330.75        15.35 o                         
   6   4  36        202.99        176.04        19.32 o                         
   1   5  36          4.26          4.51         2.95 o                         
   2   5  36        408.00        438.00        10.20 o                         
   3   5  36         29.91         36.60         3.59 o                         
   4   5  36         81.41         74.92         5.96 o                         
   5   5  36        128.72        141.86         5.86 o                         
   0   6  36       1996.31       2340.48        73.89 o                         
   1   6  36         21.52         25.29         4.00 o                         
   2   6  36        136.59        137.51         5.87 o                         
   3   6  36        445.53        450.71        11.39 o                         
   4   6  36        123.16        123.66         5.34 o                         
   5   6  36         23.20         11.95         3.70 o                         
   1   7  36        283.49        269.59        10.52 o                         
   2   7  36        556.06        524.83        18.22 o                         
   3   7  36         13.13         10.36         2.77 o                         
   0   8  36          9.47         10.17         4.01 o                         
   1   8  36        110.98        120.94         5.28 o                         
   1   1  37         67.44         69.05         4.65 o                         
   2   1  37          2.89          2.04         3.75 o                         
   3   1  37         55.41         69.19         5.46 o                         
   4   1  37       1439.90       1585.99        44.24 o                         
   5   1  37         43.62         42.37         3.92 o                         
   6   1  37        607.95        467.65        35.17 o                         
   0   2  37       1193.70       1171.59        30.93 o                         
   1   2  37        932.95       1093.07        19.55 o                         
   2   2  37         24.33         13.64         3.28 o                         
   3   2  37         14.14         25.10         4.03 o                         
   4   2  37          2.30          3.81         3.84 o                         
   5   2  37        133.23        163.39         6.73 o                         
   6   2  37          1.30          1.19         2.46 o                         
   1   3  37        282.28        314.18         8.45 o                         
   2   3  37        326.37        359.43         8.66 o                         
   3   3  37         26.36         34.72         4.05 o                         
   4   3  37         26.80         35.25         4.16 o                         
   5   3  37         26.64         31.87         3.16 o                         
   6   3  37        100.72         71.53         7.00 o                         
   0   4  37       1360.23       1407.19        32.57 o                         
   1   4  37        390.13        442.93         9.37 o                         
   2   4  37         62.86         78.78         3.56 o                         
   3   4  37        121.73        129.63         5.30 o                         
   4   4  37          4.59         -0.81         3.53 o                         
   5   4  37        168.78        153.02        38.09 o                         
   1   5  37        102.72        114.32         7.21 o                         
   2   5  37        408.06        440.45        11.55 o                         
   3   5  37         25.59         23.65         2.97 o                         
   4   5  37        750.60        784.15        25.79 o                         
   5   5  37        288.32        200.40        13.03 o                         
   0   6  37        393.89        455.03        16.67 o                         
   1   6  37         97.17        115.40         5.29 o                         
   2   6  37         47.03         43.97         3.46 o                         
   3   6  37         38.39         33.45         3.58 o                         
   4   6  37        152.91        109.97         8.45 o                         
   1   7  37        222.96        186.62         9.17 o                         
   0   0  38         26.11         21.56         8.29 o                         
   1   0  38         35.33         43.25         4.78 o                         
   2   0  38         39.04         39.38         4.66 o                         
   3   0  38        484.88        499.14        16.24 o                         
   4   0  38        429.90        466.00        21.34 o                         
   5   0  38       1356.14       1493.08        58.18 o                         
   6   0  38        125.60        117.77         9.68 o                         
   1   1  38        958.59       1057.72        23.49 o                         
   2   1  38         16.16         14.91         3.91 o                         
   3   1  38         22.35         34.31         3.95 o                         
   4   1  38        130.67        102.15         6.87 o                         
   5   1  38        133.36        106.58         6.51 o                         
   6   1  38        328.00        279.81        12.36 o                         
   0   2  38        393.95        400.74        12.67 o                         
   1   2  38        236.81        294.04         6.85 o                         
   2   2  38          0.89         -0.19         3.25 o                         
   3   2  38        207.21        242.42         7.30 o                         
   4   2  38        167.80        178.78         6.08 o                         
   5   2  38         81.35         76.25         3.60 o                         
   1   3  38        420.66        509.50        11.70 o                         
   2   3  38        300.09        340.96         8.02 o                         
   3   3  38        120.80        115.80         6.11 o                         
   4   3  38         20.39         19.72         3.23 o                         
   5   3  38         25.99         21.36         3.53 o                         
   0   4  38        127.17        125.79         8.34 o                         
   1   4  38        387.14        377.23         8.85 o                         
   2   4  38         16.38         26.00         2.95 o                         
   3   4  38        419.36        402.37        16.81 o                         
   4   4  38         82.96         65.88         8.45 o                         
   5   4  38         86.74         47.03         3.82 o                         
   1   5  38        286.70        331.44        10.66 o                         
   2   5  38         50.99         57.92         3.76 o                         
   3   5  38        254.69        254.18        14.98 o                         
   4   5  38         16.96         17.35         3.54 o                         
   0   6  38       1212.83       1193.99        38.08 o                         
   1   6  38        285.90        327.67        10.34 o                         
   2   6  38          0.85         -1.49         1.84 o                         
   1   1  39         10.18          8.44         3.22 o                         
   2   1  39        212.89        232.84         8.27 o                         
   3   1  39        167.55        176.51         7.86 o                         
   4   1  39        163.76        170.41         6.73 o                         
   5   1  39         16.60         19.27         2.87 o                         
   0   2  39         70.59         54.75         5.21 o                         
   1   2  39         79.08         80.05         3.80 o
[truncated: 3,565 more chars]
